# Supplementary material for: Secreted dengue virus NS1 from infection is predominantly dimeric and in complex with high-density lipoprotein
Source: eLife. 2024 May 24;12:RP90762. doi: 10.7554/eLife.90762 (PMC11126310; doi:10.7554/eLife.90762)
Supplement: Figure 3—source data 1. [file elife-90762-fig3-data1.zip]

Archive with 4 entries (4 files):
- Class2_isNS1ts-F562_FittedModel.pdb
- __MACOSX/._Class2_isNS1ts-F562_FittedModel.pdb
- Class1_DV2_isNS1ts-F562-HDL.pdb
- __MACOSX/._Class1_DV2_isNS1ts-F562-HDL.pdb
