# Supplementary material for: Secreted dengue virus NS1 from infection is predominantly dimeric and in complex with high-density lipoprotein
Source: eLife. 2024 May 24;12:RP90762. doi: 10.7554/eLife.90762 (PMC11126310; doi:10.7554/eLife.90762)
Supplement: Figure 3—source data 1. [file elife-90762-fig3-data1.zip › Class2_isNS1ts-F562_FittedModel.pdb]

SEQRES   1 A  352  ASP SER GLY CYS VAL VAL SER TRP LYS ASN LYS GLU LEU
SEQRES   2 A  352  LYS CYS GLY SER GLY ILE PHE ILE THR ASP ASN VAL HIS
SEQRES   3 A  352  THR TRP THR GLU GLN TYR LYS PHE GLN PRO GLU SER PRO
SEQRES   4 A  352  SER LYS LEU ALA SER ALA ILE GLN LYS ALA HIS GLU GLU
SEQRES   5 A  352  GLY ILE CYS GLY ILE ARG SER VAL THR ARG LEU GLU ASN
SEQRES   6 A  352  LEU MET TRP LYS GLN ILE THR PRO GLU LEU ASN HIS ILE
SEQRES   7 A  352  LEU SER GLU ASN GLU VAL LYS MET THR ILE MET THR GLY
SEQRES   8 A  352  ASP ILE LYS GLY ILE MET GLN ALA GLY LYS ARG SER LEU
SEQRES   9 A  352  ARG PRO GLN PRO THR GLU LEU LYS TYR SER TRP LYS ALA
SEQRES  10 A  352  TRP GLY LYS ALA LYS MET LEU SER THR GLU LEU HIS ASN
SEQRES  11 A  352  HIS THR PHE LEU ILE ASP GLY PRO GLU THR ALA GLU CYS
SEQRES  12 A  352  PRO ASN THR ASN ARG ALA TRP ASN SER LEU GLU VAL GLU
SEQRES  13 A  352  ASP TYR GLY PHE GLY VAL PHE THR THR ASN ILE TRP LEU
SEQRES  14 A  352  LYS LEU LYS GLU ARG GLN ASP VAL SER CYS ASP SER LYS
SEQRES  15 A  352  LEU MET SER ALA ALA ILE LYS ASP ASN ARG ALA VAL HIS
SEQRES  16 A  352  ALA ASP MET GLY TYR TRP ILE GLU SER ALA LEU ASN ASP
SEQRES  17 A  352  THR TRP LYS ILE GLU LYS ALA SER PHE ILE GLU VAL LYS
SEQRES  18 A  352  SER CYS HIS TRP PRO LYS SER HIS THR LEU TRP SER ASN
SEQRES  19 A  352  GLY VAL LEU GLU SER GLU MET ILE ILE PRO LYS ASN PHE
SEQRES  20 A  352  ALA GLY PRO VAL SER GLN HIS ASN TYR ARG PRO GLY TYR
SEQRES  21 A  352  HIS THR GLN THR ALA GLY PRO TRP HIS LEU GLY ARG LEU
SEQRES  22 A  352  GLU MET ASP PHE ASP PHE CYS GLU GLY THR THR VAL VAL
SEQRES  23 A  352  VAL THR GLU ASP CYS GLY ASN ARG GLY PRO SER LEU ARG
SEQRES  24 A  352  THR THR THR ALA SER GLY LYS LEU ILE THR GLU TRP CYS
SEQRES  25 A  352  CYS ARG SER CYS THR LEU PRO PRO LEU ARG TYR ARG GLY
SEQRES  26 A  352  GLU ASP GLY CYS TRP TYR GLY MET GLU ILE ARG PRO LEU
SEQRES  27 A  352  LYS GLU LYS GLU GLU ASN LEU VAL ASN SER LEU VAL THR
SEQRES  28 A  352  ALA
SEQRES   1 B  352  ASP SER GLY CYS VAL VAL SER TRP LYS ASN LYS GLU LEU
SEQRES   2 B  352  LYS CYS GLY SER GLY ILE PHE ILE THR ASP ASN VAL HIS
SEQRES   3 B  352  THR TRP THR GLU GLN TYR LYS PHE GLN PRO GLU SER PRO
SEQRES   4 B  352  SER LYS LEU ALA SER ALA ILE GLN LYS ALA HIS GLU GLU
SEQRES   5 B  352  GLY ILE CYS GLY ILE ARG SER VAL THR ARG LEU GLU ASN
SEQRES   6 B  352  LEU MET TRP LYS GLN ILE THR PRO GLU LEU ASN HIS ILE
SEQRES   7 B  352  LEU SER GLU ASN GLU VAL LYS MET THR ILE MET THR GLY
SEQRES   8 B  352  ASP ILE LYS GLY ILE MET GLN ALA GLY LYS ARG SER LEU
SEQRES   9 B  352  ARG PRO GLN PRO THR GLU LEU LYS TYR SER TRP LYS ALA
SEQRES  10 B  352  TRP GLY LYS ALA LYS MET LEU SER THR GLU LEU HIS ASN
SEQRES  11 B  352  HIS THR PHE LEU ILE ASP GLY PRO GLU THR ALA GLU CYS
SEQRES  12 B  352  PRO ASN THR ASN ARG ALA TRP ASN SER LEU GLU VAL GLU
SEQRES  13 B  352  ASP TYR GLY PHE GLY VAL PHE THR THR ASN ILE TRP LEU
SEQRES  14 B  352  LYS LEU LYS GLU ARG GLN ASP VAL SER CYS ASP SER LYS
SEQRES  15 B  352  LEU MET SER ALA ALA ILE LYS ASP ASN ARG ALA VAL HIS
SEQRES  16 B  352  ALA ASP MET GLY TYR TRP ILE GLU SER ALA LEU ASN ASP
SEQRES  17 B  352  THR TRP LYS ILE GLU LYS ALA SER PHE ILE GLU VAL LYS
SEQRES  18 B  352  SER CYS HIS TRP PRO LYS SER HIS THR LEU TRP SER ASN
SEQRES  19 B  352  GLY VAL LEU GLU SER GLU MET ILE ILE PRO LYS ASN PHE
SEQRES  20 B  352  ALA GLY PRO VAL SER GLN HIS ASN TYR ARG PRO GLY TYR
SEQRES  21 B  352  HIS THR GLN THR ALA GLY PRO TRP HIS LEU GLY ARG LEU
SEQRES  22 B  352  GLU MET ASP PHE ASP PHE CYS GLU GLY THR THR VAL VAL
SEQRES  23 B  352  VAL THR GLU ASP CYS GLY ASN ARG GLY PRO SER LEU ARG
SEQRES  24 B  352  THR THR THR ALA SER GLY LYS LEU ILE THR GLU TRP CYS
SEQRES  25 B  352  CYS ARG SER CYS THR LEU PRO PRO LEU ARG TYR ARG GLY
SEQRES  26 B  352  GLU ASP GLY CYS TRP TYR GLY MET GLU ILE ARG PRO LEU
SEQRES  27 B  352  LYS GLU LYS GLU GLU ASN LEU VAL ASN SER LEU VAL THR
SEQRES  28 B  352  ALA
SEQRES   1 E  228  ALA LEU GLU VAL GLN LEU GLN GLU SER GLY PRO GLY LEU
SEQRES   2 E  228  VAL LYS PRO SER GLN SER LEU SER PHE THR TRP SER VAL
SEQRES   3 E  228  ILE GLY TYR SER ILE THR SER GLY TYR TYR TRP LYS TRP
SEQRES   4 E  228  ILE ARG GLN PHE SER GLY ASN LYS LEU GLU TRP MET GLY
SEQRES   5 E  228  TYR ILE ARG TYR ASP GLY SER ASN ASN TYR ASN PRO SER
SEQRES   6 E  228  LEU LYS ASN ARG ILE SER ILE ILE ARG ASP THR PHE LYS
SEQRES   7 E  228  ASN GLN PHE PHE LEU LYS LEU ASN PHE VAL THR ALA GLY
SEQRES   8 E  228  ASP THR ALA THR TYR TYR CYS ALA ASN LEU TYR TYR TYR
SEQRES   9 E  228  SER SER SER PRO GLY TRP PHE PRO TYR TRP GLY GLN GLY
SEQRES  10 E  228  THR LEU VAL THR VAL PHE ALA ALA SER THR LYS GLY PRO
SEQRES  11 E  228  SER VAL PHE PRO LEU ALA PRO SER SER LYS SER THR SER
SEQRES  12 E  228  GLY GLY THR ALA ALA LEU GLY CYS LEU VAL LYS ASP TYR
SEQRES  13 E  228  PHE PRO GLU PRO VAL THR VAL SER TRP ASN SER GLY ALA
SEQRES  14 E  228  LEU THR SER GLY VAL HIS THR PHE PRO ALA VAL LEU GLN
SEQRES  15 E  228  SER SER GLY LEU TYR SER LEU SER SER VAL VAL THR VAL
SEQRES  16 E  228  PRO SER SER SER LEU GLY PRO GLN THR TYR ILE CYS ASN
SEQRES  17 E  228  VAL ASN HIS LYS PRO SER ASN THR LYS VAL ASP LYS LYS
SEQRES  18 E  228  VAL GLU PRO LYS SER CYS ASP
SEQRES   1 F  214  ALA GLU LEU ASP ILE VAL MET THR GLN SER PRO ALA ILE
SEQRES   2 F  214  MET SER ALA SER LEU GLY GLU GLU ILE THR LEU THR CYS
SEQRES   3 F  214  SER ALA SER SER SER VAL SER TYR MET HIS TRP TYR GLN
SEQRES   4 F  214  GLN LYS SER GLY THR SER PRO LYS LEU LEU ILE TYR SER
SEQRES   5 F  214  THR SER ASN LEU ALA SER GLY VAL PRO SER ARG PHE SER
SEQRES   6 F  214  GLY SER GLY SER GLY THR PHE TYR SER LEU THR ILE SER
SEQRES   7 F  214  SER VAL GLU ALA GLU ASP ALA ALA ASP TYR TYR CYS HIS
SEQRES   8 F  214  GLN TRP SER SER TRP THR PHE GLY GLY GLY THR LYS LEU
SEQRES   9 F  214  GLU ILE LYS ARG THR VAL ALA ALA PRO SER VAL PHE ILE
SEQRES  10 F  214  PHE PRO PRO SER ASP GLU GLN LEU LYS SER GLY THR ALA
SEQRES  11 F  214  SER VAL VAL CYS LEU LEU ASN ASN PHE TYR PRO ARG GLU
SEQRES  12 F  214  ALA LYS VAL GLN TRP LYS VAL ASP ASN ALA LEU GLN SER
SEQRES  13 F  214  GLY ASN SER GLN GLU SER VAL THR GLU GLN ASP SER LYS
SEQRES  14 F  214  ASP SER THR TYR SER LEU SER SER THR LEU THR LEU SER
SEQRES  15 F  214  LYS ALA ASP TYR GLU LYS HIS LYS VAL TYR ALA CYS GLU
SEQRES  16 F  214  VAL THR HIS GLN GLY LEU SER LEU PRO VAL THR LYS SER
SEQRES  17 F  214  PHE ASN ARG GLY GLU CYS
SEQRES   1 C  228  ALA LEU GLU VAL GLN LEU GLN GLU SER GLY PRO GLY LEU
SEQRES   2 C  228  VAL LYS PRO SER GLN SER LEU SER PHE THR TRP SER VAL
SEQRES   3 C  228  ILE GLY TYR SER ILE THR SER GLY TYR TYR TRP LYS TRP
SEQRES   4 C  228  ILE ARG GLN PHE SER GLY ASN LYS LEU GLU TRP MET GLY
SEQRES   5 C  228  TYR ILE ARG TYR ASP GLY SER ASN ASN TYR ASN PRO SER
SEQRES   6 C  228  LEU LYS ASN ARG ILE SER ILE ILE ARG ASP THR PHE LYS
SEQRES   7 C  228  ASN GLN PHE PHE LEU LYS LEU ASN PHE VAL THR ALA GLY
SEQRES   8 C  228  ASP THR ALA THR TYR TYR CYS ALA ASN LEU TYR TYR TYR
SEQRES   9 C  228  SER SER SER PRO GLY TRP PHE PRO TYR TRP GLY GLN GLY
SEQRES  10 C  228  THR LEU VAL THR VAL PHE ALA ALA SER THR LYS GLY PRO
SEQRES  11 C  228  SER VAL PHE PRO LEU ALA PRO SER SER LYS SER THR SER
SEQRES  12 C  228  GLY GLY THR ALA ALA LEU GLY CYS LEU VAL LYS ASP TYR
SEQRES  13 C  228  PHE PRO GLU PRO VAL THR VAL SER TRP ASN SER GLY ALA
SEQRES  14 C  228  LEU THR SER GLY VAL HIS THR PHE PRO ALA VAL LEU GLN
SEQRES  15 C  228  SER SER GLY LEU TYR SER LEU SER SER VAL VAL THR VAL
SEQRES  16 C  228  PRO SER SER SER LEU GLY PRO GLN THR TYR ILE CYS ASN
SEQRES  17 C  228  VAL ASN HIS LYS PRO SER ASN THR LYS VAL ASP LYS LYS
SEQRES  18 C  228  VAL GLU PRO LYS SER CYS ASP
SEQRES   1 D  214  ALA GLU LEU ASP ILE VAL MET THR GLN SER PRO ALA ILE
SEQRES   2 D  214  MET SER ALA SER LEU GLY GLU GLU ILE THR LEU THR CYS
SEQRES   3 D  214  SER ALA SER SER SER VAL SER TYR MET HIS TRP TYR GLN
SEQRES   4 D  214  GLN LYS SER GLY THR SER PRO LYS LEU LEU ILE TYR SER
SEQRES   5 D  214  THR SER ASN LEU ALA SER GLY VAL PRO SER ARG PHE SER
SEQRES   6 D  214  GLY SER GLY SER GLY THR PHE TYR SER LEU THR ILE SER
SEQRES   7 D  214  SER VAL GLU ALA GLU ASP ALA ALA ASP TYR TYR CYS HIS
SEQRES   8 D  214  GLN TRP SER SER TRP THR PHE GLY GLY GLY THR LYS LEU
SEQRES   9 D  214  GLU ILE LYS ARG THR VAL ALA ALA PRO SER VAL PHE ILE
SEQRES  10 D  214  PHE PRO PRO SER ASP GLU GLN LEU LYS SER GLY THR ALA
SEQRES  11 D  214  SER VAL VAL CYS LEU LEU ASN ASN PHE TYR PRO ARG GLU
SEQRES  12 D  214  ALA LYS VAL GLN TRP LYS VAL ASP ASN ALA LEU GLN SER
SEQRES  13 D  214  GLY ASN SER GLN GLU SER VAL THR GLU GLN ASP SER LYS
SEQRES  14 D  214  ASP SER THR TYR SER LEU SER SER THR LEU THR LEU SER
SEQRES  15 D  214  LYS ALA ASP TYR GLU LYS HIS LYS VAL TYR ALA CYS GLU
SEQRES  16 D  214  VAL THR HIS GLN GLY LEU SER LEU PRO VAL THR LYS SER
SEQRES  17 D  214  PHE ASN ARG GLY GLU CYS
HELIX    1   1 PRO B   39  GLU B   51  1                                  13
HELIX    2   2 ARG B   62  THR B   72  1                                  11
HELIX    3   3 PRO B   73  GLU B   81  1                                   9
HELIX    4   4 TRP B  115  ALA B  121  1                                   7
HELIX    5   5 ASN B  145  ASN B  147  1                                   3
HELIX    6   6 SER B  181  LEU B  183  1                                   3
HELIX    7   7 LYS B  227  HIS B  229  1                                   3
HELIX    8   8 GLU B  238  GLU B  240  1                                   3
HELIX    9   9 LYS B  245  PHE B  247  1                                   3
HELIX   10  10 GLN B  253  ASN B  255  1                                   3
HELIX   11  11 TRP B  268  LEU B  270  1                                   3
HELIX   12  12 GLU B  342  ASN B  344  1                                   3
HELIX   13  13 PRO A   39  GLU A   51  1                                  13
HELIX   14  14 ARG A   62  THR A   72  1                                  11
HELIX   15  15 PRO A   73  GLU A   81  1                                   9
HELIX   16  16 TRP A  115  ALA A  121  1                                   7
HELIX   17  17 ASN A  145  ASN A  147  1                                   3
HELIX   18  18 SER A  181  LEU A  183  1                                   3
HELIX   19  19 LYS A  227  HIS A  229  1                                   3
HELIX   20  20 GLU A  238  GLU A  240  1                                   3
HELIX   21  21 LYS A  245  PHE A  247  1                                   3
HELIX   22  22 GLN A  253  ASN A  255  1                                   3
HELIX   23  23 TRP A  268  LEU A  270  1                                   3
HELIX   24  24 GLU A  342  ASN A  344  1                                   3
HELIX   25  25 PRO E   64  LEU E   66  1                                   3
HELIX   26  26 ALA E   90  ASP E   92  1                                   3
HELIX   27  27 SER E  139  SER E  141  1                                   3
HELIX   28  28 ASN E  166  GLY E  168  1                                   3
HELIX   29  29 SER E  197  SER E  199  1                                   3
HELIX   30  30 ALA F   82  ASP F   84  1                                   3
HELIX   31  31 ASP F  122  GLN F  124  1                                   3
HELIX   32  32 LEU F  125  SER F  127  1                                   3
HELIX   33  33 LYS F  183  ASP F  185  1                                   3
HELIX   34  34 TYR F  186  LYS F  188  1                                   3
HELIX   35  35 PRO C   64  LEU C   66  1                                   3
HELIX   36  36 ALA C   90  ASP C   92  1                                   3
HELIX   37  37 SER C  139  SER C  141  1                                   3
HELIX   38  38 ASN C  166  GLY C  168  1                                   3
HELIX   39  39 SER C  197  SER C  199  1                                   3
HELIX   40  40 ALA D   82  ASP D   84  1                                   3
HELIX   41  41 ASP D  122  GLN D  124  1                                   3
HELIX   42  42 LEU D  125  SER D  127  1                                   3
HELIX   43  43 LYS D  183  ASP D  185  1                                   3
HELIX   44  44 TYR D  186  LYS D  188  1                                   3
SHEET    1   1 1 SER B   2  SER B   7  0
SHEET    2   2 1 GLU B  12  SER B  17  0
SHEET    3   3 1 GLY B  18  THR B  22  0
SHEET    4   4 1 TYR B  32  PRO B  36  0
SHEET    5   5 1 GLY B  56  ARG B  58  0
SHEET    6   6 1 THR B  87  THR B  90  0
SHEET    7   7 1 THR B 132  ILE B 135  0
SHEET    8   8 1 ARG B 148  TRP B 150  0
SHEET    9   9 1 LEU B 153  GLY B 159  0
SHEET   10  10 1 THR B 165  LEU B 171  0
SHEET   11  11 1 SER B 185  LYS B 189  0
SHEET   12  12 1 ARG B 192  ALA B 196  0
SHEET   13  13 1 TYR B 200  ASN B 207  0
SHEET   14  14 1 THR B 209  PHE B 217  0
SHEET   15  15 1 LEU B 273  PHE B 277  0
SHEET   16  16 1 THR B 284  VAL B 287  0
SHEET   17  17 1 GLU B 310  CYS B 313  0
SHEET   18  18 1 LEU B 321  GLY B 325  0
SHEET   19  19 1 GLY B 328  TYR B 331  0
SHEET   20  20 1 SER A   2  SER A   7  0
SHEET   21  21 1 GLU A  12  SER A  17  0
SHEET   22  22 1 GLY A  18  THR A  22  0
SHEET   23  23 1 TYR A  32  PRO A  36  0
SHEET   24  24 1 GLY A  56  ARG A  58  0
SHEET   25  25 1 THR A  87  THR A  90  0
SHEET   26  26 1 THR A 132  ILE A 135  0
SHEET   27  27 1 ARG A 148  TRP A 150  0
SHEET   28  28 1 LEU A 153  GLY A 159  0
SHEET   29  29 1 THR A 165  LEU A 171  0
SHEET   30  30 1 SER A 185  LYS A 189  0
SHEET   31  31 1 ARG A 192  ALA A 196  0
SHEET   32  32 1 TYR A 200  ASN A 207  0
SHEET   33  33 1 THR A 209  PHE A 217  0
SHEET   34  34 1 LEU A 273  PHE A 277  0
SHEET   35  35 1 THR A 284  VAL A 287  0
SHEET   36  36 1 GLU A 310  CYS A 313  0
SHEET   37  37 1 LEU A 321  GLY A 325  0
SHEET   38  38 1 GLY A 328  TYR A 331  0
SHEET   39  39 1 GLN E   5  SER E   9  0
SHEET   40  40 1 LEU E  20  ILE E  27  0
SHEET   41  41 1 TYR E  36  GLN E  42  0
SHEET   42  42 1 LEU E  48  ILE E  54  0
SHEET   43  43 1 ASN E  60  TYR E  62  0
SHEET   44  44 1 ILE E  70  ASP E  75  0
SHEET   45  45 1 GLN E  80  LEU E  85  0
SHEET   46  46 1 ALA E  94  LEU E 101  0
SHEET   47  47 1 THR E 118  VAL E 120  0
SHEET   48  48 1 SER E 131  LEU E 135  0
SHEET   49  49 1 THR E 146  TYR E 156  0
SHEET   50  50 1 VAL E 161  TRP E 165  0
SHEET   51  51 1 VAL E 174  THR E 176  0
SHEET   52  52 1 TYR E 187  PRO E 196  0
SHEET   53  53 1 TYR E 205  HIS E 211  0
SHEET   54  54 1 THR E 216  VAL E 222  0
SHEET   55  55 1 MET F   7  SER F  10  0
SHEET   56  56 1 ILE F  13  SER F  17  0
SHEET   57  57 1 ILE F  22  ALA F  28  0
SHEET   58  58 1 MET F  35  GLN F  40  0
SHEET   59  59 1 LYS F  47  ILE F  50  0
SHEET   60  60 1 PHE F  64  SER F  69  0
SHEET   61  61 1 PHE F  72  ILE F  77  0
SHEET   62  62 1 ALA F  86  GLN F  92  0
SHEET   63  63 1 THR F 102  LYS F 107  0
SHEET   64  64 1 SER F 114  PHE F 118  0
SHEET   65  65 1 THR F 129  ASN F 137  0
SHEET   66  66 1 ALA F 144  VAL F 150  0
SHEET   67  67 1 ALA F 153  GLN F 155  0
SHEET   68  68 1 SER F 159  VAL F 163  0
SHEET   69  69 1 LEU F 175  SER F 182  0
SHEET   70  70 1 VAL F 191  HIS F 198  0
SHEET   71  71 1 VAL F 205  ASN F 210  0
SHEET   72  72 1 GLN C   5  SER C   9  0
SHEET   73  73 1 LEU C  20  ILE C  27  0
SHEET   74  74 1 TYR C  36  GLN C  42  0
SHEET   75  75 1 LEU C  48  ILE C  54  0
SHEET   76  76 1 ASN C  60  TYR C  62  0
SHEET   77  77 1 ILE C  70  ASP C  75  0
SHEET   78  78 1 GLN C  80  LEU C  85  0
SHEET   79  79 1 ALA C  94  LEU C 101  0
SHEET   80  80 1 THR C 118  VAL C 120  0
SHEET   81  81 1 SER C 131  LEU C 135  0
SHEET   82  82 1 THR C 146  TYR C 156  0
SHEET   83  83 1 VAL C 161  TRP C 165  0
SHEET   84  84 1 VAL C 174  THR C 176  0
SHEET   85  85 1 TYR C 187  PRO C 196  0
SHEET   86  86 1 TYR C 205  HIS C 211  0
SHEET   87  87 1 THR C 216  VAL C 222  0
SHEET   88  88 1 MET D   7  SER D  10  0
SHEET   89  89 1 ILE D  13  SER D  17  0
SHEET   90  90 1 ILE D  22  ALA D  28  0
SHEET   91  91 1 MET D  35  GLN D  40  0
SHEET   92  92 1 LYS D  47  ILE D  50  0
SHEET   93  93 1 PHE D  64  SER D  69  0
SHEET   94  94 1 PHE D  72  ILE D  77  0
SHEET   95  95 1 ALA D  86  GLN D  92  0
SHEET   96  96 1 THR D 102  LYS D 107  0
SHEET   97  97 1 SER D 114  PHE D 118  0
SHEET   98  98 1 THR D 129  ASN D 137  0
SHEET   99  99 1 ALA D 144  VAL D 150  0
SHEET  100 100 1 ALA D 153  GLN D 155  0
SHEET  101 101 1 SER D 159  VAL D 163  0
SHEET  102 102 1 LEU D 175  SER D 182  0
SHEET  103 103 1 VAL D 191  HIS D 198  0
SHEET  104 104 1 VAL D 205  ASN D 210  0
ATOM      1  N   ASP B   1     172.428 196.287 161.860  1.00 90.43           N
ATOM      2  CA  ASP B   1     172.514 197.400 162.801  1.00 83.76           C
ATOM      3  C   ASP B   1     173.593 198.393 162.381  1.00 83.76           C
ATOM      4  O   ASP B   1     174.589 198.013 161.761  1.00 83.76           O
ATOM      5  CB  ASP B   1     172.792 196.887 164.214  1.00 83.76           C
ATOM      6  CG  ASP B   1     171.744 195.905 164.706  1.00 83.76           C
ATOM      7  OD1 ASP B   1     172.050 195.079 165.595  1.00 83.76           O
ATOM      8  OD2 ASP B   1     170.601 195.954 164.200  1.00 83.76           O
ATOM      9  N   SER B   2     173.363 199.535 162.622  1.00 83.28           N
ATOM     10  CA  SER B   2     174.358 200.575 162.385  1.00 83.28           C
ATOM     11  C   SER B   2     174.455 201.530 163.571  1.00 83.28           C
ATOM     12  O   SER B   2     173.438 201.877 164.178  1.00 83.28           O
ATOM     13  CB  SER B   2     174.023 201.358 161.116  1.00 83.28           C
ATOM     14  OG  SER B   2     173.938 200.491 159.997  1.00 83.28           O
ATOM     15  N   GLY B   3     175.635 201.811 163.896  1.00 81.09           N
ATOM     16  CA  GLY B   3     175.800 202.709 165.028  1.00 81.09           C
ATOM     17  C   GLY B   3     177.252 203.005 165.347  1.00 81.09           C
ATOM     18  O   GLY B   3     178.152 202.592 164.613  1.00 81.09           O
ATOM     19  N   CYS B   4     177.352 203.855 166.418  1.00 78.82           N
ATOM     20  CA  CYS B   4     178.665 204.159 166.978  1.00 78.82           C
ATOM     21  C   CYS B   4     178.784 203.641 168.405  1.00 78.82           C
ATOM     22  O   CYS B   4     177.895 203.865 169.229  1.00 78.82           O
ATOM     23  CB  CYS B   4     178.923 205.665 166.949  1.00 78.82           C
ATOM     24  SG  CYS B   4     179.043 206.352 165.283  1.00 78.82           S
ATOM     25  N   VAL B   5     179.855 202.904 168.505  1.00 80.29           N
ATOM     26  CA  VAL B   5     180.025 202.256 169.801  1.00 80.29           C
ATOM     27  C   VAL B   5     181.420 202.551 170.349  1.00 80.29           C
ATOM     28  O   VAL B   5     182.384 202.651 169.589  1.00 80.29           O
ATOM     29  CB  VAL B   5     179.800 200.730 169.708  1.00 80.29           C
ATOM     30  CG1 VAL B   5     179.881 200.087 171.091  1.00 80.29           C
ATOM     31  CG2 VAL B   5     178.454 200.430 169.052  1.00 80.29           C
ATOM     32  N   VAL B   6     181.391 202.765 171.533  1.00 80.40           N
ATOM     33  CA  VAL B   6     182.667 202.892 172.228  1.00 80.40           C
ATOM     34  C   VAL B   6     182.980 201.597 172.973  1.00 80.40           C
ATOM     35  O   VAL B   6     182.167 201.118 173.767  1.00 80.40           O
ATOM     36  CB  VAL B   6     182.665 204.085 173.210  1.00 80.40           C
ATOM     37  CG1 VAL B   6     184.004 204.190 173.936  1.00 80.40           C
ATOM     38  CG2 VAL B   6     182.351 205.384 172.470  1.00 80.40           C
ATOM     39  N   SER B   7     184.106 201.058 172.575  1.00 79.40           N
ATOM     40  CA  SER B   7     184.602 199.918 173.339  1.00 79.40           C
ATOM     41  C   SER B   7     185.625 200.357 174.384  1.00 79.40           C
ATOM     42  O   SER B   7     186.752 200.721 174.041  1.00 79.40           O
ATOM     43  CB  SER B   7     185.226 198.878 172.409  1.00 79.40           C
ATOM     44  OG  SER B   7     185.811 197.824 173.155  1.00 79.40           O
ATOM     45  N   TRP B   8     185.164 200.268 175.542  1.00 79.40           N
ATOM     46  CA  TRP B   8     186.050 200.713 176.612  1.00 79.40           C
ATOM     47  C   TRP B   8     187.226 199.757 176.776  1.00 79.40           C
ATOM     48  O   TRP B   8     188.357 200.190 177.011  1.00 79.40           O
ATOM     49  CB  TRP B   8     185.283 200.828 177.933  1.00 79.40           C
ATOM     50  CG  TRP B   8     184.183 201.848 177.910  1.00 79.40           C
ATOM     51  CD1 TRP B   8     182.838 201.606 177.820  1.00 79.40           C
ATOM     52  CD2 TRP B   8     184.332 203.269 177.971  1.00 79.40           C
ATOM     53  CE2 TRP B   8     183.036 203.830 177.916  1.00 79.40           C
ATOM     54  CE3 TRP B   8     185.437 204.123 178.071  1.00 79.40           C
ATOM     55  NE1 TRP B   8     182.145 202.794 177.825  1.00 79.40           N
ATOM     56  CZ2 TRP B   8     182.818 205.208 177.954  1.00 79.40           C
ATOM     57  CZ3 TRP B   8     185.217 205.497 178.109  1.00 79.40           C
ATOM     58  CH2 TRP B   8     183.916 206.022 178.051  1.00 79.40           C
ATOM     59  N   LYS B   9     186.944 198.636 176.478  1.00 77.73           N
ATOM     60  CA  LYS B   9     187.990 197.625 176.601  1.00 77.73           C
ATOM     61  C   LYS B   9     189.032 197.773 175.497  1.00 77.73           C
ATOM     62  O   LYS B   9     190.235 197.724 175.762  1.00 77.73           O
ATOM     63  CB  LYS B   9     187.384 196.221 176.565  1.00 77.73           C
ATOM     64  CG  LYS B   9     188.400 195.104 176.750  1.00 77.73           C
ATOM     65  CD  LYS B   9     187.748 193.731 176.645  1.00 77.73           C
ATOM     66  CE  LYS B   9     188.784 192.616 176.662  1.00 77.73           C
ATOM     67  NZ  LYS B   9     188.154 191.270 176.508  1.00 77.73           N
ATOM     68  N   ASN B  10     188.548 197.933 174.475  1.00 77.11           N
ATOM     69  CA  ASN B  10     189.460 198.026 173.340  1.00 77.11           C
ATOM     70  C   ASN B  10     189.900 199.466 173.090  1.00 77.11           C
ATOM     71  O   ASN B  10     190.678 199.732 172.173  1.00 77.11           O
ATOM     72  CB  ASN B  10     188.813 197.443 172.082  1.00 77.11           C
ATOM     73  CG  ASN B  10     188.517 195.961 172.212  1.00 77.11           C
ATOM     74  ND2 ASN B  10     187.700 195.439 171.304  1.00 77.11           N
ATOM     75  OD1 ASN B  10     189.017 195.292 173.119  1.00 77.11           O
ATOM     76  N   LYS B  11     189.457 200.300 173.876  1.00 78.73           N
ATOM     77  CA  LYS B  11     189.780 201.719 173.771  1.00 78.73           C
ATOM     78  C   LYS B  11     189.552 202.232 172.353  1.00 78.73           C
ATOM     79  O   LYS B  11     190.423 202.890 171.777  1.00 78.73           O
ATOM     80  CB  LYS B  11     191.228 201.973 174.194  1.00 78.73           C
ATOM     81  CG  LYS B  11     191.535 201.565 175.627  1.00 78.73           C
ATOM     82  CD  LYS B  11     192.981 201.871 175.998  1.00 78.73           C
ATOM     83  CE  LYS B  11     193.307 201.403 177.410  1.00 78.73           C
ATOM     84  NZ  LYS B  11     194.725 201.697 177.777  1.00 78.73           N
ATOM     85  N   GLU B  12     188.429 201.923 171.803  1.00 75.80           N
ATOM     86  CA  GLU B  12     188.156 202.304 170.419  1.00 75.80           C
ATOM     87  C   GLU B  12     186.722 202.800 170.259  1.00 75.80           C
ATOM     88  O   GLU B  12     185.822 202.364 170.979  1.00 75.80           O
ATOM     89  CB  GLU B  12     188.413 201.126 169.477  1.00 75.80           C
ATOM     90  CG  GLU B  12     187.433 199.975 169.649  1.00 75.80           C
ATOM     91  CD  GLU B  12     187.718 198.801 168.726  1.00 75.80           C
ATOM     92  OE1 GLU B  12     186.905 197.850 168.685  1.00 75.80           O
ATOM     93  OE2 GLU B  12     188.763 198.833 168.038  1.00 75.80           O
ATOM     94  N   LEU B  13     186.582 203.808 169.414  1.00 75.83           N
ATOM     95  CA  LEU B  13     185.289 204.239 168.896  1.00 75.83           C
ATOM     96  C   LEU B  13     185.073 203.727 167.476  1.00 75.83           C
ATOM     97  O   LEU B  13     185.904 203.962 166.595  1.00 75.83           O
ATOM     98  CB  LEU B  13     185.182 205.766 168.922  1.00 75.83           C
ATOM     99  CG  LEU B  13     183.896 206.367 168.351  1.00 75.83           C
ATOM    100  CD1 LEU B  13     182.731 206.132 169.306  1.00 75.83           C
ATOM    101  CD2 LEU B  13     184.078 207.856 168.076  1.00 75.83           C
ATOM    102  N   LYS B  14     184.054 202.979 167.354  1.00 76.58           N
ATOM    103  CA  LYS B  14     183.774 202.417 166.038  1.00 76.58           C
ATOM    104  C   LYS B  14     182.353 202.747 165.590  1.00 76.58           C
ATOM    105  O   LYS B  14     181.407 202.631 166.373  1.00 76.58           O
ATOM    106  CB  LYS B  14     183.981 200.901 166.045  1.00 76.58           C
ATOM    107  CG  LYS B  14     185.442 200.476 166.127  1.00 76.58           C
ATOM    108  CD  LYS B  14     185.596 198.970 165.973  1.00 76.58           C
ATOM    109  CE  LYS B  14     187.054 198.543 166.062  1.00 76.58           C
ATOM    110  NZ  LYS B  14     187.210 197.065 165.914  1.00 76.58           N
ATOM    111  N   CYS B  15     182.398 203.235 164.386  1.00 80.78           N
ATOM    112  CA  CYS B  15     181.100 203.450 163.754  1.00 80.78           C
ATOM    113  C   CYS B  15     180.945 202.577 162.517  1.00 80.78           C
ATOM    114  O   CYS B  15     181.904 202.373 161.771  1.00 80.78           O
ATOM    115  CB  CYS B  15     180.924 204.922 163.379  1.00 80.78           C
ATOM    116  SG  CYS B  15     180.987 206.047 164.790  1.00 80.78           S
ATOM    117  N   GLY B  16     179.930 201.933 162.532  1.00 82.92           N
ATOM    118  CA  GLY B  16     179.709 201.092 161.366  1.00 82.92           C
ATOM    119  C   GLY B  16     178.508 200.174 161.512  1.00 82.92           C
ATOM    120  O   GLY B  16     177.699 200.343 162.427  1.00 82.92           O
ATOM    121  N   SER B  17     178.483 199.303 160.622  1.00 84.65           N
ATOM    122  CA  SER B  17     177.413 198.310 160.646  1.00 84.65           C
ATOM    123  C   SER B  17     177.866 197.028 161.337  1.00 84.65           C
ATOM    124  O   SER B  17     179.063 196.735 161.392  1.00 84.65           O
ATOM    125  CB  SER B  17     176.942 197.995 159.226  1.00 84.65           C
ATOM    126  OG  SER B  17     178.008 197.484 158.444  1.00 84.65           O
ATOM    127  N   GLY B  18     177.077 196.345 161.985  1.00 85.59           N
ATOM    128  CA  GLY B  18     177.318 195.088 162.673  1.00 85.59           C
ATOM    129  C   GLY B  18     176.111 194.587 163.444  1.00 85.59           C
ATOM    130  O   GLY B  18     174.970 194.869 163.070  1.00 85.59           O
ATOM    131  N   ILE B  19     176.322 193.664 164.238  1.00 88.80           N
ATOM    132  CA  ILE B  19     175.283 193.191 165.145  1.00 88.80           C
ATOM    133  C   ILE B  19     175.545 193.721 166.554  1.00 88.80           C
ATOM    134  O   ILE B  19     176.633 193.528 167.103  1.00 88.80           O
ATOM    135  CB  ILE B  19     175.202 191.649 165.160  1.00 88.80           C
ATOM    136  CG1 ILE B  19     174.840 191.120 163.767  1.00 88.80           C
ATOM    137  CG2 ILE B  19     174.192 191.169 166.206  1.00 88.80           C
ATOM    138  CD1 ILE B  19     174.665 189.609 163.704  1.00 88.80           C
ATOM    139  N   PHE B  20     174.575 194.383 167.070  1.00 87.60           N
ATOM    140  CA  PHE B  20     174.703 194.985 168.391  1.00 87.60           C
ATOM    141  C   PHE B  20     173.706 194.370 169.366  1.00 87.60           C
ATOM    142  O   PHE B  20     172.495 194.421 169.140  1.00 87.60           O
ATOM    143  CB  PHE B  20     174.493 196.502 168.313  1.00 87.60           C
ATOM    144  CG  PHE B  20     175.529 197.216 167.488  1.00 87.60           C
ATOM    145  CD1 PHE B  20     176.550 197.934 168.099  1.00 87.60           C
ATOM    146  CD2 PHE B  20     175.481 197.169 166.100  1.00 87.60           C
ATOM    147  CE1 PHE B  20     177.510 198.598 167.337  1.00 87.60           C
ATOM    148  CE2 PHE B  20     176.437 197.831 165.333  1.00 87.60           C
ATOM    149  CZ  PHE B  20     177.450 198.543 165.955  1.00 87.60           C
ATOM    150  N   ILE B  21     174.254 193.751 170.291  1.00 88.98           N
ATOM    151  CA  ILE B  21     173.391 193.220 171.340  1.00 88.98           C
ATOM    152  C   ILE B  21     173.407 194.159 172.545  1.00 88.98           C
ATOM    153  O   ILE B  21     174.437 194.316 173.205  1.00 88.98           O
ATOM    154  CB  ILE B  21     173.826 191.798 171.765  1.00 88.98           C
ATOM    155  CG1 ILE B  21     173.988 190.901 170.532  1.00 88.98           C
ATOM    156  CG2 ILE B  21     172.820 191.199 172.751  1.00 88.98           C
ATOM    157  CD1 ILE B  21     172.710 190.720 169.725  1.00 88.98           C
ATOM    158  N   THR B  22     172.220 194.719 172.812  1.00 84.47           N
ATOM    159  CA  THR B  22     172.120 195.685 173.899  1.00 84.47           C
ATOM    160  C   THR B  22     171.500 195.045 175.139  1.00 84.47           C
ATOM    161  O   THR B  22     170.632 194.177 175.027  1.00 84.47           O
ATOM    162  CB  THR B  22     171.288 196.912 173.481  1.00 84.47           C
ATOM    163  CG2 THR B  22     171.326 197.995 174.555  1.00 84.47           C
ATOM    164  OG1 THR B  22     171.815 197.446 172.260  1.00 84.47           O
ATOM    165  N   ASP B  23     172.009 195.403 176.288  1.00 84.43           N
ATOM    166  CA  ASP B  23     171.439 194.952 177.556  1.00 84.43           C
ATOM    167  C   ASP B  23     170.085 195.608 177.812  1.00 84.43           C
ATOM    168  O   ASP B  23     170.019 196.779 178.192  1.00 84.43           O
ATOM    169  CB  ASP B  23     172.396 195.252 178.710  1.00 84.43           C
ATOM    170  CG  ASP B  23     171.935 194.660 180.031  1.00 84.43           C
ATOM    171  OD1 ASP B  23     172.709 194.680 181.011  1.00 84.43           O
ATOM    172  OD2 ASP B  23     170.788 194.165 180.090  1.00 84.43           O
ATOM    173  N   ASN B  24     169.096 194.861 177.595  1.00 80.45           N
ATOM    174  CA  ASN B  24     167.743 195.391 177.740  1.00 80.45           C
ATOM    175  C   ASN B  24     167.218 195.207 179.162  1.00 80.45           C
ATOM    176  O   ASN B  24     166.221 195.821 179.543  1.00 80.45           O
ATOM    177  CB  ASN B  24     166.798 194.728 176.734  1.00 80.45           C
ATOM    178  CG  ASN B  24     167.092 195.133 175.305  1.00 80.45           C
ATOM    179  ND2 ASN B  24     166.975 194.183 174.383  1.00 80.45           N
ATOM    180  OD1 ASN B  24     167.419 196.289 175.027  1.00 80.45           O
ATOM    181  N   VAL B  25     167.856 194.547 179.895  1.00 82.07           N
ATOM    182  CA  VAL B  25     167.376 194.227 181.235  1.00 82.07           C
ATOM    183  C   VAL B  25     167.633 195.405 182.172  1.00 82.07           C
ATOM    184  O   VAL B  25     166.814 195.704 183.044  1.00 82.07           O
ATOM    185  CB  VAL B  25     168.047 192.949 181.788  1.00 82.07           C
ATOM    186  CG1 VAL B  25     167.661 192.725 183.249  1.00 82.07           C
ATOM    187  CG2 VAL B  25     167.664 191.737 180.939  1.00 82.07           C
ATOM    188  N   HIS B  26     168.618 196.023 181.921  1.00 78.29           N
ATOM    189  CA  HIS B  26     168.988 197.113 182.818  1.00 78.29           C
ATOM    190  C   HIS B  26     168.630 198.468 182.215  1.00 78.29           C
ATOM    191  O   HIS B  26     168.936 199.512 182.796  1.00 78.29           O
ATOM    192  CB  HIS B  26     170.484 197.060 183.138  1.00 78.29           C
ATOM    193  CG  HIS B  26     170.886 195.852 183.921  1.00 78.29           C
ATOM    194  CD2 HIS B  26     170.862 195.606 185.253  1.00 78.29           C
ATOM    195  ND1 HIS B  26     171.393 194.715 183.329  1.00 78.29           N
ATOM    196  CE1 HIS B  26     171.660 193.820 184.265  1.00 78.29           C
ATOM    197  NE2 HIS B  26     171.347 194.337 185.441  1.00 78.29           N
ATOM    198  N   THR B  27     168.083 198.291 181.018  1.00 66.63           N
ATOM    199  CA  THR B  27     167.673 199.536 180.377  1.00 66.63           C
ATOM    200  C   THR B  27     166.170 199.756 180.532  1.00 66.63           C
ATOM    201  O   THR B  27     165.422 198.807 180.770  1.00 66.63           O
ATOM    202  CB  THR B  27     168.045 199.543 178.883  1.00 66.63           C
ATOM    203  CG2 THR B  27     169.550 199.689 178.690  1.00 66.63           C
ATOM    204  OG1 THR B  27     167.614 198.314 178.285  1.00 66.63           O
ATOM    205  N   TRP B  28     165.825 200.378 180.212  1.00 48.32           N
ATOM    206  CA  TRP B  28     164.471 200.857 180.469  1.00 48.32           C
ATOM    207  C   TRP B  28     163.447 200.037 179.691  1.00 48.32           C
ATOM    208  O   TRP B  28     163.563 199.878 178.472  1.00 48.32           O
ATOM    209  CB  TRP B  28     164.345 202.337 180.099  1.00 48.32           C
ATOM    210  CG  TRP B  28     163.811 203.198 181.204  1.00 48.32           C
ATOM    211  CD1 TRP B  28     164.291 203.288 182.482  1.00 48.32           C
ATOM    212  CD2 TRP B  28     162.693 204.086 181.134  1.00 48.32           C
ATOM    213  CE2 TRP B  28     162.551 204.684 182.403  1.00 48.32           C
ATOM    214  CE3 TRP B  28     161.797 204.435 180.114  1.00 48.32           C
ATOM    215  NE1 TRP B  28     163.539 204.182 183.208  1.00 48.32           N
ATOM    216  CZ2 TRP B  28     161.547 205.614 182.684  1.00 48.32           C
ATOM    217  CZ3 TRP B  28     160.796 205.360 180.395  1.00 48.32           C
ATOM    218  CH2 TRP B  28     160.684 205.938 181.671  1.00 48.32           C
ATOM    219  N   THR B  29     163.015 199.640 180.033  1.00 46.05           N
ATOM    220  CA  THR B  29     162.016 198.584 179.909  1.00 46.05           C
ATOM    221  C   THR B  29     160.815 199.065 179.098  1.00 46.05           C
ATOM    222  O   THR B  29     160.095 198.256 178.507  1.00 46.05           O
ATOM    223  CB  THR B  29     161.542 198.099 181.291  1.00 46.05           C
ATOM    224  CG2 THR B  29     162.647 197.338 182.017  1.00 46.05           C
ATOM    225  OG1 THR B  29     161.159 199.230 182.084  1.00 46.05           O
ATOM    226  N   GLU B  30     160.693 199.489 178.778  1.00 54.64           N
ATOM    227  CA  GLU B  30     159.403 199.779 178.157  1.00 54.64           C
ATOM    228  C   GLU B  30     159.563 200.107 176.676  1.00 54.64           C
ATOM    229  O   GLU B  30     158.736 200.815 176.098  1.00 54.64           O
ATOM    230  CB  GLU B  30     158.705 200.935 178.880  1.00 54.64           C
ATOM    231  CG  GLU B  30     158.145 200.559 180.243  1.00 54.64           C
ATOM    232  CD  GLU B  30     157.109 201.545 180.760  1.00 54.64           C
ATOM    233  OE1 GLU B  30     156.501 201.286 181.822  1.00 54.64           O
ATOM    234  OE2 GLU B  30     156.902 202.583 180.092  1.00 54.64           O
ATOM    235  N   GLN B  31     160.060 199.468 176.441  1.00 65.13           N
ATOM    236  CA  GLN B  31     160.346 199.883 175.073  1.00 65.13           C
ATOM    237  C   GLN B  31     159.667 198.960 174.064  1.00 65.13           C
ATOM    238  O   GLN B  31     159.484 199.330 172.902  1.00 65.13           O
ATOM    239  CB  GLN B  31     161.854 199.911 174.825  1.00 65.13           C
ATOM    240  CG  GLN B  31     162.573 201.050 175.536  1.00 65.13           C
ATOM    241  CD  GLN B  31     164.068 201.056 175.275  1.00 65.13           C
ATOM    242  NE2 GLN B  31     164.767 202.033 175.843  1.00 65.13           N
ATOM    243  OE1 GLN B  31     164.591 200.191 174.565  1.00 65.13           O
ATOM    244  N   TYR B  32     159.233 197.832 174.575  1.00 81.77           N
ATOM    245  CA  TYR B  32     158.641 196.897 173.624  1.00 81.77           C
ATOM    246  C   TYR B  32     157.196 196.584 173.993  1.00 81.77           C
ATOM    247  O   TYR B  32     156.857 196.484 175.175  1.00 81.77           O
ATOM    248  CB  TYR B  32     159.456 195.602 173.564  1.00 81.77           C
ATOM    249  CG  TYR B  32     160.889 195.806 173.139  1.00 81.77           C
ATOM    250  CD1 TYR B  32     161.217 196.021 171.801  1.00 81.77           C
ATOM    251  CD2 TYR B  32     161.922 195.785 174.072  1.00 81.77           C
ATOM    252  CE1 TYR B  32     162.537 196.207 171.404  1.00 81.77           C
ATOM    253  CE2 TYR B  32     163.245 195.971 173.687  1.00 81.77           C
ATOM    254  CZ  TYR B  32     163.542 196.182 172.353  1.00 81.77           C
ATOM    255  OH  TYR B  32     164.850 196.366 171.965  1.00 81.77           O
ATOM    256  N   LYS B  33     156.321 196.436 173.084  1.00 87.14           N
ATOM    257  CA  LYS B  33     154.930 196.027 173.258  1.00 87.14           C
ATOM    258  C   LYS B  33     154.555 194.920 172.279  1.00 87.14           C
ATOM    259  O   LYS B  33     154.722 195.072 171.068  1.00 87.14           O
ATOM    260  CB  LYS B  33     153.995 197.226 173.080  1.00 87.14           C
ATOM    261  CG  LYS B  33     152.570 196.974 173.554  1.00 87.14           C
ATOM    262  CD  LYS B  33     151.716 198.229 173.447  1.00 87.14           C
ATOM    263  CE  LYS B  33     150.274 197.963 173.860  1.00 87.14           C
ATOM    264  NZ  LYS B  33     149.429 199.190 173.750  1.00 87.14           N
ATOM    265  N   PHE B  34     154.140 193.838 172.833  1.00 90.66           N
ATOM    266  CA  PHE B  34     153.633 192.775 171.974  1.00 90.66           C
ATOM    267  C   PHE B  34     152.240 193.114 171.456  1.00 90.66           C
ATOM    268  O   PHE B  34     151.401 193.618 172.204  1.00 90.66           O
ATOM    269  CB  PHE B  34     153.600 191.442 172.729  1.00 90.66           C
ATOM    270  CG  PHE B  34     154.950 190.787 172.864  1.00 90.66           C
ATOM    271  CD1 PHE B  34     155.067 189.506 173.382  1.00 90.66           C
ATOM    272  CD2 PHE B  34     156.100 191.459 172.472  1.00 90.66           C
ATOM    273  CE1 PHE B  34     156.313 188.897 173.509  1.00 90.66           C
ATOM    274  CE2 PHE B  34     157.350 190.858 172.594  1.00 90.66           C
ATOM    275  CZ  PHE B  34     157.454 189.577 173.113  1.00 90.66           C
ATOM    276  N   GLN B  35     151.958 192.931 170.153  1.00 89.80           N
ATOM    277  CA  GLN B  35     150.651 193.081 169.520  1.00 89.80           C
ATOM    278  C   GLN B  35     150.270 191.824 168.743  1.00 89.80           C
ATOM    279  O   GLN B  35     151.104 191.241 168.050  1.00 89.80           O
ATOM    280  CB  GLN B  35     150.639 194.297 168.594  1.00 89.80           C
ATOM    281  CG  GLN B  35     150.973 195.607 169.293  1.00 89.80           C
ATOM    282  CD  GLN B  35     149.806 196.165 170.085  1.00 89.80           C
ATOM    283  NE2 GLN B  35     150.059 197.218 170.854  1.00 89.80           N
ATOM    284  OE1 GLN B  35     148.683 195.656 170.005  1.00 89.80           O
ATOM    285  N   PRO B  36     149.103 191.409 168.854  1.00 88.78           N
ATOM    286  CA  PRO B  36     148.696 190.286 168.006  1.00 88.78           C
ATOM    287  C   PRO B  36     148.537 190.680 166.540  1.00 88.78           C
ATOM    288  O   PRO B  36     148.135 191.807 166.241  1.00 88.78           O
ATOM    289  CB  PRO B  36     147.355 189.859 168.607  1.00 88.78           C
ATOM    290  CG  PRO B  36     146.779 191.111 169.186  1.00 88.78           C
ATOM    291  CD  PRO B  36     147.905 191.955 169.713  1.00 88.78           C
ATOM    292  N   GLU B  37     148.674 189.737 165.747  1.00 87.51           N
ATOM    293  CA  GLU B  37     148.498 190.007 164.324  1.00 87.51           C
ATOM    294  C   GLU B  37     147.041 190.313 163.993  1.00 87.51           C
ATOM    295  O   GLU B  37     146.753 191.228 163.218  1.00 87.51           O
ATOM    296  CB  GLU B  37     148.987 188.819 163.487  1.00 87.51           C
ATOM    297  CG  GLU B  37     148.949 189.066 161.987  1.00 87.51           C
ATOM    298  CD  GLU B  37     149.368 187.855 161.168  1.00 87.51           C
ATOM    299  OE1 GLU B  37     149.679 188.014 159.966  1.00 87.51           O
ATOM    300  OE2 GLU B  37     149.387 186.739 161.734  1.00 87.51           O
ATOM    301  N   SER B  38     146.208 189.606 164.460  1.00 89.85           N
ATOM    302  CA  SER B  38     144.775 189.780 164.243  1.00 89.85           C
ATOM    303  C   SER B  38     143.972 189.282 165.439  1.00 89.85           C
ATOM    304  O   SER B  38     143.879 188.074 165.672  1.00 89.85           O
ATOM    305  CB  SER B  38     144.330 189.046 162.978  1.00 89.85           C
ATOM    306  OG  SER B  38     142.917 188.983 162.903  1.00 89.85           O
ATOM    307  N   PRO B  39     143.427 190.191 166.207  1.00 92.11           N
ATOM    308  CA  PRO B  39     142.605 189.770 167.342  1.00 92.11           C
ATOM    309  C   PRO B  39     141.499 188.794 166.941  1.00 92.11           C
ATOM    310  O   PRO B  39     141.164 187.887 167.707  1.00 92.11           O
ATOM    311  CB  PRO B  39     142.009 191.084 167.853  1.00 92.11           C
ATOM    312  CG  PRO B  39     143.012 192.128 167.479  1.00 92.11           C
ATOM    313  CD  PRO B  39     143.623 191.751 166.161  1.00 92.11           C
ATOM    314  N   SER B  40     140.936 188.960 165.766  1.00 92.30           N
ATOM    315  CA  SER B  40     139.876 188.080 165.284  1.00 92.30           C
ATOM    316  C   SER B  40     140.391 186.659 165.073  1.00 92.30           C
ATOM    317  O   SER B  40     139.704 185.690 165.402  1.00 92.30           O
ATOM    318  CB  SER B  40     139.287 188.616 163.978  1.00 92.30           C
ATOM    319  OG  SER B  40     138.682 189.879 164.181  1.00 92.30           O
ATOM    320  N   LYS B  41     141.558 186.530 164.479  1.00 93.14           N
ATOM    321  CA  LYS B  41     142.166 185.219 164.286  1.00 93.14           C
ATOM    322  C   LYS B  41     142.479 184.556 165.626  1.00 93.14           C
ATOM    323  O   LYS B  41     142.285 183.350 165.787  1.00 93.14           O
ATOM    324  CB  LYS B  41     143.441 185.334 163.449  1.00 93.14           C
ATOM    325  CG  LYS B  41     143.188 185.590 161.970  1.00 93.14           C
ATOM    326  CD  LYS B  41     144.488 185.607 161.176  1.00 93.14           C
ATOM    327  CE  LYS B  41     144.242 185.905 159.703  1.00 93.14           C
ATOM    328  NZ  LYS B  41     145.517 185.968 158.928  1.00 93.14           N
ATOM    329  N   LEU B  42     142.974 185.379 166.501  1.00 92.68           N
ATOM    330  CA  LEU B  42     143.311 184.877 167.827  1.00 92.68           C
ATOM    331  C   LEU B  42     142.062 184.407 168.566  1.00 92.68           C
ATOM    332  O   LEU B  42     142.069 183.347 169.195  1.00 92.68           O
ATOM    333  CB  LEU B  42     144.025 185.957 168.645  1.00 92.68           C
ATOM    334  CG  LEU B  42     144.689 185.496 169.944  1.00 92.68           C
ATOM    335  CD1 LEU B  42     145.686 184.378 169.663  1.00 92.68           C
ATOM    336  CD2 LEU B  42     145.374 186.669 170.639  1.00 92.68           C
ATOM    337  N   ALA B  43     140.970 185.187 168.513  1.00 94.27           N
ATOM    338  CA  ALA B  43     139.708 184.826 169.154  1.00 94.27           C
ATOM    339  C   ALA B  43     139.173 183.506 168.608  1.00 94.27           C
ATOM    340  O   ALA B  43     138.656 182.678 169.363  1.00 94.27           O
ATOM    341  CB  ALA B  43     138.677 185.935 168.960  1.00 94.27           C
ATOM    342  N   SER B  44     139.277 183.346 167.272  1.00 93.45           N
ATOM    343  CA  SER B  44     138.846 182.104 166.639  1.00 93.45           C
ATOM    344  C   SER B  44     139.639 180.913 167.162  1.00 93.45           C
ATOM    345  O   SER B  44     139.070 179.852 167.433  1.00 93.45           O
ATOM    346  CB  SER B  44     138.998 182.199 165.120  1.00 93.45           C
ATOM    347  OG  SER B  44     138.524 181.019 164.493  1.00 93.45           O
ATOM    348  N   ALA B  45     140.910 181.111 167.301  1.00 94.43           N
ATOM    349  CA  ALA B  45     141.777 180.049 167.805  1.00 94.43           C
ATOM    350  C   ALA B  45     141.442 179.709 169.255  1.00 94.43           C
ATOM    351  O   ALA B  45     141.432 178.536 169.637  1.00 94.43           O
ATOM    352  CB  ALA B  45     143.244 180.454 167.683  1.00 94.43           C
ATOM    353  N   ILE B  46     141.160 180.715 170.008  1.00 95.06           N
ATOM    354  CA  ILE B  46     140.837 180.532 171.419  1.00 95.06           C
ATOM    355  C   ILE B  46     139.499 179.809 171.553  1.00 95.06           C
ATOM    356  O   ILE B  46     139.356 178.898 172.373  1.00 95.06           O
ATOM    357  CB  ILE B  46     140.793 181.883 172.170  1.00 95.06           C
ATOM    358  CG1 ILE B  46     142.209 182.450 172.333  1.00 95.06           C
ATOM    359  CG2 ILE B  46     140.108 181.724 173.530  1.00 95.06           C
ATOM    360  CD1 ILE B  46     142.246 183.875 172.863  1.00 95.06           C
ATOM    361  N   GLN B  47     138.545 180.254 170.753  1.00 95.17           N
ATOM    362  CA  GLN B  47     137.240 179.601 170.768  1.00 95.17           C
ATOM    363  C   GLN B  47     137.367 178.113 170.451  1.00 95.17           C
ATOM    364  O   GLN B  47     136.804 177.272 171.155  1.00 95.17           O
ATOM    365  CB  GLN B  47     136.291 180.271 169.776  1.00 95.17           C
ATOM    366  CG  GLN B  47     134.918 179.618 169.700  1.00 95.17           C
ATOM    367  CD  GLN B  47     134.075 180.151 168.557  1.00 95.17           C
ATOM    368  NE2 GLN B  47     132.770 179.908 168.618  1.00 95.17           N
ATOM    369  OE1 GLN B  47     134.592 180.776 167.626  1.00 95.17           O
ATOM    370  N   LYS B  48     138.059 177.798 169.409  1.00 94.89           N
ATOM    371  CA  LYS B  48     138.250 176.405 169.014  1.00 94.89           C
ATOM    372  C   LYS B  48     139.000 175.626 170.092  1.00 94.89           C
ATOM    373  O   LYS B  48     138.654 174.482 170.394  1.00 94.89           O
ATOM    374  CB  LYS B  48     139.006 176.321 167.687  1.00 94.89           C
ATOM    375  CG  LYS B  48     139.218 174.899 167.185  1.00 94.89           C
ATOM    376  CD  LYS B  48     137.899 174.234 166.814  1.00 94.89           C
ATOM    377  CE  LYS B  48     138.120 172.858 166.201  1.00 94.89           C
ATOM    378  NZ  LYS B  48     136.828 172.202 165.837  1.00 94.89           N
ATOM    379  N   ALA B  49     139.983 176.247 170.673  1.00 95.04           N
ATOM    380  CA  ALA B  49     140.759 175.606 171.733  1.00 95.04           C
ATOM    381  C   ALA B  49     139.876 175.274 172.933  1.00 95.04           C
ATOM    382  O   ALA B  49     139.987 174.190 173.512  1.00 95.04           O
ATOM    383  CB  ALA B  49     141.920 176.501 172.160  1.00 95.04           C
ATOM    384  N   HIS B  50     139.031 176.233 173.243  1.00 94.46           N
ATOM    385  CA  HIS B  50     138.113 176.019 174.356  1.00 94.46           C
ATOM    386  C   HIS B  50     137.176 174.847 174.081  1.00 94.46           C
ATOM    387  O   HIS B  50     136.919 174.030 174.966  1.00 94.46           O
ATOM    388  CB  HIS B  50     137.302 177.286 174.635  1.00 94.46           C
ATOM    389  CG  HIS B  50     136.389 177.167 175.813  1.00 94.46           C
ATOM    390  CD2 HIS B  50     136.643 177.197 177.143  1.00 94.46           C
ATOM    391  ND1 HIS B  50     135.028 176.990 175.683  1.00 94.46           N
ATOM    392  CE1 HIS B  50     134.484 176.919 176.886  1.00 94.46           C
ATOM    393  NE2 HIS B  50     135.442 177.040 177.788  1.00 94.46           N
ATOM    394  N   GLU B  51     136.755 174.738 172.809  1.00 94.69           N
ATOM    395  CA  GLU B  51     135.875 173.646 172.411  1.00 94.69           C
ATOM    396  C   GLU B  51     136.580 172.297 172.524  1.00 94.69           C
ATOM    397  O   GLU B  51     135.941 171.272 172.769  1.00 94.69           O
ATOM    398  CB  GLU B  51     135.370 173.854 170.979  1.00 94.69           C
ATOM    399  CG  GLU B  51     134.369 174.992 170.842  1.00 94.69           C
ATOM    400  CD  GLU B  51     134.026 175.317 169.396  1.00 94.69           C
ATOM    401  OE1 GLU B  51     133.187 176.214 169.157  1.00 94.69           O
ATOM    402  OE2 GLU B  51     134.602 174.667 168.493  1.00 94.69           O
ATOM    403  N   GLU B  52     137.835 172.359 172.440  1.00 93.51           N
ATOM    404  CA  GLU B  52     138.627 171.135 172.479  1.00 93.51           C
ATOM    405  C   GLU B  52     139.087 170.823 173.901  1.00 93.51           C
ATOM    406  O   GLU B  52     139.849 169.880 174.118  1.00 93.51           O
ATOM    407  CB  GLU B  52     139.837 171.248 171.548  1.00 93.51           C
ATOM    408  CG  GLU B  52     139.474 171.298 170.071  1.00 93.51           C
ATOM    409  CD  GLU B  52     140.668 171.561 169.169  1.00 93.51           C
ATOM    410  OE1 GLU B  52     140.509 171.527 167.928  1.00 93.51           O
ATOM    411  OE2 GLU B  52     141.770 171.805 169.708  1.00 93.51           O
ATOM    412  N   GLY B  53     138.737 171.586 174.759  1.00 95.49           N
ATOM    413  CA  GLY B  53     138.994 171.255 176.152  1.00 95.49           C
ATOM    414  C   GLY B  53     140.104 172.086 176.766  1.00 95.49           C
ATOM    415  O   GLY B  53     140.465 171.888 177.928  1.00 95.49           O
ATOM    416  N   ILE B  54     140.784 172.961 176.044  1.00 95.57           N
ATOM    417  CA  ILE B  54     141.788 173.867 176.590  1.00 95.57           C
ATOM    418  C   ILE B  54     141.109 174.929 177.451  1.00 95.57           C
ATOM    419  O   ILE B  54     140.136 175.555 177.024  1.00 95.57           O
ATOM    420  CB  ILE B  54     142.617 174.533 175.471  1.00 95.57           C
ATOM    421  CG1 ILE B  54     143.368 173.471 174.658  1.00 95.57           C
ATOM    422  CG2 ILE B  54     143.591 175.562 176.057  1.00 95.57           C
ATOM    423  CD1 ILE B  54     144.062 174.019 173.419  1.00 95.57           C
ATOM    424  N   CYS B  55     141.531 175.099 178.668  1.00 95.19           N
ATOM    425  CA  CYS B  55     140.819 175.949 179.616  1.00 95.19           C
ATOM    426  C   CYS B  55     141.503 177.304 179.755  1.00 95.19           C
ATOM    427  O   CYS B  55     140.934 178.236 180.325  1.00 95.19           O
ATOM    428  CB  CYS B  55     140.731 175.270 180.984  1.00 95.19           C
ATOM    429  SG  CYS B  55     142.340 174.937 181.734  1.00 95.19           S
ATOM    430  N   GLY B  56     142.720 177.480 179.228  1.00 95.31           N
ATOM    431  CA  GLY B  56     143.432 178.741 179.368  1.00 95.31           C
ATOM    432  C   GLY B  56     144.773 178.751 178.658  1.00 95.31           C
ATOM    433  O   GLY B  56     145.125 177.790 177.971  1.00 95.31           O
ATOM    434  N   ILE B  57     145.510 179.866 178.837  1.00 94.81           N
ATOM    435  CA  ILE B  57     146.808 180.082 178.207  1.00 94.81           C
ATOM    436  C   ILE B  57     147.842 180.442 179.269  1.00 94.81           C
ATOM    437  O   ILE B  57     147.526 181.119 180.250  1.00 94.81           O
ATOM    438  CB  ILE B  57     146.737 181.187 177.130  1.00 94.81           C
ATOM    439  CG1 ILE B  57     145.818 180.756 175.981  1.00 94.81           C
ATOM    440  CG2 ILE B  57     148.136 181.528 176.613  1.00 94.81           C
ATOM    441  CD1 ILE B  57     145.466 181.880 175.017  1.00 94.81           C
ATOM    442  N   ARG B  58     149.016 179.908 179.195  1.00 95.88           N
ATOM    443  CA  ARG B  58     150.177 180.387 179.938  1.00 95.88           C
ATOM    444  C   ARG B  58     151.096 181.212 179.045  1.00 95.88           C
ATOM    445  O   ARG B  58     151.506 180.755 177.978  1.00 95.88           O
ATOM    446  CB  ARG B  58     150.949 179.214 180.544  1.00 95.88           C
ATOM    447  CG  ARG B  58     150.224 178.521 181.686  1.00 95.88           C
ATOM    448  CD  ARG B  58     150.120 179.413 182.914  1.00 95.88           C
ATOM    449  NE  ARG B  58     149.508 178.713 184.039  1.00 95.88           N
ATOM    450  CZ  ARG B  58     149.232 179.265 185.218  1.00 95.88           C
ATOM    451  NH1 ARG B  58     149.511 180.544 185.448  1.00 95.88           N
ATOM    452  NH2 ARG B  58     148.673 178.536 186.171  1.00 95.88           N
ATOM    453  N   SER B  59     151.355 182.460 179.503  1.00 94.70           N
ATOM    454  CA  SER B  59     152.272 183.319 178.761  1.00 94.70           C
ATOM    455  C   SER B  59     153.708 182.823 178.874  1.00 94.70           C
ATOM    456  O   SER B  59     154.108 182.293 179.912  1.00 94.70           O
ATOM    457  CB  SER B  59     152.181 184.762 179.261  1.00 94.70           C
ATOM    458  OG  SER B  59     150.879 185.284 179.059  1.00 94.70           O
ATOM    459  N   VAL B  60     154.483 183.028 177.746  1.00 93.97           N
ATOM    460  CA  VAL B  60     155.880 182.607 177.719  1.00 93.97           C
ATOM    461  C   VAL B  60     156.763 183.705 178.308  1.00 93.97           C
ATOM    462  O   VAL B  60     157.802 183.419 178.909  1.00 93.97           O
ATOM    463  CB  VAL B  60     156.343 182.265 176.285  1.00 93.97           C
ATOM    464  CG1 VAL B  60     157.838 181.951 176.259  1.00 93.97           C
ATOM    465  CG2 VAL B  60     155.539 181.090 175.731  1.00 93.97           C
ATOM    466  N   THR B  61     156.341 184.976 178.114  1.00 92.52           N
ATOM    467  CA  THR B  61     157.088 186.129 178.605  1.00 92.52           C
ATOM    468  C   THR B  61     156.161 187.118 179.302  1.00 92.52           C
ATOM    469  O   THR B  61     154.946 187.095 179.089  1.00 92.52           O
ATOM    470  CB  THR B  61     157.835 186.840 177.460  1.00 92.52           C
ATOM    471  CG2 THR B  61     158.724 185.866 176.694  1.00 92.52           C
ATOM    472  OG1 THR B  61     156.881 187.412 176.558  1.00 92.52           O
ATOM    473  N   ARG B  62     156.753 187.961 180.073  1.00 91.45           N
ATOM    474  CA  ARG B  62     156.020 189.048 180.714  1.00 91.45           C
ATOM    475  C   ARG B  62     155.339 189.937 179.679  1.00 91.45           C
ATOM    476  O   ARG B  62     154.187 190.336 179.856  1.00 91.45           O
ATOM    477  CB  ARG B  62     156.957 189.885 181.589  1.00 91.45           C
ATOM    478  CG  ARG B  62     156.269 191.035 182.306  1.00 91.45           C
ATOM    479  CD  ARG B  62     157.258 191.880 183.097  1.00 91.45           C
ATOM    480  NE  ARG B  62     158.210 192.555 182.220  1.00 91.45           N
ATOM    481  CZ  ARG B  62     157.960 193.678 181.552  1.00 91.45           C
ATOM    482  NH1 ARG B  62     156.778 194.274 181.646  1.00 91.45           N
ATOM    483  NH2 ARG B  62     158.900 194.206 180.783  1.00 91.45           N
ATOM    484  N   LEU B  63     155.947 190.191 178.615  1.00 91.16           N
ATOM    485  CA  LEU B  63     155.405 191.039 177.559  1.00 91.16           C
ATOM    486  C   LEU B  63     154.179 190.400 176.921  1.00 91.16           C
ATOM    487  O   LEU B  63     153.233 191.096 176.546  1.00 91.16           O
ATOM    488  CB  LEU B  63     156.469 191.308 176.491  1.00 91.16           C
ATOM    489  CG  LEU B  63     157.606 192.252 176.885  1.00 91.16           C
ATOM    490  CD1 LEU B  63     158.614 192.374 175.749  1.00 91.16           C
ATOM    491  CD2 LEU B  63     157.055 193.622 177.270  1.00 91.16           C
ATOM    492  N   GLU B  64     154.223 189.043 176.771  1.00 94.37           N
ATOM    493  CA  GLU B  64     153.041 188.344 176.272  1.00 94.37           C
ATOM    494  C   GLU B  64     151.860 188.508 177.220  1.00 94.37           C
ATOM    495  O   GLU B  64     150.726 188.714 176.780  1.00 94.37           O
ATOM    496  CB  GLU B  64     153.346 186.858 176.061  1.00 94.37           C
ATOM    497  CG  GLU B  64     152.184 186.070 175.474  1.00 94.37           C
ATOM    498  CD  GLU B  64     152.537 184.624 175.162  1.00 94.37           C
ATOM    499  OE1 GLU B  64     151.615 183.786 175.048  1.00 94.37           O
ATOM    500  OE2 GLU B  64     153.747 184.327 175.030  1.00 94.37           O
ATOM    501  N   ASN B  65     152.092 188.413 178.529  1.00 94.86           N
ATOM    502  CA  ASN B  65     151.044 188.634 179.519  1.00 94.86           C
ATOM    503  C   ASN B  65     150.447 190.034 179.400  1.00 94.86           C
ATOM    504  O   ASN B  65     149.226 190.198 179.455  1.00 94.86           O
ATOM    505  CB  ASN B  65     151.584 188.406 180.933  1.00 94.86           C
ATOM    506  CG  ASN B  65     150.547 188.670 182.006  1.00 94.86           C
ATOM    507  ND2 ASN B  65     149.564 187.783 182.110  1.00 94.86           N
ATOM    508  OD1 ASN B  65     150.627 189.662 182.733  1.00 94.86           O
ATOM    509  N   LEU B  66     151.317 191.044 179.226  1.00 94.12           N
ATOM    510  CA  LEU B  66     150.858 192.421 179.077  1.00 94.12           C
ATOM    511  C   LEU B  66     149.993 192.572 177.828  1.00 94.12           C
ATOM    512  O   LEU B  66     149.003 193.306 177.841  1.00 94.12           O
ATOM    513  CB  LEU B  66     152.051 193.379 179.005  1.00 94.12           C
ATOM    514  CG  LEU B  66     152.833 193.584 180.302  1.00 94.12           C
ATOM    515  CD1 LEU B  66     154.069 194.441 180.045  1.00 94.12           C
ATOM    516  CD2 LEU B  66     151.945 194.223 181.365  1.00 94.12           C
ATOM    517  N   MET B  67     150.437 191.883 176.755  1.00 93.75           N
ATOM    518  CA  MET B  67     149.638 191.897 175.533  1.00 93.75           C
ATOM    519  C   MET B  67     148.246 191.330 175.788  1.00 93.75           C
ATOM    520  O   MET B  67     147.247 191.911 175.361  1.00 93.75           O
ATOM    521  CB  MET B  67     150.334 191.102 174.427  1.00 93.75           C
ATOM    522  CG  MET B  67     149.570 191.084 173.114  1.00 93.75           C
ATOM    523  SD  MET B  67     150.201 189.811 171.952  1.00 93.75           S
ATOM    524  CE  MET B  67     149.530 188.312 172.723  1.00 93.75           C
ATOM    525  N   TRP B  68     148.127 190.204 176.464  1.00 94.08           N
ATOM    526  CA  TRP B  68     146.844 189.570 176.754  1.00 94.08           C
ATOM    527  C   TRP B  68     145.963 190.487 177.598  1.00 94.08           C
ATOM    528  O   TRP B  68     144.754 190.575 177.371  1.00 94.08           O
ATOM    529  CB  TRP B  68     147.055 188.238 177.478  1.00 94.08           C
ATOM    530  CG  TRP B  68     147.593 187.147 176.601  1.00 94.08           C
ATOM    531  CD1 TRP B  68     148.778 186.478 176.749  1.00 94.08           C
ATOM    532  CD2 TRP B  68     146.969 186.603 175.436  1.00 94.08           C
ATOM    533  CE2 TRP B  68     147.831 185.607 174.926  1.00 94.08           C
ATOM    534  CE3 TRP B  68     145.762 186.860 174.770  1.00 94.08           C
ATOM    535  NE1 TRP B  68     148.924 185.550 175.745  1.00 94.08           N
ATOM    536  CZ2 TRP B  68     147.522 184.866 173.782  1.00 94.08           C
ATOM    537  CZ3 TRP B  68     145.458 186.123 173.631  1.00 94.08           C
ATOM    538  CH2 TRP B  68     146.335 185.138 173.151  1.00 94.08           C
ATOM    539  N   LYS B  69     146.578 191.139 178.603  1.00 94.99           N
ATOM    540  CA  LYS B  69     145.830 192.069 179.445  1.00 94.99           C
ATOM    541  C   LYS B  69     145.237 193.205 178.616  1.00 94.99           C
ATOM    542  O   LYS B  69     144.094 193.608 178.837  1.00 94.99           O
ATOM    543  CB  LYS B  69     146.728 192.635 180.546  1.00 94.99           C
ATOM    544  CG  LYS B  69     147.021 191.656 181.672  1.00 94.99           C
ATOM    545  CD  LYS B  69     147.907 192.281 182.742  1.00 94.99           C
ATOM    546  CE  LYS B  69     148.157 191.319 183.895  1.00 94.99           C
ATOM    547  NZ  LYS B  69     149.114 191.886 184.891  1.00 94.99           N
ATOM    548  N   GLN B  70     145.947 193.652 177.710  1.00 93.05           N
ATOM    549  CA  GLN B  70     145.553 194.780 176.876  1.00 93.05           C
ATOM    550  C   GLN B  70     144.436 194.390 175.910  1.00 93.05           C
ATOM    551  O   GLN B  70     143.509 195.166 175.679  1.00 93.05           O
ATOM    552  CB  GLN B  70     146.754 195.321 176.098  1.00 93.05           C
ATOM    553  CG  GLN B  70     146.429 196.528 175.226  1.00 93.05           C
ATOM    554  CD  GLN B  70     147.622 197.006 174.420  1.00 93.05           C
ATOM    555  NE2 GLN B  70     147.374 197.897 173.465  1.00 93.05           N
ATOM    556  OE1 GLN B  70     148.757 196.578 174.654  1.00 93.05           O
ATOM    557  N   ILE B  71     144.468 193.149 175.355  1.00 94.64           N
ATOM    558  CA  ILE B  71     143.579 192.834 174.243  1.00 94.64           C
ATOM    559  C   ILE B  71     142.385 192.029 174.748  1.00 94.64           C
ATOM    560  O   ILE B  71     141.433 191.782 174.001  1.00 94.64           O
ATOM    561  CB  ILE B  71     144.320 192.054 173.132  1.00 94.64           C
ATOM    562  CG1 ILE B  71     144.838 190.717 173.675  1.00 94.64           C
ATOM    563  CG2 ILE B  71     145.466 192.892 172.557  1.00 94.64           C
ATOM    564  CD1 ILE B  71     145.300 189.748 172.593  1.00 94.64           C
ATOM    565  N   THR B  72     142.375 191.624 176.032  1.00 94.82           N
ATOM    566  CA  THR B  72     141.317 190.802 176.604  1.00 94.82           C
ATOM    567  C   THR B  72     139.952 191.449 176.387  1.00 94.82           C
ATOM    568  O   THR B  72     139.010 190.788 175.943  1.00 94.82           O
ATOM    569  CB  THR B  72     141.543 190.567 178.109  1.00 94.82           C
ATOM    570  CG2 THR B  72     140.320 189.926 178.755  1.00 94.82           C
ATOM    571  OG1 THR B  72     142.674 189.703 178.288  1.00 94.82           O
ATOM    572  N   PRO B  73     139.759 192.728 176.629  1.00 94.65           N
ATOM    573  CA  PRO B  73     138.451 193.339 176.377  1.00 94.65           C
ATOM    574  C   PRO B  73     138.019 193.223 174.916  1.00 94.65           C
ATOM    575  O   PRO B  73     136.855 192.922 174.636  1.00 94.65           O
ATOM    576  CB  PRO B  73     138.665 194.803 176.768  1.00 94.65           C
ATOM    577  CG  PRO B  73     139.780 194.775 177.764  1.00 94.65           C
ATOM    578  CD  PRO B  73     140.743 193.690 177.371  1.00 94.65           C
ATOM    579  N   GLU B  74     138.942 193.488 174.032  1.00 93.81           N
ATOM    580  CA  GLU B  74     138.654 193.370 172.606  1.00 93.81           C
ATOM    581  C   GLU B  74     138.278 191.938 172.235  1.00 93.81           C
ATOM    582  O   GLU B  74     137.342 191.715 171.465  1.00 93.81           O
ATOM    583  CB  GLU B  74     139.854 193.831 171.775  1.00 93.81           C
ATOM    584  CG  GLU B  74     139.584 193.869 170.276  1.00 93.81           C
ATOM    585  CD  GLU B  74     140.748 194.429 169.473  1.00 93.81           C
ATOM    586  OE1 GLU B  74     140.612 194.590 168.240  1.00 93.81           O
ATOM    587  OE2 GLU B  74     141.804 194.709 170.082  1.00 93.81           O
ATOM    588  N   LEU B  75     138.977 190.998 172.746  1.00 94.75           N
ATOM    589  CA  LEU B  75     138.688 189.594 172.479  1.00 94.75           C
ATOM    590  C   LEU B  75     137.291 189.225 172.969  1.00 94.75           C
ATOM    591  O   LEU B  75     136.557 188.511 172.280  1.00 94.75           O
ATOM    592  CB  LEU B  75     139.728 188.694 173.149  1.00 94.75           C
ATOM    593  CG  LEU B  75     141.144 188.750 172.570  1.00 94.75           C
ATOM    594  CD1 LEU B  75     142.091 187.890 173.401  1.00 94.75           C
ATOM    595  CD2 LEU B  75     141.145 188.297 171.114  1.00 94.75           C
ATOM    596  N   ASN B  76     136.954 189.652 174.128  1.00 94.55           N
ATOM    597  CA  ASN B  76     135.639 189.361 174.689  1.00 94.55           C
ATOM    598  C   ASN B  76     134.523 189.975 173.849  1.00 94.55           C
ATOM    599  O   ASN B  76     133.445 189.394 173.718  1.00 94.55           O
ATOM    600  CB  ASN B  76     135.549 189.854 176.134  1.00 94.55           C
ATOM    601  CG  ASN B  76     136.186 188.893 177.119  1.00 94.55           C
ATOM    602  ND2 ASN B  76     136.799 189.434 178.163  1.00 94.55           N
ATOM    603  OD1 ASN B  76     136.129 187.673 176.940  1.00 94.55           O
ATOM    604  N   HIS B  77     134.753 191.126 173.286  1.00 92.67           N
ATOM    605  CA  HIS B  77     133.771 191.755 172.410  1.00 92.67           C
ATOM    606  C   HIS B  77     133.577 190.946 171.132  1.00 92.67           C
ATOM    607  O   HIS B  77     132.446 190.778 170.663  1.00 92.67           O
ATOM    608  CB  HIS B  77     134.195 193.183 172.067  1.00 92.67           C
ATOM    609  CG  HIS B  77     133.740 194.200 173.064  1.00 92.67           C
ATOM    610  CD2 HIS B  77     132.615 194.952 173.119  1.00 92.67           C
ATOM    611  ND1 HIS B  77     134.487 194.542 174.171  1.00 92.67           N
ATOM    612  CE1 HIS B  77     133.837 195.461 174.866  1.00 92.67           C
ATOM    613  NE2 HIS B  77     132.699 195.727 174.249  1.00 92.67           N
ATOM    614  N   ILE B  78     134.666 190.452 170.651  1.00 93.73           N
ATOM    615  CA  ILE B  78     134.605 189.621 169.453  1.00 93.73           C
ATOM    616  C   ILE B  78     133.813 188.350 169.745  1.00 93.73           C
ATOM    617  O   ILE B  78     132.961 187.945 168.952  1.00 93.73           O
ATOM    618  CB  ILE B  78     136.018 189.267 168.938  1.00 93.73           C
ATOM    619  CG1 ILE B  78     136.735 190.526 168.435  1.00 93.73           C
ATOM    620  CG2 ILE B  78     135.942 188.205 167.837  1.00 93.73           C
ATOM    621  CD1 ILE B  78     138.215 190.319 168.143  1.00 93.73           C
ATOM    622  N   LEU B  79     134.138 187.779 170.858  1.00 94.41           N
ATOM    623  CA  LEU B  79     133.431 186.564 171.246  1.00 94.41           C
ATOM    624  C   LEU B  79     131.944 186.835 171.435  1.00 94.41           C
ATOM    625  O   LEU B  79     131.104 186.059 170.979  1.00 94.41           O
ATOM    626  CB  LEU B  79     134.023 185.988 172.537  1.00 94.41           C
ATOM    627  CG  LEU B  79     135.456 185.461 172.449  1.00 94.41           C
ATOM    628  CD1 LEU B  79     135.946 185.025 173.825  1.00 94.41           C
ATOM    629  CD2 LEU B  79     135.543 184.310 171.455  1.00 94.41           C
ATOM    630  N   SER B  80     131.605 187.902 172.067  1.00 92.10           N
ATOM    631  CA  SER B  80     130.215 188.278 172.302  1.00 92.10           C
ATOM    632  C   SER B  80     129.483 188.531 170.989  1.00 92.10           C
ATOM    633  O   SER B  80     128.351 188.076 170.807  1.00 92.10           O
ATOM    634  CB  SER B  80     130.141 189.526 173.183  1.00 92.10           C
ATOM    635  OG  SER B  80     128.793 189.911 173.396  1.00 92.10           O
ATOM    636  N   GLU B  81     130.098 189.197 170.079  1.00 91.84           N
ATOM    637  CA  GLU B  81     129.503 189.498 168.780  1.00 91.84           C
ATOM    638  C   GLU B  81     129.195 188.220 168.004  1.00 91.84           C
ATOM    639  O   GLU B  81     128.293 188.200 167.166  1.00 91.84           O
ATOM    640  CB  GLU B  81     130.427 190.401 167.962  1.00 91.84           C
ATOM    641  CG  GLU B  81     129.775 190.983 166.716  1.00 91.84           C
ATOM    642  CD  GLU B  81     130.655 191.989 165.992  1.00 91.84           C
ATOM    643  OE1 GLU B  81     130.195 192.593 164.996  1.00 91.84           O
ATOM    644  OE2 GLU B  81     131.815 192.175 166.422  1.00 91.84           O
ATOM    645  N   ASN B  82     129.973 187.320 168.316  1.00 92.53           N
ATOM    646  CA  ASN B  82     129.801 186.054 167.613  1.00 92.53           C
ATOM    647  C   ASN B  82     129.021 185.047 168.456  1.00 92.53           C
ATOM    648  O   ASN B  82     129.028 183.850 168.164  1.00 92.53           O
ATOM    649  CB  ASN B  82     131.157 185.472 167.211  1.00 92.53           C
ATOM    650  CG  ASN B  82     131.792 186.220 166.056  1.00 92.53           C
ATOM    651  ND2 ASN B  82     132.628 187.201 166.374  1.00 92.53           N
ATOM    652  OD1 ASN B  82     131.535 185.920 164.889  1.00 92.53           O
ATOM    653  N   GLU B  83     128.455 185.489 169.427  1.00 92.91           N
ATOM    654  CA  GLU B  83     127.566 184.730 170.301  1.00 92.91           C
ATOM    655  C   GLU B  83     128.292 183.543 170.928  1.00 92.91           C
ATOM    656  O   GLU B  83     127.715 182.462 171.077  1.00 92.91           O
ATOM    657  CB  GLU B  83     126.337 184.246 169.529  1.00 92.91           C
ATOM    658  CG  GLU B  83     125.459 185.372 169.002  1.00 92.91           C
ATOM    659  CD  GLU B  83     124.216 184.877 168.279  1.00 92.91           C
ATOM    660  OE1 GLU B  83     123.372 185.711 167.883  1.00 92.91           O
ATOM    661  OE2 GLU B  83     124.088 183.644 168.107  1.00 92.91           O
ATOM    662  N   VAL B  84     129.548 183.696 171.178  1.00 92.91           N
ATOM    663  CA  VAL B  84     130.320 182.701 171.913  1.00 92.91           C
ATOM    664  C   VAL B  84     130.154 182.924 173.415  1.00 92.91           C
ATOM    665  O   VAL B  84     130.448 184.008 173.924  1.00 92.91           O
ATOM    666  CB  VAL B  84     131.817 182.747 171.530  1.00 92.91           C
ATOM    667  CG1 VAL B  84     132.615 181.729 172.345  1.00 92.91           C
ATOM    668  CG2 VAL B  84     131.993 182.495 170.036  1.00 92.91           C
ATOM    669  N   LYS B  85     129.698 182.038 174.063  1.00 90.35           N
ATOM    670  CA  LYS B  85     129.372 182.158 175.480  1.00 90.35           C
ATOM    671  C   LYS B  85     130.578 181.822 176.354  1.00 90.35           C
ATOM    672  O   LYS B  85     130.575 180.817 177.066  1.00 90.35           O
ATOM    673  CB  LYS B  85     128.196 181.247 175.840  1.00 90.35           C
ATOM    674  CG  LYS B  85     126.895 181.610 175.141  1.00 90.35           C
ATOM    675  CD  LYS B  85     125.736 180.752 175.633  1.00 90.35           C
ATOM    676  CE  LYS B  85     124.437 181.105 174.924  1.00 90.35           C
ATOM    677  NZ  LYS B  85     123.304 180.243 175.378  1.00 90.35           N
ATOM    678  N   MET B  86     131.525 182.477 176.230  1.00 90.81           N
ATOM    679  CA  MET B  86     132.754 182.339 177.006  1.00 90.81           C
ATOM    680  C   MET B  86     133.361 183.706 177.311  1.00 90.81           C
ATOM    681  O   MET B  86     133.268 184.627 176.499  1.00 90.81           O
ATOM    682  CB  MET B  86     133.769 181.471 176.258  1.00 90.81           C
ATOM    683  CG  MET B  86     135.115 181.368 176.954  1.00 90.81           C
ATOM    684  SD  MET B  86     136.344 180.425 175.969  1.00 90.81           S
ATOM    685  CE  MET B  86     136.648 181.605 174.624  1.00 90.81           C
ATOM    686  N   THR B  87     133.943 183.885 178.496  1.00 93.80           N
ATOM    687  CA  THR B  87     134.619 185.117 178.889  1.00 93.80           C
ATOM    688  C   THR B  87     136.101 184.862 179.150  1.00 93.80           C
ATOM    689  O   THR B  87     136.458 183.922 179.863  1.00 93.80           O
ATOM    690  CB  THR B  87     133.974 185.735 180.142  1.00 93.80           C
ATOM    691  CG2 THR B  87     134.667 187.036 180.533  1.00 93.80           C
ATOM    692  OG1 THR B  87     132.592 186.002 179.878  1.00 93.80           O
ATOM    693  N   ILE B  88     136.902 185.621 178.529  1.00 95.49           N
ATOM    694  CA  ILE B  88     138.341 185.535 178.744  1.00 95.49           C
ATOM    695  C   ILE B  88     138.743 186.428 179.917  1.00 95.49           C
ATOM    696  O   ILE B  88     138.331 187.589 179.988  1.00 95.49           O
ATOM    697  CB  ILE B  88     139.128 185.930 177.475  1.00 95.49           C
ATOM    698  CG1 ILE B  88     138.764 185.002 176.310  1.00 95.49           C
ATOM    699  CG2 ILE B  88     140.636 185.906 177.744  1.00 95.49           C
ATOM    700  CD1 ILE B  88     139.343 185.433 174.969  1.00 95.49           C
ATOM    701  N   MET B  89     139.484 185.938 180.838  1.00 94.57           N
ATOM    702  CA  MET B  89     140.074 186.696 181.939  1.00 94.57           C
ATOM    703  C   MET B  89     141.588 186.528 181.968  1.00 94.57           C
ATOM    704  O   MET B  89     142.095 185.411 181.854  1.00 94.57           O
ATOM    705  CB  MET B  89     139.472 186.260 183.276  1.00 94.57           C
ATOM    706  CG  MET B  89     138.002 186.613 183.432  1.00 94.57           C
ATOM    707  SD  MET B  89     137.400 186.370 185.148  1.00 94.57           S
ATOM    708  CE  MET B  89     137.486 184.563 185.264  1.00 94.57           C
ATOM    709  N   THR B  90     142.304 187.581 182.075  1.00 95.73           N
ATOM    710  CA  THR B  90     143.759 187.528 182.141  1.00 95.73           C
ATOM    711  C   THR B  90     144.250 187.903 183.536  1.00 95.73           C
ATOM    712  O   THR B  90     143.934 188.984 184.041  1.00 95.73           O
ATOM    713  CB  THR B  90     144.401 188.462 181.100  1.00 95.73           C
ATOM    714  CG2 THR B  90     145.911 188.258 181.033  1.00 95.73           C
ATOM    715  OG1 THR B  90     143.837 188.189 179.811  1.00 95.73           O
ATOM    716  N   GLY B  91     144.988 186.989 184.154  1.00 93.43           N
ATOM    717  CA  GLY B  91     145.532 187.222 185.483  1.00 93.43           C
ATOM    718  C   GLY B  91     146.991 187.636 185.466  1.00 93.43           C
ATOM    719  O   GLY B  91     147.623 187.662 184.408  1.00 93.43           O
ATOM    720  N   ASP B  92     147.526 187.999 186.609  1.00 91.87           N
ATOM    721  CA  ASP B  92     148.932 188.368 186.754  1.00 91.87           C
ATOM    722  C   ASP B  92     149.820 187.128 186.829  1.00 91.87           C
ATOM    723  O   ASP B  92     149.339 186.031 187.120  1.00 91.87           O
ATOM    724  CB  ASP B  92     149.134 189.236 187.997  1.00 91.87           C
ATOM    725  CG  ASP B  92     148.448 190.587 187.896  1.00 91.87           C
ATOM    726  OD1 ASP B  92     147.881 191.061 188.903  1.00 91.87           O
ATOM    727  OD2 ASP B  92     148.472 191.182 186.797  1.00 91.87           O
ATOM    728  N   ILE B  93     151.080 187.362 186.469  1.00 88.84           N
ATOM    729  CA  ILE B  93     152.075 186.304 186.603  1.00 88.84           C
ATOM    730  C   ILE B  93     152.818 186.458 187.929  1.00 88.84           C
ATOM    731  O   ILE B  93     153.295 187.548 188.256  1.00 88.84           O
ATOM    732  CB  ILE B  93     153.073 186.313 185.426  1.00 88.84           C
ATOM    733  CG1 ILE B  93     152.338 186.089 184.098  1.00 88.84           C
ATOM    734  CG2 ILE B  93     154.164 185.257 185.631  1.00 88.84           C
ATOM    735  CD1 ILE B  93     153.198 186.326 182.866  1.00 88.84           C
ATOM    736  N   LYS B  94     152.829 185.422 188.678  1.00 85.75           N
ATOM    737  CA  LYS B  94     153.609 185.425 189.912  1.00 85.75           C
ATOM    738  C   LYS B  94     154.731 184.390 189.856  1.00 85.75           C
ATOM    739  O   LYS B  94     154.480 183.207 189.615  1.00 85.75           O
ATOM    740  CB  LYS B  94     152.709 185.155 191.117  1.00 85.75           C
ATOM    741  CG  LYS B  94     151.742 186.287 191.433  1.00 85.75           C
ATOM    742  CD  LYS B  94     150.973 186.023 192.722  1.00 85.75           C
ATOM    743  CE  LYS B  94     149.965 187.126 193.008  1.00 85.75           C
ATOM    744  NZ  LYS B  94     149.199 186.864 194.264  1.00 85.75           N
ATOM    745  N   GLY B  95     155.861 184.807 189.958  1.00 83.93           N
ATOM    746  CA  GLY B  95     156.994 183.895 189.987  1.00 83.93           C
ATOM    747  C   GLY B  95     157.429 183.440 188.606  1.00 83.93           C
ATOM    748  O   GLY B  95     157.624 184.262 187.710  1.00 83.93           O
ATOM    749  N   ILE B  96     157.587 182.184 188.414  1.00 90.37           N
ATOM    750  CA  ILE B  96     158.076 181.573 187.184  1.00 90.37           C
ATOM    751  C   ILE B  96     156.971 181.580 186.130  1.00 90.37           C
ATOM    752  O   ILE B  96     155.791 181.449 186.458  1.00 90.37           O
ATOM    753  CB  ILE B  96     158.572 180.129 187.429  1.00 90.37           C
ATOM    754  CG1 ILE B  96     159.738 180.127 188.423  1.00 90.37           C
ATOM    755  CG2 ILE B  96     158.976 179.465 186.110  1.00 90.37           C
ATOM    756  CD1 ILE B  96     160.090 178.747 188.963  1.00 90.37           C
ATOM    757  N   MET B  97     157.371 181.893 184.802  1.00 92.89           N
ATOM    758  CA  MET B  97     156.444 181.717 183.687  1.00 92.89           C
ATOM    759  C   MET B  97     156.116 180.241 183.483  1.00 92.89           C
ATOM    760  O   MET B  97     156.909 179.499 182.901  1.00 92.89           O
ATOM    761  CB  MET B  97     157.026 182.304 182.402  1.00 92.89           C
ATOM    762  CG  MET B  97     157.452 183.760 182.533  1.00 92.89           C
ATOM    763  SD  MET B  97     156.029 184.883 182.816  1.00 92.89           S
ATOM    764  CE  MET B  97     155.218 184.788 181.196  1.00 92.89           C
ATOM    765  N   GLN B  98     155.011 179.845 183.991  1.00 92.01           N
ATOM    766  CA  GLN B  98     154.650 178.432 183.966  1.00 92.01           C
ATOM    767  C   GLN B  98     154.345 177.966 182.546  1.00 92.01           C
ATOM    768  O   GLN B  98     153.893 178.752 181.713  1.00 92.01           O
ATOM    769  CB  GLN B  98     153.449 178.168 184.876  1.00 92.01           C
ATOM    770  CG  GLN B  98     153.708 178.479 186.342  1.00 92.01           C
ATOM    771  CD  GLN B  98     152.539 178.109 187.237  1.00 92.01           C
ATOM    772  NE2 GLN B  98     152.712 178.289 188.543  1.00 92.01           N
ATOM    773  OE1 GLN B  98     151.492 177.667 186.760  1.00 92.01           O
ATOM    774  N   ALA B  99     154.602 176.691 182.367  1.00 93.39           N
ATOM    775  CA  ALA B  99     154.377 176.117 181.043  1.00 93.39           C
ATOM    776  C   ALA B  99     153.068 175.331 181.002  1.00 93.39           C
ATOM    777  O   ALA B  99     152.714 174.652 181.970  1.00 93.39           O
ATOM    778  CB  ALA B  99     155.545 175.220 180.644  1.00 93.39           C
ATOM    779  N   GLY B 100     152.299 175.513 179.969  1.00 92.82           N
ATOM    780  CA  GLY B 100     151.180 174.634 179.671  1.00 92.82           C
ATOM    781  C   GLY B 100     151.556 173.468 178.776  1.00 92.82           C
ATOM    782  O   GLY B 100     152.670 173.417 178.251  1.00 92.82           O
ATOM    783  N   LYS B 101     150.614 172.557 178.576  1.00 93.67           N
ATOM    784  CA  LYS B 101     150.950 171.351 177.826  1.00 93.67           C
ATOM    785  C   LYS B 101     150.151 171.269 176.528  1.00 93.67           C
ATOM    786  O   LYS B 101     150.254 170.290 175.788  1.00 93.67           O
ATOM    787  CB  LYS B 101     150.699 170.104 178.674  1.00 93.67           C
ATOM    788  CG  LYS B 101     151.622 169.975 179.876  1.00 93.67           C
ATOM    789  CD  LYS B 101     151.504 168.607 180.531  1.00 93.67           C
ATOM    790  CE  LYS B 101     152.485 168.448 181.684  1.00 93.67           C
ATOM    791  NZ  LYS B 101     152.377 167.103 182.324  1.00 93.67           N
ATOM    792  N   ARG B 102     149.288 172.300 176.373  1.00 93.48           N
ATOM    793  CA  ARG B 102     148.511 172.322 175.138  1.00 93.48           C
ATOM    794  C   ARG B 102     148.909 173.507 174.262  1.00 93.48           C
ATOM    795  O   ARG B 102     149.751 174.319 174.653  1.00 93.48           O
ATOM    796  CB  ARG B 102     147.014 172.379 175.446  1.00 93.48           C
ATOM    797  CG  ARG B 102     146.529 171.259 176.353  1.00 93.48           C
ATOM    798  CD  ARG B 102     146.681 169.893 175.695  1.00 93.48           C
ATOM    799  NE  ARG B 102     145.856 169.779 174.496  1.00 93.48           N
ATOM    800  CZ  ARG B 102     144.589 169.374 174.485  1.00 93.48           C
ATOM    801  NH1 ARG B 102     143.974 169.036 175.612  1.00 93.48           N
ATOM    802  NH2 ARG B 102     143.932 169.306 173.336  1.00 93.48           N
ATOM    803  N   SER B 103     148.368 173.553 172.976  1.00 94.35           N
ATOM    804  CA  SER B 103     148.726 174.646 172.077  1.00 94.35           C
ATOM    805  C   SER B 103     147.505 175.166 171.328  1.00 94.35           C
ATOM    806  O   SER B 103     146.552 174.422 171.091  1.00 94.35           O
ATOM    807  CB  SER B 103     149.794 174.195 171.081  1.00 94.35           C
ATOM    808  OG  SER B 103     149.308 173.141 170.266  1.00 94.35           O
ATOM    809  N   LEU B 104     147.528 176.461 171.095  1.00 92.49           N
ATOM    810  CA  LEU B 104     146.562 177.038 170.167  1.00 92.49           C
ATOM    811  C   LEU B 104     146.963 176.757 168.721  1.00 92.49           C
ATOM    812  O   LEU B 104     148.149 176.780 168.386  1.00 92.49           O
ATOM    813  CB  LEU B 104     146.439 178.547 170.391  1.00 92.49           C
ATOM    814  CG  LEU B 104     146.006 178.992 171.787  1.00 92.49           C
ATOM    815  CD1 LEU B 104     145.996 180.515 171.879  1.00 92.49           C
ATOM    816  CD2 LEU B 104     144.634 178.421 172.130  1.00 92.49           C
ATOM    817  N   ARG B 105     145.998 176.473 167.919  1.00 92.62           N
ATOM    818  CA  ARG B 105     146.275 176.226 166.507  1.00 92.62           C
ATOM    819  C   ARG B 105     145.545 177.229 165.622  1.00 92.62           C
ATOM    820  O   ARG B 105     144.405 177.604 165.907  1.00 92.62           O
ATOM    821  CB  ARG B 105     145.876 174.800 166.124  1.00 92.62           C
ATOM    822  CG  ARG B 105     146.668 173.723 166.847  1.00 92.62           C
ATOM    823  CD  ARG B 105     146.269 172.325 166.388  1.00 92.62           C
ATOM    824  NE  ARG B 105     146.893 171.292 167.208  1.00 92.62           N
ATOM    825  CZ  ARG B 105     146.749 169.984 167.015  1.00 92.62           C
ATOM    826  NH1 ARG B 105     145.997 169.522 166.024  1.00 92.62           N
ATOM    827  NH2 ARG B 105     147.363 169.128 167.823  1.00 92.62           N
ATOM    828  N   PRO B 106     146.289 177.718 164.536  1.00 92.18           N
ATOM    829  CA  PRO B 106     145.595 178.610 163.606  1.00 92.18           C
ATOM    830  C   PRO B 106     144.344 177.977 163.001  1.00 92.18           C
ATOM    831  O   PRO B 106     144.335 176.778 162.708  1.00 92.18           O
ATOM    832  CB  PRO B 106     146.646 178.881 162.526  1.00 92.18           C
ATOM    833  CG  PRO B 106     147.948 178.509 163.160  1.00 92.18           C
ATOM    834  CD  PRO B 106     147.689 177.464 164.206  1.00 92.18           C
ATOM    835  N   GLN B 107     143.260 178.763 162.904  1.00 91.06           N
ATOM    836  CA  GLN B 107     142.010 178.300 162.315  1.00 91.06           C
ATOM    837  C   GLN B 107     141.826 178.860 160.906  1.00 91.06           C
ATOM    838  O   GLN B 107     142.265 179.975 160.613  1.00 91.06           O
ATOM    839  CB  GLN B 107     140.822 178.691 163.195  1.00 91.06           C
ATOM    840  CG  GLN B 107     140.899 178.139 164.613  1.00 91.06           C
ATOM    841  CD  GLN B 107     140.995 176.626 164.648  1.00 91.06           C
ATOM    842  NE2 GLN B 107     142.049 176.113 165.274  1.00 91.06           N
ATOM    843  OE1 GLN B 107     140.130 175.923 164.117  1.00 91.06           O
ATOM    844  N   PRO B 108     141.237 178.135 159.997  1.00 91.09           N
ATOM    845  CA  PRO B 108     141.048 178.578 158.614  1.00 91.09           C
ATOM    846  C   PRO B 108     140.150 179.807 158.505  1.00 91.09           C
ATOM    847  O   PRO B 108     140.279 180.591 157.559  1.00 91.09           O
ATOM    848  CB  PRO B 108     140.399 177.367 157.940  1.00 91.09           C
ATOM    849  CG  PRO B 108     139.851 176.552 159.067  1.00 91.09           C
ATOM    850  CD  PRO B 108     140.634 176.866 160.308  1.00 91.09           C
ATOM    851  N   THR B 109     139.216 179.980 159.545  1.00 86.89           N
ATOM    852  CA  THR B 109     138.265 181.087 159.490  1.00 86.89           C
ATOM    853  C   THR B 109     138.424 181.995 160.704  1.00 86.89           C
ATOM    854  O   THR B 109     138.736 181.528 161.801  1.00 86.89           O
ATOM    855  CB  THR B 109     136.816 180.572 159.417  1.00 86.89           C
ATOM    856  CG2 THR B 109     136.553 179.847 158.100  1.00 86.89           C
ATOM    857  OG1 THR B 109     136.579 179.668 160.502  1.00 86.89           O
ATOM    858  N   GLU B 110     138.321 183.269 160.457  1.00 90.06           N
ATOM    859  CA  GLU B 110     138.357 184.261 161.526  1.00 90.06           C
ATOM    860  C   GLU B 110     136.950 184.605 162.009  1.00 90.06           C
ATOM    861  O   GLU B 110     135.990 184.535 161.237  1.00 90.06           O
ATOM    862  CB  GLU B 110     139.080 185.527 161.062  1.00 90.06           C
ATOM    863  CG  GLU B 110     140.523 185.294 160.646  1.00 90.06           C
ATOM    864  CD  GLU B 110     141.230 186.562 160.195  1.00 90.06           C
ATOM    865  OE1 GLU B 110     142.377 186.473 159.696  1.00 90.06           O
ATOM    866  OE2 GLU B 110     140.634 187.651 160.336  1.00 90.06           O
ATOM    867  N   LEU B 111     136.825 184.946 163.231  1.00 90.37           N
ATOM    868  CA  LEU B 111     135.549 185.425 163.751  1.00 90.37           C
ATOM    869  C   LEU B 111     135.253 186.832 163.247  1.00 90.37           C
ATOM    870  O   LEU B 111     136.169 187.632 163.045  1.00 90.37           O
ATOM    871  CB  LEU B 111     135.555 185.411 165.282  1.00 90.37           C
ATOM    872  CG  LEU B 111     135.644 184.035 165.947  1.00 90.37           C
ATOM    873  CD1 LEU B 111     135.630 184.178 167.463  1.00 90.37           C
ATOM    874  CD2 LEU B 111     134.500 183.141 165.478  1.00 90.37           C
ATOM    875  N   LYS B 112     134.080 187.118 163.027  1.00 87.35           N
ATOM    876  CA  LYS B 112     133.658 188.432 162.553  1.00 87.35           C
ATOM    877  C   LYS B 112     133.843 189.492 163.633  1.00 87.35           C
ATOM    878  O   LYS B 112     133.543 189.252 164.804  1.00 87.35           O
ATOM    879  CB  LYS B 112     132.198 188.396 162.098  1.00 87.35           C
ATOM    880  CG  LYS B 112     131.960 187.571 160.844  1.00 87.35           C
ATOM    881  CD  LYS B 112     130.498 187.611 160.414  1.00 87.35           C
ATOM    882  CE  LYS B 112     130.238 186.705 159.220  1.00 87.35           C
ATOM    883  NZ  LYS B 112     128.805 186.729 158.807  1.00 87.35           N
ATOM    884  N   TYR B 113     134.387 190.589 163.283  1.00 83.88           N
ATOM    885  CA  TYR B 113     134.541 191.744 164.161  1.00 83.88           C
ATOM    886  C   TYR B 113     134.172 193.031 163.435  1.00 83.88           C
ATOM    887  O   TYR B 113     134.982 193.581 162.684  1.00 83.88           O
ATOM    888  CB  TYR B 113     135.975 191.832 164.688  1.00 83.88           C
ATOM    889  CG  TYR B 113     136.145 192.807 165.826  1.00 83.88           C
ATOM    890  CD1 TYR B 113     137.337 193.508 165.995  1.00 83.88           C
ATOM    891  CD2 TYR B 113     135.117 193.031 166.733  1.00 83.88           C
ATOM    892  CE1 TYR B 113     137.500 194.409 167.045  1.00 83.88           C
ATOM    893  CE2 TYR B 113     135.268 193.928 167.785  1.00 83.88           C
ATOM    894  CZ  TYR B 113     136.460 194.611 167.933  1.00 83.88           C
ATOM    895  OH  TYR B 113     136.615 195.500 168.971  1.00 83.88           O
ATOM    896  N   SER B 114     133.091 193.415 163.541  1.00 77.82           N
ATOM    897  CA  SER B 114     132.566 194.581 162.840  1.00 77.82           C
ATOM    898  C   SER B 114     133.059 195.876 163.476  1.00 77.82           C
ATOM    899  O   SER B 114     133.367 195.911 164.670  1.00 77.82           O
ATOM    900  CB  SER B 114     131.036 194.558 162.832  1.00 77.82           C
ATOM    901  OG  SER B 114     130.522 194.863 164.119  1.00 77.82           O
ATOM    902  N   TRP B 115     133.343 196.989 162.774  1.00 73.96           N
ATOM    903  CA  TRP B 115     133.774 198.303 163.243  1.00 73.96           C
ATOM    904  C   TRP B 115     132.878 198.797 164.373  1.00 73.96           C
ATOM    905  O   TRP B 115     133.337 199.497 165.279  1.00 73.96           O
ATOM    906  CB  TRP B 115     133.769 199.314 162.091  1.00 73.96           C
ATOM    907  CG  TRP B 115     132.399 199.666 161.595  1.00 73.96           C
ATOM    908  CD1 TRP B 115     131.680 199.014 160.632  1.00 73.96           C
ATOM    909  CD2 TRP B 115     131.586 200.758 162.033  1.00 73.96           C
ATOM    910  CE2 TRP B 115     130.385 200.707 161.294  1.00 73.96           C
ATOM    911  CE3 TRP B 115     131.756 201.773 162.983  1.00 73.96           C
ATOM    912  NE1 TRP B 115     130.467 199.636 160.446  1.00 73.96           N
ATOM    913  CZ2 TRP B 115     129.357 201.636 161.474  1.00 73.96           C
ATOM    914  CZ3 TRP B 115     130.733 202.697 163.161  1.00 73.96           C
ATOM    915  CH2 TRP B 115     129.549 202.621 162.409  1.00 73.96           C
ATOM    916  N   LYS B 116     131.676 198.300 164.291  1.00 78.16           N
ATOM    917  CA  LYS B 116     130.742 198.699 165.339  1.00 78.16           C
ATOM    918  C   LYS B 116     131.093 198.042 166.671  1.00 78.16           C
ATOM    919  O   LYS B 116     131.090 198.699 167.713  1.00 78.16           O
ATOM    920  CB  LYS B 116     129.307 198.348 164.943  1.00 78.16           C
ATOM    921  CG  LYS B 116     128.686 199.312 163.943  1.00 78.16           C
ATOM    922  CD  LYS B 116     127.237 198.952 163.643  1.00 78.16           C
ATOM    923  CE  LYS B 116     126.664 199.816 162.528  1.00 78.16           C
ATOM    924  NZ  LYS B 116     125.255 199.440 162.204  1.00 78.16           N
ATOM    925  N   ALA B 117     131.380 196.925 166.449  1.00 75.48           N
ATOM    926  CA  ALA B 117     131.769 196.184 167.648  1.00 75.48           C
ATOM    927  C   ALA B 117     133.084 196.710 168.213  1.00 75.48           C
ATOM    928  O   ALA B 117     133.257 196.783 169.432  1.00 75.48           O
ATOM    929  CB  ALA B 117     131.883 194.693 167.337  1.00 75.48           C
ATOM    930  N   TRP B 118     133.985 197.001 167.362  1.00 70.79           N
ATOM    931  CA  TRP B 118     135.271 197.556 167.772  1.00 70.79           C
ATOM    932  C   TRP B 118     135.079 198.829 168.589  1.00 70.79           C
ATOM    933  O   TRP B 118     135.713 199.007 169.630  1.00 70.79           O
ATOM    934  CB  TRP B 118     136.144 197.848 166.548  1.00 70.79           C
ATOM    935  CG  TRP B 118     137.490 198.419 166.882  1.00 70.79           C
ATOM    936  CD1 TRP B 118     138.614 197.726 167.238  1.00 70.79           C
ATOM    937  CD2 TRP B 118     137.850 199.803 166.898  1.00 70.79           C
ATOM    938  CE2 TRP B 118     139.210 199.877 167.272  1.00 70.79           C
ATOM    939  CE3 TRP B 118     137.154 200.991 166.631  1.00 70.79           C
ATOM    940  NE1 TRP B 118     139.652 198.598 167.472  1.00 70.79           N
ATOM    941  CZ2 TRP B 118     139.888 201.094 167.384  1.00 70.79           C
ATOM    942  CZ3 TRP B 118     137.831 202.199 166.745  1.00 70.79           C
ATOM    943  CH2 TRP B 118     139.185 202.240 167.118  1.00 70.79           C
ATOM    944  N   GLY B 119     134.360 199.543 168.221  1.00 69.11           N
ATOM    945  CA  GLY B 119     134.064 200.763 168.955  1.00 69.11           C
ATOM    946  C   GLY B 119     133.454 200.501 170.320  1.00 69.11           C
ATOM    947  O   GLY B 119     133.811 201.157 171.301  1.00 69.11           O
ATOM    948  N   LYS B 120     132.530 199.634 170.311  1.00 69.34           N
ATOM    949  CA  LYS B 120     131.889 199.281 171.573  1.00 69.34           C
ATOM    950  C   LYS B 120     132.902 198.717 172.566  1.00 69.34           C
ATOM    951  O   LYS B 120     132.803 198.967 173.769  1.00 69.34           O
ATOM    952  CB  LYS B 120     130.768 198.268 171.339  1.00 69.34           C
ATOM    953  CG  LYS B 120     129.477 198.886 170.814  1.00 69.34           C
ATOM    954  CD  LYS B 120     128.369 197.844 170.696  1.00 69.34           C
ATOM    955  CE  LYS B 120     127.123 198.428 170.043  1.00 69.34           C
ATOM    956  NZ  LYS B 120     126.038 197.411 169.918  1.00 69.34           N
ATOM    957  N   ALA B 121     133.697 198.059 171.965  1.00 72.22           N
ATOM    958  CA  ALA B 121     134.716 197.433 172.801  1.00 72.22           C
ATOM    959  C   ALA B 121     135.533 198.483 173.549  1.00 72.22           C
ATOM    960  O   ALA B 121     135.972 198.248 174.677  1.00 72.22           O
ATOM    961  CB  ALA B 121     135.634 196.553 171.955  1.00 72.22           C
ATOM    962  N   LYS B 122     135.758 199.402 173.161  1.00 63.89           N
ATOM    963  CA  LYS B 122     136.533 200.482 173.767  1.00 63.89           C
ATOM    964  C   LYS B 122     135.753 201.158 174.889  1.00 63.89           C
ATOM    965  O   LYS B 122     136.345 201.690 175.829  1.00 63.89           O
ATOM    966  CB  LYS B 122     136.932 201.514 172.708  1.00 63.89           C
ATOM    967  CG  LYS B 122     138.111 201.090 171.846  1.00 63.89           C
ATOM    968  CD  LYS B 122     138.783 202.291 171.189  1.00 63.89           C
ATOM    969  CE  LYS B 122     139.981 201.872 170.350  1.00 63.89           C
ATOM    970  NZ  LYS B 122     140.634 203.044 169.694  1.00 63.89           N
ATOM    971  N   MET B 123     134.625 200.810 174.931  1.00 58.82           N
ATOM    972  CA  MET B 123     133.814 201.614 175.839  1.00 58.82           C
ATOM    973  C   MET B 123     133.159 200.737 176.903  1.00 58.82           C
ATOM    974  O   MET B 123     132.962 201.174 178.039  1.00 58.82           O
ATOM    975  CB  MET B 123     132.744 202.387 175.068  1.00 58.82           C
ATOM    976  CG  MET B 123     133.299 203.514 174.212  1.00 58.82           C
ATOM    977  SD  MET B 123     131.996 204.679 173.651  1.00 58.82           S
ATOM    978  CE  MET B 123     131.949 205.811 175.068  1.00 58.82           C
ATOM    979  N   LEU B 124     132.899 199.526 176.495  1.00 64.27           N
ATOM    980  CA  LEU B 124     132.074 198.730 177.397  1.00 64.27           C
ATOM    981  C   LEU B 124     132.772 197.425 177.764  1.00 64.27           C
ATOM    982  O   LEU B 124     133.499 196.854 176.945  1.00 64.27           O
ATOM    983  CB  LEU B 124     130.713 198.436 176.761  1.00 64.27           C
ATOM    984  CG  LEU B 124     129.786 199.636 176.556  1.00 64.27           C
ATOM    985  CD1 LEU B 124     128.792 199.349 175.436  1.00 64.27           C
ATOM    986  CD2 LEU B 124     129.059 199.976 177.851  1.00 64.27           C
ATOM    987  N   SER B 125     132.501 197.099 178.843  1.00 68.59           N
ATOM    988  CA  SER B 125     132.934 195.788 179.316  1.00 68.59           C
ATOM    989  C   SER B 125     131.974 194.694 178.867  1.00 68.59           C
ATOM    990  O   SER B 125     130.794 194.956 178.623  1.00 68.59           O
ATOM    991  CB  SER B 125     133.052 195.782 180.841  1.00 68.59           C
ATOM    992  OG  SER B 125     131.834 196.189 181.442  1.00 68.59           O
ATOM    993  N   THR B 126     132.327 193.748 178.630  1.00 74.23           N
ATOM    994  CA  THR B 126     131.506 192.624 178.193  1.00 74.23           C
ATOM    995  C   THR B 126     130.923 191.881 179.392  1.00 74.23           C
ATOM    996  O   THR B 126     131.492 191.917 180.486  1.00 74.23           O
ATOM    997  CB  THR B 126     132.317 191.645 177.325  1.00 74.23           C
ATOM    998  CG2 THR B 126     132.594 192.231 175.944  1.00 74.23           C
ATOM    999  OG1 THR B 126     133.566 191.364 177.971  1.00 74.23           O
ATOM   1000  N   GLU B 127     129.928 191.289 179.093  1.00 72.60           N
ATOM   1001  CA  GLU B 127     129.277 190.456 180.099  1.00 72.60           C
ATOM   1002  C   GLU B 127     130.096 189.203 180.395  1.00 72.60           C
ATOM   1003  O   GLU B 127     130.647 188.586 179.479  1.00 72.60           O
ATOM   1004  CB  GLU B 127     127.868 190.068 179.645  1.00 72.60           C
ATOM   1005  CG  GLU B 127     126.835 191.169 179.833  1.00 72.60           C
ATOM   1006  CD  GLU B 127     125.429 190.748 179.437  1.00 72.60           C
ATOM   1007  OE1 GLU B 127     124.485 191.555 179.601  1.00 72.60           O
ATOM   1008  OE2 GLU B 127     125.269 189.601 178.963  1.00 72.60           O
ATOM   1009  N   LEU B 128     130.104 189.016 181.466  1.00 76.41           N
ATOM   1010  CA  LEU B 128     130.793 187.811 181.917  1.00 76.41           C
ATOM   1011  C   LEU B 128     129.930 186.576 181.689  1.00 76.41           C
ATOM   1012  O   LEU B 128     128.744 186.570 182.025  1.00 76.41           O
ATOM   1013  CB  LEU B 128     131.161 187.926 183.398  1.00 76.41           C
ATOM   1014  CG  LEU B 128     132.386 188.779 183.729  1.00 76.41           C
ATOM   1015  CD1 LEU B 128     132.183 189.508 185.054  1.00 76.41           C
ATOM   1016  CD2 LEU B 128     133.642 187.914 183.776  1.00 76.41           C
ATOM   1017  N   HIS B 129     130.300 185.657 181.086  1.00 81.27           N
ATOM   1018  CA  HIS B 129     129.611 184.391 180.862  1.00 81.27           C
ATOM   1019  C   HIS B 129     130.105 183.316 181.824  1.00 81.27           C
ATOM   1020  O   HIS B 129     131.131 183.492 182.483  1.00 81.27           O
ATOM   1021  CB  HIS B 129     129.797 183.928 179.416  1.00 81.27           C
ATOM   1022  CG  HIS B 129     129.131 184.814 178.412  1.00 81.27           C
ATOM   1023  CD2 HIS B 129     129.647 185.699 177.525  1.00 81.27           C
ATOM   1024  ND1 HIS B 129     127.764 184.851 178.243  1.00 81.27           N
ATOM   1025  CE1 HIS B 129     127.467 185.719 177.292  1.00 81.27           C
ATOM   1026  NE2 HIS B 129     128.592 186.249 176.840  1.00 81.27           N
ATOM   1027  N   ASN B 130     129.414 182.239 181.674  1.00 76.15           N
ATOM   1028  CA  ASN B 130     129.653 181.161 182.627  1.00 76.15           C
ATOM   1029  C   ASN B 130     130.937 180.402 182.308  1.00 76.15           C
ATOM   1030  O   ASN B 130     131.608 179.898 183.209  1.00 76.15           O
ATOM   1031  CB  ASN B 130     128.462 180.201 182.660  1.00 76.15           C
ATOM   1032  CG  ASN B 130     127.300 180.739 183.470  1.00 76.15           C
ATOM   1033  ND2 ASN B 130     126.128 180.139 183.297  1.00 76.15           N
ATOM   1034  OD1 ASN B 130     127.452 181.688 184.243  1.00 76.15           O
ATOM   1035  N   HIS B 131     131.316 180.322 181.311  1.00 89.30           N
ATOM   1036  CA  HIS B 131     132.546 179.629 180.942  1.00 89.30           C
ATOM   1037  C   HIS B 131     133.717 180.600 180.843  1.00 89.30           C
ATOM   1038  O   HIS B 131     133.698 181.522 180.022  1.00 89.30           O
ATOM   1039  CB  HIS B 131     132.365 178.886 179.618  1.00 89.30           C
ATOM   1040  CG  HIS B 131     131.388 177.757 179.692  1.00 89.30           C
ATOM   1041  CD2 HIS B 131     130.456 177.447 180.625  1.00 89.30           C
ATOM   1042  ND1 HIS B 131     131.300 176.784 178.721  1.00 89.30           N
ATOM   1043  CE1 HIS B 131     130.354 175.921 179.054  1.00 89.30           C
ATOM   1044  NE2 HIS B 131     129.828 176.299 180.206  1.00 89.30           N
ATOM   1045  N   THR B 132     134.585 180.443 181.712  1.00 91.65           N
ATOM   1046  CA  THR B 132     135.723 181.352 181.785  1.00 91.65           C
ATOM   1047  C   THR B 132     136.962 180.718 181.159  1.00 91.65           C
ATOM   1048  O   THR B 132     137.236 179.536 181.374  1.00 91.65           O
ATOM   1049  CB  THR B 132     136.028 181.751 183.240  1.00 91.65           C
ATOM   1050  CG2 THR B 132     137.183 182.745 183.308  1.00 91.65           C
ATOM   1051  OG1 THR B 132     134.861 182.353 183.818  1.00 91.65           O
ATOM   1052  N   PHE B 133     137.638 181.245 180.237  1.00 94.82           N
ATOM   1053  CA  PHE B 133     138.949 180.930 179.679  1.00 94.82           C
ATOM   1054  C   PHE B 133     140.036 181.761 180.350  1.00 94.82           C
ATOM   1055  O   PHE B 133     140.054 182.986 180.225  1.00 94.82           O
ATOM   1056  CB  PHE B 133     138.965 181.169 178.166  1.00 94.82           C
ATOM   1057  CG  PHE B 133     140.133 180.534 177.463  1.00 94.82           C
ATOM   1058  CD1 PHE B 133     141.315 181.238 177.272  1.00 94.82           C
ATOM   1059  CD2 PHE B 133     140.049 179.230 176.991  1.00 94.82           C
ATOM   1060  CE1 PHE B 133     142.398 180.653 176.621  1.00 94.82           C
ATOM   1061  CE2 PHE B 133     141.128 178.637 176.340  1.00 94.82           C
ATOM   1062  CZ  PHE B 133     142.301 179.351 176.154  1.00 94.82           C
ATOM   1063  N   LEU B 134     140.864 181.160 181.015  1.00 95.11           N
ATOM   1064  CA  LEU B 134     141.799 181.855 181.889  1.00 95.11           C
ATOM   1065  C   LEU B 134     143.165 181.996 181.225  1.00 95.11           C
ATOM   1066  O   LEU B 134     143.784 180.996 180.851  1.00 95.11           O
ATOM   1067  CB  LEU B 134     141.941 181.111 183.222  1.00 95.11           C
ATOM   1068  CG  LEU B 134     140.715 181.118 184.135  1.00 95.11           C
ATOM   1069  CD1 LEU B 134     140.877 180.087 185.247  1.00 95.11           C
ATOM   1070  CD2 LEU B 134     140.485 182.509 184.715  1.00 95.11           C
ATOM   1071  N   ILE B 135     143.620 183.178 181.012  1.00 95.08           N
ATOM   1072  CA  ILE B 135     144.986 183.450 180.589  1.00 95.08           C
ATOM   1073  C   ILE B 135     145.842 183.813 181.803  1.00 95.08           C
ATOM   1074  O   ILE B 135     145.494 184.717 182.565  1.00 95.08           O
ATOM   1075  CB  ILE B 135     145.042 184.583 179.539  1.00 95.08           C
ATOM   1076  CG1 ILE B 135     144.179 184.226 178.323  1.00 95.08           C
ATOM   1077  CG2 ILE B 135     146.487 184.864 179.120  1.00 95.08           C
ATOM   1078  CD1 ILE B 135     144.103 185.323 177.273  1.00 95.08           C
ATOM   1079  N   ASP B 136     146.883 183.039 181.941  1.00 94.77           N
ATOM   1080  CA  ASP B 136     147.747 183.164 183.109  1.00 94.77           C
ATOM   1081  C   ASP B 136     146.934 183.133 184.403  1.00 94.77           C
ATOM   1082  O   ASP B 136     146.029 182.309 184.552  1.00 94.77           O
ATOM   1083  CB  ASP B 136     148.566 184.455 183.036  1.00 94.77           C
ATOM   1084  CG  ASP B 136     149.493 184.499 181.833  1.00 94.77           C
ATOM   1085  OD1 ASP B 136     149.516 185.525 181.119  1.00 94.77           O
ATOM   1086  OD2 ASP B 136     150.205 183.500 181.597  1.00 94.77           O
ATOM   1087  N   GLY B 137     147.366 183.683 185.582  1.00 90.24           N
ATOM   1088  CA  GLY B 137     146.688 183.563 186.862  1.00 90.24           C
ATOM   1089  C   GLY B 137     147.007 182.272 187.590  1.00 90.24           C
ATOM   1090  O   GLY B 137     147.785 181.451 187.097  1.00 90.24           O
ATOM   1091  N   PRO B 138     146.484 182.047 188.736  1.00 90.20           N
ATOM   1092  CA  PRO B 138     146.782 180.845 189.518  1.00 90.20           C
ATOM   1093  C   PRO B 138     146.283 179.566 188.847  1.00 90.20           C
ATOM   1094  O   PRO B 138     145.266 179.588 188.149  1.00 90.20           O
ATOM   1095  CB  PRO B 138     146.047 181.092 190.838  1.00 90.20           C
ATOM   1096  CG  PRO B 138     144.997 182.103 190.507  1.00 90.20           C
ATOM   1097  CD  PRO B 138     145.449 182.885 189.306  1.00 90.20           C
ATOM   1098  N   GLU B 139     147.010 178.534 189.048  1.00 92.12           N
ATOM   1099  CA  GLU B 139     146.548 177.227 188.592  1.00 92.12           C
ATOM   1100  C   GLU B 139     145.403 176.714 189.460  1.00 92.12           C
ATOM   1101  O   GLU B 139     145.494 176.727 190.691  1.00 92.12           O
ATOM   1102  CB  GLU B 139     147.700 176.219 188.592  1.00 92.12           C
ATOM   1103  CG  GLU B 139     147.344 174.877 187.967  1.00 92.12           C
ATOM   1104  CD  GLU B 139     148.525 173.922 187.881  1.00 92.12           C
ATOM   1105  OE1 GLU B 139     148.384 172.836 187.278  1.00 92.12           O
ATOM   1106  OE2 GLU B 139     149.601 174.266 188.422  1.00 92.12           O
ATOM   1107  N   THR B 140     144.287 176.413 188.820  1.00 89.93           N
ATOM   1108  CA  THR B 140     143.131 175.882 189.531  1.00 89.93           C
ATOM   1109  C   THR B 140     142.800 174.473 189.052  1.00 89.93           C
ATOM   1110  O   THR B 140     143.284 174.036 188.003  1.00 89.93           O
ATOM   1111  CB  THR B 140     141.899 176.789 189.353  1.00 89.93           C
ATOM   1112  CG2 THR B 140     142.212 178.225 189.764  1.00 89.93           C
ATOM   1113  OG1 THR B 140     141.498 176.775 187.978  1.00 89.93           O
ATOM   1114  N   ALA B 141     142.081 173.808 189.854  1.00 89.66           N
ATOM   1115  CA  ALA B 141     141.626 172.475 189.466  1.00 89.66           C
ATOM   1116  C   ALA B 141     140.833 172.525 188.164  1.00 89.66           C
ATOM   1117  O   ALA B 141     140.929 171.615 187.337  1.00 89.66           O
ATOM   1118  CB  ALA B 141     140.783 171.855 190.577  1.00 89.66           C
ATOM   1119  N   GLU B 142     140.148 173.585 188.009  1.00 90.35           N
ATOM   1120  CA  GLU B 142     139.287 173.738 186.838  1.00 90.35           C
ATOM   1121  C   GLU B 142     140.105 174.073 185.596  1.00 90.35           C
ATOM   1122  O   GLU B 142     139.662 173.831 184.471  1.00 90.35           O
ATOM   1123  CB  GLU B 142     138.233 174.819 187.083  1.00 90.35           C
ATOM   1124  CG  GLU B 142     137.204 174.448 188.143  1.00 90.35           C
ATOM   1125  CD  GLU B 142     136.284 175.599 188.516  1.00 90.35           C
ATOM   1126  OE1 GLU B 142     135.457 175.439 189.441  1.00 90.35           O
ATOM   1127  OE2 GLU B 142     136.392 176.669 187.876  1.00 90.35           O
ATOM   1128  N   CYS B 143     141.172 174.561 185.792  1.00 93.63           N
ATOM   1129  CA  CYS B 143     142.030 174.944 184.677  1.00 93.63           C
ATOM   1130  C   CYS B 143     143.495 174.677 185.001  1.00 93.63           C
ATOM   1131  O   CYS B 143     144.253 175.609 185.281  1.00 93.63           O
ATOM   1132  CB  CYS B 143     141.835 176.420 184.333  1.00 93.63           C
ATOM   1133  SG  CYS B 143     142.457 176.874 182.699  1.00 93.63           S
ATOM   1134  N   PRO B 144     143.886 173.419 184.978  1.00 94.77           N
ATOM   1135  CA  PRO B 144     145.267 173.028 185.267  1.00 94.77           C
ATOM   1136  C   PRO B 144     146.222 173.335 184.116  1.00 94.77           C
ATOM   1137  O   PRO B 144     145.789 173.452 182.967  1.00 94.77           O
ATOM   1138  CB  PRO B 144     145.167 171.519 185.507  1.00 94.77           C
ATOM   1139  CG  PRO B 144     144.025 171.075 184.650  1.00 94.77           C
ATOM   1140  CD  PRO B 144     142.980 172.153 184.649  1.00 94.77           C
ATOM   1141  N   ASN B 145     147.474 173.356 184.430  1.00 94.37           N
ATOM   1142  CA  ASN B 145     148.479 173.630 183.407  1.00 94.37           C
ATOM   1143  C   ASN B 145     148.445 172.584 182.296  1.00 94.37           C
ATOM   1144  O   ASN B 145     148.784 172.881 181.148  1.00 94.37           O
ATOM   1145  CB  ASN B 145     149.873 173.700 184.030  1.00 94.37           C
ATOM   1146  CG  ASN B 145     150.111 174.990 184.791  1.00 94.37           C
ATOM   1147  ND2 ASN B 145     150.917 174.920 185.842  1.00 94.37           N
ATOM   1148  OD1 ASN B 145     149.571 176.040 184.435  1.00 94.37           O
ATOM   1149  N   THR B 146     148.089 171.379 182.640  1.00 94.23           N
ATOM   1150  CA  THR B 146     148.049 170.284 181.677  1.00 94.23           C
ATOM   1151  C   THR B 146     147.040 170.575 180.569  1.00 94.23           C
ATOM   1152  O   THR B 146     147.126 170.006 179.480  1.00 94.23           O
ATOM   1153  CB  THR B 146     147.693 168.952 182.363  1.00 94.23           C
ATOM   1154  CG2 THR B 146     148.821 168.486 183.279  1.00 94.23           C
ATOM   1155  OG1 THR B 146     146.501 169.124 183.138  1.00 94.23           O
ATOM   1156  N   ASN B 147     146.032 171.520 180.844  1.00 94.60           N
ATOM   1157  CA  ASN B 147     145.024 171.861 179.846  1.00 94.60           C
ATOM   1158  C   ASN B 147     145.134 173.322 179.417  1.00 94.60           C
ATOM   1159  O   ASN B 147     144.156 173.912 178.955  1.00 94.60           O
ATOM   1160  CB  ASN B 147     143.621 171.567 180.376  1.00 94.60           C
ATOM   1161  CG  ASN B 147     143.275 170.091 180.326  1.00 94.60           C
ATOM   1162  ND2 ASN B 147     142.205 169.710 181.013  1.00 94.60           N
ATOM   1163  OD1 ASN B 147     143.964 169.302 179.674  1.00 94.60           O
ATOM   1164  N   ARG B 148     146.220 173.960 179.612  1.00 95.74           N
ATOM   1165  CA  ARG B 148     146.470 175.330 179.175  1.00 95.74           C
ATOM   1166  C   ARG B 148     147.404 175.358 177.971  1.00 95.74           C
ATOM   1167  O   ARG B 148     148.368 174.592 177.908  1.00 95.74           O
ATOM   1168  CB  ARG B 148     147.061 176.158 180.318  1.00 95.74           C
ATOM   1169  CG  ARG B 148     146.112 176.359 181.488  1.00 95.74           C
ATOM   1170  CD  ARG B 148     146.607 177.442 182.438  1.00 95.74           C
ATOM   1171  NE  ARG B 148     145.740 177.572 183.606  1.00 95.74           N
ATOM   1172  CZ  ARG B 148     145.528 178.706 184.268  1.00 95.74           C
ATOM   1173  NH1 ARG B 148     146.120 179.834 183.890  1.00 95.74           N
ATOM   1174  NH2 ARG B 148     144.720 178.711 185.319  1.00 95.74           N
ATOM   1175  N   ALA B 149     147.045 176.245 176.984  1.00 94.56           N
ATOM   1176  CA  ALA B 149     147.909 176.435 175.824  1.00 94.56           C
ATOM   1177  C   ALA B 149     149.158 177.231 176.194  1.00 94.56           C
ATOM   1178  O   ALA B 149     149.102 178.129 177.038  1.00 94.56           O
ATOM   1179  CB  ALA B 149     147.148 177.138 174.702  1.00 94.56           C
ATOM   1180  N   TRP B 150     150.284 176.808 175.619  1.00 93.65           N
ATOM   1181  CA  TRP B 150     151.563 177.446 175.911  1.00 93.65           C
ATOM   1182  C   TRP B 150     152.450 177.479 174.672  1.00 93.65           C
ATOM   1183  O   TRP B 150     152.414 176.561 173.849  1.00 93.65           O
ATOM   1184  CB  TRP B 150     152.281 176.716 177.049  1.00 93.65           C
ATOM   1185  CG  TRP B 150     153.615 177.301 177.404  1.00 93.65           C
ATOM   1186  CD1 TRP B 150     153.854 178.509 177.996  1.00 93.65           C
ATOM   1187  CD2 TRP B 150     154.896 176.704 177.181  1.00 93.65           C
ATOM   1188  CE2 TRP B 150     155.868 177.606 177.667  1.00 93.65           C
ATOM   1189  CE3 TRP B 150     155.318 175.490 176.621  1.00 93.65           C
ATOM   1190  NE1 TRP B 150     155.205 178.700 178.157  1.00 93.65           N
ATOM   1191  CZ2 TRP B 150     157.236 177.334 177.606  1.00 93.65           C
ATOM   1192  CZ3 TRP B 150     156.679 175.222 176.562  1.00 93.65           C
ATOM   1193  CH2 TRP B 150     157.621 176.141 177.051  1.00 93.65           C
ATOM   1194  N   ASN B 151     153.199 178.611 174.546  1.00 94.48           N
ATOM   1195  CA  ASN B 151     154.191 178.767 173.489  1.00 94.48           C
ATOM   1196  C   ASN B 151     153.562 178.640 172.104  1.00 94.48           C
ATOM   1197  O   ASN B 151     154.112 177.972 171.227  1.00 94.48           O
ATOM   1198  CB  ASN B 151     155.320 177.748 173.655  1.00 94.48           C
ATOM   1199  CG  ASN B 151     156.626 178.216 173.047  1.00 94.48           C
ATOM   1200  ND2 ASN B 151     157.491 177.273 172.699  1.00 94.48           N
ATOM   1201  OD1 ASN B 151     156.856 179.419 172.891  1.00 94.48           O
ATOM   1202  N   SER B 152     152.448 179.378 171.957  1.00 93.06           N
ATOM   1203  CA  SER B 152     151.682 179.226 170.724  1.00 93.06           C
ATOM   1204  C   SER B 152     151.877 180.423 169.798  1.00 93.06           C
ATOM   1205  O   SER B 152     151.377 180.431 168.672  1.00 93.06           O
ATOM   1206  CB  SER B 152     150.195 179.051 171.036  1.00 93.06           C
ATOM   1207  OG  SER B 152     149.976 177.879 171.802  1.00 93.06           O
ATOM   1208  N   LEU B 153     152.540 181.413 170.243  1.00 92.63           N
ATOM   1209  CA  LEU B 153     152.741 182.621 169.448  1.00 92.63           C
ATOM   1210  C   LEU B 153     154.207 182.783 169.069  1.00 92.63           C
ATOM   1211  O   LEU B 153     155.096 182.347 169.808  1.00 92.63           O
ATOM   1212  CB  LEU B 153     152.261 183.854 170.216  1.00 92.63           C
ATOM   1213  CG  LEU B 153     150.804 183.838 170.685  1.00 92.63           C
ATOM   1214  CD1 LEU B 153     150.520 185.042 171.577  1.00 92.63           C
ATOM   1215  CD2 LEU B 153     149.860 183.819 169.485  1.00 92.63           C
ATOM   1216  N   GLU B 154     154.456 183.326 167.905  1.00 92.92           N
ATOM   1217  CA  GLU B 154     155.808 183.659 167.464  1.00 92.92           C
ATOM   1218  C   GLU B 154     155.846 185.024 166.784  1.00 92.92           C
ATOM   1219  O   GLU B 154     154.830 185.494 166.267  1.00 92.92           O
ATOM   1220  CB  GLU B 154     156.345 182.583 166.517  1.00 92.92           C
ATOM   1221  CG  GLU B 154     155.562 182.462 165.217  1.00 92.92           C
ATOM   1222  CD  GLU B 154     156.075 181.356 164.309  1.00 92.92           C
ATOM   1223  OE1 GLU B 154     155.453 181.101 163.251  1.00 92.92           O
ATOM   1224  OE2 GLU B 154     157.107 180.739 164.658  1.00 92.92           O
ATOM   1225  N   VAL B 155     157.004 185.697 166.800  1.00 90.77           N
ATOM   1226  CA  VAL B 155     157.174 187.027 166.227  1.00 90.77           C
ATOM   1227  C   VAL B 155     156.977 186.968 164.713  1.00 90.77           C
ATOM   1228  O   VAL B 155     157.576 186.129 164.035  1.00 90.77           O
ATOM   1229  CB  VAL B 155     158.564 187.614 166.560  1.00 90.77           C
ATOM   1230  CG1 VAL B 155     158.786 188.932 165.821  1.00 90.77           C
ATOM   1231  CG2 VAL B 155     158.711 187.810 168.068  1.00 90.77           C
ATOM   1232  N   GLU B 156     156.125 187.811 164.278  1.00 87.86           N
ATOM   1233  CA  GLU B 156     155.901 187.946 162.840  1.00 87.86           C
ATOM   1234  C   GLU B 156     156.670 189.133 162.272  1.00 87.86           C
ATOM   1235  O   GLU B 156     157.319 189.018 161.230  1.00 87.86           O
ATOM   1236  CB  GLU B 156     154.407 188.093 162.540  1.00 87.86           C
ATOM   1237  CG  GLU B 156     154.089 188.234 161.059  1.00 87.86           C
ATOM   1238  CD  GLU B 156     152.597 188.256 160.765  1.00 87.86           C
ATOM   1239  OE1 GLU B 156     152.207 188.077 159.590  1.00 87.86           O
ATOM   1240  OE2 GLU B 156     151.812 188.455 161.720  1.00 87.86           O
ATOM   1241  N   ASP B 157     156.660 190.224 162.980  1.00 82.72           N
ATOM   1242  CA  ASP B 157     157.284 191.445 162.481  1.00 82.72           C
ATOM   1243  C   ASP B 157     157.497 192.453 163.608  1.00 82.72           C
ATOM   1244  O   ASP B 157     156.828 192.390 164.642  1.00 82.72           O
ATOM   1245  CB  ASP B 157     156.433 192.067 161.373  1.00 82.72           C
ATOM   1246  CG  ASP B 157     157.243 192.917 160.409  1.00 82.72           C
ATOM   1247  OD1 ASP B 157     156.658 193.505 159.472  1.00 82.72           O
ATOM   1248  OD2 ASP B 157     158.479 192.997 160.586  1.00 82.72           O
ATOM   1249  N   TYR B 158     158.470 193.315 163.278  1.00 80.77           N
ATOM   1250  CA  TYR B 158     158.666 194.471 164.145  1.00 80.77           C
ATOM   1251  C   TYR B 158     158.084 195.731 163.515  1.00 80.77           C
ATOM   1252  O   TYR B 158     158.152 195.911 162.297  1.00 80.77           O
ATOM   1253  CB  TYR B 158     160.156 194.677 164.441  1.00 80.77           C
ATOM   1254  CG  TYR B 158     160.747 193.617 165.339  1.00 80.77           C
ATOM   1255  CD1 TYR B 158     160.841 193.816 166.715  1.00 80.77           C
ATOM   1256  CD2 TYR B 158     161.214 192.417 164.814  1.00 80.77           C
ATOM   1257  CE1 TYR B 158     161.387 192.843 167.546  1.00 80.77           C
ATOM   1258  CE2 TYR B 158     161.762 191.438 165.635  1.00 80.77           C
ATOM   1259  CZ  TYR B 158     161.844 191.658 166.997  1.00 80.77           C
ATOM   1260  OH  TYR B 158     162.386 190.693 167.816  1.00 80.77           O
ATOM   1261  N   GLY B 159     157.409 196.353 164.278  1.00 74.56           N
ATOM   1262  CA  GLY B 159     156.853 197.601 163.780  1.00 74.56           C
ATOM   1263  C   GLY B 159     157.447 198.828 164.446  1.00 74.56           C
ATOM   1264  O   GLY B 159     157.960 198.746 165.564  1.00 74.56           O
ATOM   1265  N   PHE B 160     157.415 199.945 163.751  1.00 60.96           N
ATOM   1266  CA  PHE B 160     157.960 201.205 164.239  1.00 60.96           C
ATOM   1267  C   PHE B 160     156.989 201.876 165.205  1.00 60.96           C
ATOM   1268  O   PHE B 160     155.786 201.936 164.942  1.00 60.96           O
ATOM   1269  CB  PHE B 160     158.272 202.146 163.071  1.00 60.96           C
ATOM   1270  CG  PHE B 160     159.682 202.032 162.560  1.00 60.96           C
ATOM   1271  CD1 PHE B 160     160.712 202.749 163.154  1.00 60.96           C
ATOM   1272  CD2 PHE B 160     159.977 201.206 161.481  1.00 60.96           C
ATOM   1273  CE1 PHE B 160     162.017 202.645 162.683  1.00 60.96           C
ATOM   1274  CE2 PHE B 160     161.280 201.097 161.004  1.00 60.96           C
ATOM   1275  CZ  PHE B 160     162.300 201.819 161.605  1.00 60.96           C
ATOM   1276  N   GLY B 161     157.523 201.912 166.270  1.00 58.61           N
ATOM   1277  CA  GLY B 161     156.815 202.808 167.172  1.00 58.61           C
ATOM   1278  C   GLY B 161     157.629 204.027 167.563  1.00 58.61           C
ATOM   1279  O   GLY B 161     158.861 203.990 167.548  1.00 58.61           O
ATOM   1280  N   VAL B 162     157.165 205.025 167.619  1.00 55.01           N
ATOM   1281  CA  VAL B 162     157.842 206.272 167.962  1.00 55.01           C
ATOM   1282  C   VAL B 162     158.601 206.105 169.276  1.00 55.01           C
ATOM   1283  O   VAL B 162     159.776 206.463 169.371  1.00 55.01           O
ATOM   1284  CB  VAL B 162     156.847 207.450 168.065  1.00 55.01           C
ATOM   1285  CG1 VAL B 162     157.580 208.747 168.402  1.00 55.01           C
ATOM   1286  CG2 VAL B 162     156.059 207.597 166.766  1.00 55.01           C
ATOM   1287  N   PHE B 163     157.969 205.592 170.200  1.00 63.66           N
ATOM   1288  CA  PHE B 163     158.586 205.482 171.514  1.00 63.66           C
ATOM   1289  C   PHE B 163     158.748 204.021 171.916  1.00 63.66           C
ATOM   1290  O   PHE B 163     159.573 203.695 172.773  1.00 63.66           O
ATOM   1291  CB  PHE B 163     157.754 206.226 172.564  1.00 63.66           C
ATOM   1292  CG  PHE B 163     157.643 207.705 172.314  1.00 63.66           C
ATOM   1293  CD1 PHE B 163     158.717 208.548 172.566  1.00 63.66           C
ATOM   1294  CD2 PHE B 163     156.463 208.253 171.826  1.00 63.66           C
ATOM   1295  CE1 PHE B 163     158.618 209.919 172.334  1.00 63.66           C
ATOM   1296  CE2 PHE B 163     156.354 209.620 171.593  1.00 63.66           C
ATOM   1297  CZ  PHE B 163     157.434 210.451 171.849  1.00 63.66           C
ATOM   1298  N   THR B 164     157.808 203.332 171.404  1.00 72.80           N
ATOM   1299  CA  THR B 164     157.809 201.903 171.692  1.00 72.80           C
ATOM   1300  C   THR B 164     157.853 201.091 170.399  1.00 72.80           C
ATOM   1301  O   THR B 164     157.268 201.489 169.391  1.00 72.80           O
ATOM   1302  CB  THR B 164     156.572 201.497 172.514  1.00 72.80           C
ATOM   1303  CG2 THR B 164     156.671 202.011 173.946  1.00 72.80           C
ATOM   1304  OG1 THR B 164     155.399 202.042 171.900  1.00 72.80           O
ATOM   1305  N   THR B 165     158.527 200.046 170.446  1.00 78.26           N
ATOM   1306  CA  THR B 165     158.567 199.138 169.305  1.00 78.26           C
ATOM   1307  C   THR B 165     157.474 198.080 169.413  1.00 78.26           C
ATOM   1308  O   THR B 165     157.401 197.354 170.409  1.00 78.26           O
ATOM   1309  CB  THR B 165     159.943 198.451 169.189  1.00 78.26           C
ATOM   1310  CG2 THR B 165     160.011 197.569 167.946  1.00 78.26           C
ATOM   1311  OG1 THR B 165     160.965 199.452 169.109  1.00 78.26           O
ATOM   1312  N   ASN B 166     156.586 198.084 168.424  1.00 85.98           N
ATOM   1313  CA  ASN B 166     155.573 197.036 168.383  1.00 85.98           C
ATOM   1314  C   ASN B 166     156.131 195.742 167.794  1.00 85.98           C
ATOM   1315  O   ASN B 166     156.796 195.763 166.757  1.00 85.98           O
ATOM   1316  CB  ASN B 166     154.352 197.498 167.583  1.00 85.98           C
ATOM   1317  CG  ASN B 166     153.584 198.603 168.282  1.00 85.98           C
ATOM   1318  ND2 ASN B 166     153.082 199.556 167.505  1.00 85.98           N
ATOM   1319  OD1 ASN B 166     153.441 198.599 169.506  1.00 85.98           O
ATOM   1320  N   ILE B 167     156.015 194.693 168.595  1.00 88.69           N
ATOM   1321  CA  ILE B 167     156.362 193.364 168.099  1.00 88.69           C
ATOM   1322  C   ILE B 167     155.087 192.577 167.803  1.00 88.69           C
ATOM   1323  O   ILE B 167     154.321 192.257 168.714  1.00 88.69           O
ATOM   1324  CB  ILE B 167     157.245 192.596 169.110  1.00 88.69           C
ATOM   1325  CG1 ILE B 167     158.497 193.411 169.450  1.00 88.69           C
ATOM   1326  CG2 ILE B 167     157.619 191.217 168.558  1.00 88.69           C
ATOM   1327  CD1 ILE B 167     159.381 192.772 170.513  1.00 88.69           C
ATOM   1328  N   TRP B 168     154.800 192.354 166.543  1.00 90.95           N
ATOM   1329  CA  TRP B 168     153.582 191.669 166.119  1.00 90.95           C
ATOM   1330  C   TRP B 168     153.761 190.156 166.169  1.00 90.95           C
ATOM   1331  O   TRP B 168     154.749 189.625 165.655  1.00 90.95           O
ATOM   1332  CB  TRP B 168     153.187 192.102 164.705  1.00 90.95           C
ATOM   1333  CG  TRP B 168     152.822 193.554 164.590  1.00 90.95           C
ATOM   1334  CD1 TRP B 168     153.669 194.597 164.339  1.00 90.95           C
ATOM   1335  CD2 TRP B 168     151.517 194.120 164.734  1.00 90.95           C
ATOM   1336  CE2 TRP B 168     151.644 195.514 164.552  1.00 90.95           C
ATOM   1337  CE3 TRP B 168     150.250 193.583 164.995  1.00 90.95           C
ATOM   1338  NE1 TRP B 168     152.965 195.779 164.312  1.00 90.95           N
ATOM   1339  CZ2 TRP B 168     150.550 196.381 164.625  1.00 90.95           C
ATOM   1340  CZ3 TRP B 168     149.162 194.446 165.067  1.00 90.95           C
ATOM   1341  CH2 TRP B 168     149.322 195.829 164.882  1.00 90.95           C
ATOM   1342  N   LEU B 169     152.820 189.452 166.833  1.00 91.86           N
ATOM   1343  CA  LEU B 169     152.899 188.009 167.032  1.00 91.86           C
ATOM   1344  C   LEU B 169     151.825 187.290 166.222  1.00 91.86           C
ATOM   1345  O   LEU B 169     150.708 187.793 166.081  1.00 91.86           O
ATOM   1346  CB  LEU B 169     152.754 187.663 168.514  1.00 91.86           C
ATOM   1347  CG  LEU B 169     153.740 188.337 169.469  1.00 91.86           C
ATOM   1348  CD1 LEU B 169     153.394 188.001 170.917  1.00 91.86           C
ATOM   1349  CD2 LEU B 169     155.171 187.917 169.146  1.00 91.86           C
ATOM   1350  N   LYS B 170     152.266 186.185 165.680  1.00 93.14           N
ATOM   1351  CA  LYS B 170     151.315 185.306 165.005  1.00 93.14           C
ATOM   1352  C   LYS B 170     151.292 183.923 165.649  1.00 93.14           C
ATOM   1353  O   LYS B 170     152.212 183.559 166.384  1.00 93.14           O
ATOM   1354  CB  LYS B 170     151.656 185.187 163.520  1.00 93.14           C
ATOM   1355  CG  LYS B 170     152.940 184.420 163.238  1.00 93.14           C
ATOM   1356  CD  LYS B 170     153.187 184.273 161.742  1.00 93.14           C
ATOM   1357  CE  LYS B 170     154.416 183.420 161.459  1.00 93.14           C
ATOM   1358  NZ  LYS B 170     154.650 183.254 159.993  1.00 93.14           N
ATOM   1359  N   LEU B 171     150.214 183.167 165.394  1.00 92.34           N
ATOM   1360  CA  LEU B 171     150.137 181.800 165.903  1.00 92.34           C
ATOM   1361  C   LEU B 171     151.143 180.900 165.197  1.00 92.34           C
ATOM   1362  O   LEU B 171     151.304 180.976 163.976  1.00 92.34           O
ATOM   1363  CB  LEU B 171     148.721 181.242 165.722  1.00 92.34           C
ATOM   1364  CG  LEU B 171     147.655 181.782 166.676  1.00 92.34           C
ATOM   1365  CD1 LEU B 171     146.260 181.460 166.148  1.00 92.34           C
ATOM   1366  CD2 LEU B 171     147.846 181.206 168.075  1.00 92.34           C
ATOM   1367  N   LYS B 172     151.798 180.078 165.985  1.00 90.41           N
ATOM   1368  CA  LYS B 172     152.735 179.105 165.437  1.00 90.41           C
ATOM   1369  C   LYS B 172     151.997 177.972 164.727  1.00 90.41           C
ATOM   1370  O   LYS B 172     150.905 177.580 165.141  1.00 90.41           O
ATOM   1371  CB  LYS B 172     153.627 178.535 166.543  1.00 90.41           C
ATOM   1372  CG  LYS B 172     154.581 179.552 167.150  1.00 90.41           C
ATOM   1373  CD  LYS B 172     155.487 178.913 168.195  1.00 90.41           C
ATOM   1374  CE  LYS B 172     156.482 179.915 168.764  1.00 90.41           C
ATOM   1375  NZ  LYS B 172     157.426 179.274 169.729  1.00 90.41           N
ATOM   1376  N   GLU B 173     152.610 177.451 163.756  1.00 89.10           N
ATOM   1377  CA  GLU B 173     152.029 176.314 163.049  1.00 89.10           C
ATOM   1378  C   GLU B 173     152.277 175.010 163.800  1.00 89.10           C
ATOM   1379  O   GLU B 173     151.434 174.110 163.790  1.00 89.10           O
ATOM   1380  CB  GLU B 173     152.595 176.218 161.628  1.00 89.10           C
ATOM   1381  CG  GLU B 173     152.198 177.379 160.729  1.00 89.10           C
ATOM   1382  CD  GLU B 173     150.719 177.387 160.378  1.00 89.10           C
ATOM   1383  OE1 GLU B 173     150.181 178.463 160.035  1.00 89.10           O
ATOM   1384  OE2 GLU B 173     150.091 176.306 160.447  1.00 89.10           O
ATOM   1385  N   ARG B 174     153.356 175.003 164.411  1.00 87.75           N
ATOM   1386  CA  ARG B 174     153.737 173.804 165.148  1.00 87.75           C
ATOM   1387  C   ARG B 174     154.182 174.152 166.566  1.00 87.75           C
ATOM   1388  O   ARG B 174     154.848 175.166 166.781  1.00 87.75           O
ATOM   1389  CB  ARG B 174     154.854 173.054 164.418  1.00 87.75           C
ATOM   1390  CG  ARG B 174     154.427 172.459 163.087  1.00 87.75           C
ATOM   1391  CD  ARG B 174     155.564 171.696 162.419  1.00 87.75           C
ATOM   1392  NE  ARG B 174     155.190 171.228 161.089  1.00 87.75           N
ATOM   1393  CZ  ARG B 174     155.963 170.484 160.302  1.00 87.75           C
ATOM   1394  NH1 ARG B 174     157.173 170.107 160.700  1.00 87.75           N
ATOM   1395  NH2 ARG B 174     155.523 170.112 159.108  1.00 87.75           N
ATOM   1396  N   GLN B 175     153.780 173.270 167.460  1.00 83.84           N
ATOM   1397  CA  GLN B 175     154.143 173.473 168.859  1.00 83.84           C
ATOM   1398  C   GLN B 175     155.573 173.015 169.128  1.00 83.84           C
ATOM   1399  O   GLN B 175     156.000 171.970 168.629  1.00 83.84           O
ATOM   1400  CB  GLN B 175     153.172 172.732 169.780  1.00 83.84           C
ATOM   1401  CG  GLN B 175     153.382 173.025 171.259  1.00 83.84           C
ATOM   1402  CD  GLN B 175     152.389 172.298 172.147  1.00 83.84           C
ATOM   1403  NE2 GLN B 175     152.434 172.584 173.444  1.00 83.84           N
ATOM   1404  OE1 GLN B 175     151.587 171.488 171.671  1.00 83.84           O
ATOM   1405  N   ASP B 176     156.336 173.841 169.719  1.00 89.46           N
ATOM   1406  CA  ASP B 176     157.657 173.458 170.209  1.00 89.46           C
ATOM   1407  C   ASP B 176     157.947 174.101 171.564  1.00 89.46           C
ATOM   1408  O   ASP B 176     157.173 174.931 172.042  1.00 89.46           O
ATOM   1409  CB  ASP B 176     158.738 173.848 169.200  1.00 89.46           C
ATOM   1410  CG  ASP B 176     158.872 175.351 169.026  1.00 89.46           C
ATOM   1411  OD1 ASP B 176     159.141 175.813 167.897  1.00 89.46           O
ATOM   1412  OD2 ASP B 176     158.712 176.081 170.028  1.00 89.46           O
ATOM   1413  N   VAL B 177     159.035 173.646 172.206  1.00 91.75           N
ATOM   1414  CA  VAL B 177     159.310 174.080 173.571  1.00 91.75           C
ATOM   1415  C   VAL B 177     160.391 175.159 173.564  1.00 91.75           C
ATOM   1416  O   VAL B 177     160.718 175.725 174.608  1.00 91.75           O
ATOM   1417  CB  VAL B 177     159.741 172.899 174.467  1.00 91.75           C
ATOM   1418  CG1 VAL B 177     158.590 171.912 174.652  1.00 91.75           C
ATOM   1419  CG2 VAL B 177     160.962 172.197 173.872  1.00 91.75           C
ATOM   1420  N   SER B 178     160.822 175.470 172.411  1.00 92.08           N
ATOM   1421  CA  SER B 178     161.908 176.439 172.307  1.00 92.08           C
ATOM   1422  C   SER B 178     161.389 177.866 172.421  1.00 92.08           C
ATOM   1423  O   SER B 178     160.290 178.173 171.951  1.00 92.08           O
ATOM   1424  CB  SER B 178     162.658 176.264 170.985  1.00 92.08           C
ATOM   1425  OG  SER B 178     163.277 174.991 170.921  1.00 92.08           O
ATOM   1426  N   CYS B 179     162.191 178.659 173.087  1.00 92.89           N
ATOM   1427  CA  CYS B 179     161.896 180.085 173.032  1.00 92.89           C
ATOM   1428  C   CYS B 179     161.925 180.594 171.594  1.00 92.89           C
ATOM   1429  O   CYS B 179     162.619 180.030 170.747  1.00 92.89           O
ATOM   1430  CB  CYS B 179     162.892 180.873 173.882  1.00 92.89           C
ATOM   1431  SG  CYS B 179     162.880 180.416 175.629  1.00 92.89           S
ATOM   1432  N   ASP B 180     161.106 181.687 171.313  1.00 91.92           N
ATOM   1433  CA  ASP B 180     161.094 182.255 169.969  1.00 91.92           C
ATOM   1434  C   ASP B 180     162.466 182.814 169.597  1.00 91.92           C
ATOM   1435  O   ASP B 180     162.932 183.784 170.198  1.00 91.92           O
ATOM   1436  CB  ASP B 180     160.034 183.352 169.860  1.00 91.92           C
ATOM   1437  CG  ASP B 180     159.811 183.822 168.435  1.00 91.92           C
ATOM   1438  OD1 ASP B 180     158.810 184.526 168.173  1.00 91.92           O
ATOM   1439  OD2 ASP B 180     160.640 183.481 167.561  1.00 91.92           O
ATOM   1440  N   SER B 181     163.055 182.196 168.654  1.00 90.97           N
ATOM   1441  CA  SER B 181     164.420 182.543 168.275  1.00 90.97           C
ATOM   1442  C   SER B 181     164.518 184.000 167.837  1.00 90.97           C
ATOM   1443  O   SER B 181     165.575 184.622 167.964  1.00 90.97           O
ATOM   1444  CB  SER B 181     164.913 181.629 167.150  1.00 90.97           C
ATOM   1445  OG  SER B 181     164.074 181.735 166.013  1.00 90.97           O
ATOM   1446  N   LYS B 182     163.454 184.630 167.429  1.00 89.25           N
ATOM   1447  CA  LYS B 182     163.450 186.002 166.929  1.00 89.25           C
ATOM   1448  C   LYS B 182     163.548 187.006 168.073  1.00 89.25           C
ATOM   1449  O   LYS B 182     163.743 188.200 167.843  1.00 89.25           O
ATOM   1450  CB  LYS B 182     162.192 186.269 166.102  1.00 89.25           C
ATOM   1451  CG  LYS B 182     162.164 185.545 164.765  1.00 89.25           C
ATOM   1452  CD  LYS B 182     160.905 185.876 163.976  1.00 89.25           C
ATOM   1453  CE  LYS B 182     160.832 185.084 162.676  1.00 89.25           C
ATOM   1454  NZ  LYS B 182     159.522 185.271 161.985  1.00 89.25           N
ATOM   1455  N   LEU B 183     163.516 186.491 169.244  1.00 88.14           N
ATOM   1456  CA  LEU B 183     163.629 187.362 170.408  1.00 88.14           C
ATOM   1457  C   LEU B 183     164.956 187.140 171.128  1.00 88.14           C
ATOM   1458  O   LEU B 183     165.249 187.808 172.120  1.00 88.14           O
ATOM   1459  CB  LEU B 183     162.465 187.122 171.373  1.00 88.14           C
ATOM   1460  CG  LEU B 183     161.069 187.454 170.847  1.00 88.14           C
ATOM   1461  CD1 LEU B 183     160.007 187.013 171.849  1.00 88.14           C
ATOM   1462  CD2 LEU B 183     160.949 188.946 170.554  1.00 88.14           C
ATOM   1463  N   MET B 184     165.674 186.060 170.622  1.00 88.71           N
ATOM   1464  CA  MET B 184     166.880 185.639 171.331  1.00 88.71           C
ATOM   1465  C   MET B 184     168.127 186.230 170.682  1.00 88.71           C
ATOM   1466  O   MET B 184     168.155 186.447 169.468  1.00 88.71           O
ATOM   1467  CB  MET B 184     166.980 184.113 171.363  1.00 88.71           C
ATOM   1468  CG  MET B 184     165.710 183.425 171.835  1.00 88.71           C
ATOM   1469  SD  MET B 184     165.316 183.804 173.587  1.00 88.71           S
ATOM   1470  CE  MET B 184     163.641 183.113 173.693  1.00 88.71           C
ATOM   1471  N   SER B 185     169.169 186.540 171.506  1.00 91.07           N
ATOM   1472  CA  SER B 185     170.449 187.036 171.013  1.00 91.07           C
ATOM   1473  C   SER B 185     171.612 186.453 171.806  1.00 91.07           C
ATOM   1474  O   SER B 185     171.435 186.008 172.942  1.00 91.07           O
ATOM   1475  CB  SER B 185     170.493 188.565 171.077  1.00 91.07           C
ATOM   1476  OG  SER B 185     170.294 189.017 172.406  1.00 91.07           O
ATOM   1477  N   ALA B 186     172.701 186.307 171.157  1.00 94.10           N
ATOM   1478  CA  ALA B 186     173.963 185.932 171.789  1.00 94.10           C
ATOM   1479  C   ALA B 186     175.144 186.615 171.107  1.00 94.10           C
ATOM   1480  O   ALA B 186     175.100 186.890 169.907  1.00 94.10           O
ATOM   1481  CB  ALA B 186     174.142 184.416 171.761  1.00 94.10           C
ATOM   1482  N   ALA B 187     176.068 186.934 171.923  1.00 94.08           N
ATOM   1483  CA  ALA B 187     177.260 187.569 171.366  1.00 94.08           C
ATOM   1484  C   ALA B 187     178.492 187.261 172.212  1.00 94.08           C
ATOM   1485  O   ALA B 187     178.384 187.051 173.422  1.00 94.08           O
ATOM   1486  CB  ALA B 187     177.057 189.078 171.256  1.00 94.08           C
ATOM   1487  N   ILE B 188     179.564 187.143 171.525  1.00 92.29           N
ATOM   1488  CA  ILE B 188     180.841 186.997 172.214  1.00 92.29           C
ATOM   1489  C   ILE B 188     181.907 187.836 171.512  1.00 92.29           C
ATOM   1490  O   ILE B 188     181.974 187.861 170.282  1.00 92.29           O
ATOM   1491  CB  ILE B 188     181.281 185.517 172.282  1.00 92.29           C
ATOM   1492  CG1 ILE B 188     182.579 185.382 173.087  1.00 92.29           C
ATOM   1493  CG2 ILE B 188     181.448 184.940 170.873  1.00 92.29           C
ATOM   1494  CD1 ILE B 188     182.902 183.955 173.507  1.00 92.29           C
ATOM   1495  N   LYS B 189     182.566 188.571 172.281  1.00 88.64           N
ATOM   1496  CA  LYS B 189     183.676 189.395 171.810  1.00 88.64           C
ATOM   1497  C   LYS B 189     184.801 189.442 172.838  1.00 88.64           C
ATOM   1498  O   LYS B 189     184.568 189.759 174.005  1.00 88.64           O
ATOM   1499  CB  LYS B 189     183.196 190.810 171.490  1.00 88.64           C
ATOM   1500  CG  LYS B 189     184.265 191.702 170.877  1.00 88.64           C
ATOM   1501  CD  LYS B 189     183.724 193.091 170.567  1.00 88.64           C
ATOM   1502  CE  LYS B 189     184.802 193.997 169.987  1.00 88.64           C
ATOM   1503  NZ  LYS B 189     184.285 195.372 169.715  1.00 88.64           N
ATOM   1504  N   ASP B 190     185.999 189.073 172.416  1.00 85.50           N
ATOM   1505  CA  ASP B 190     187.152 189.061 173.312  1.00 85.50           C
ATOM   1506  C   ASP B 190     186.956 188.056 174.446  1.00 85.50           C
ATOM   1507  O   ASP B 190     186.778 186.861 174.200  1.00 85.50           O
ATOM   1508  CB  ASP B 190     187.402 190.458 173.884  1.00 85.50           C
ATOM   1509  CG  ASP B 190     187.655 191.501 172.809  1.00 85.50           C
ATOM   1510  OD1 ASP B 190     187.174 192.646 172.944  1.00 85.50           O
ATOM   1511  OD2 ASP B 190     188.342 191.174 171.818  1.00 85.50           O
ATOM   1512  N   ASN B 191     186.936 188.472 175.551  1.00 88.19           N
ATOM   1513  CA  ASN B 191     186.830 187.594 176.710  1.00 88.19           C
ATOM   1514  C   ASN B 191     185.455 187.686 177.361  1.00 88.19           C
ATOM   1515  O   ASN B 191     185.290 187.328 178.529  1.00 88.19           O
ATOM   1516  CB  ASN B 191     187.924 187.916 177.730  1.00 88.19           C
ATOM   1517  CG  ASN B 191     189.317 187.638 177.202  1.00 88.19           C
ATOM   1518  ND2 ASN B 191     190.301 188.374 177.706  1.00 88.19           N
ATOM   1519  OD1 ASN B 191     189.509 186.770 176.346  1.00 88.19           O
ATOM   1520  N   ARG B 192     184.536 188.230 176.568  1.00 90.88           N
ATOM   1521  CA  ARG B 192     183.200 188.415 177.128  1.00 90.88           C
ATOM   1522  C   ARG B 192     182.137 187.810 176.216  1.00 90.88           C
ATOM   1523  O   ARG B 192     182.169 188.007 175.000  1.00 90.88           O
ATOM   1524  CB  ARG B 192     182.913 189.901 177.356  1.00 90.88           C
ATOM   1525  CG  ARG B 192     181.649 190.168 178.156  1.00 90.88           C
ATOM   1526  CD  ARG B 192     181.435 191.656 178.394  1.00 90.88           C
ATOM   1527  NE  ARG B 192     180.145 191.924 179.023  1.00 90.88           N
ATOM   1528  CZ  ARG B 192     179.566 193.118 179.089  1.00 90.88           C
ATOM   1529  NH1 ARG B 192     180.155 194.186 178.564  1.00 90.88           N
ATOM   1530  NH2 ARG B 192     178.390 193.247 179.687  1.00 90.88           N
ATOM   1531  N   ALA B 193     181.221 187.010 176.877  1.00 94.36           N
ATOM   1532  CA  ALA B 193     180.110 186.404 176.145  1.00 94.36           C
ATOM   1533  C   ALA B 193     178.781 186.693 176.833  1.00 94.36           C
ATOM   1534  O   ALA B 193     178.715 186.779 178.062  1.00 94.36           O
ATOM   1535  CB  ALA B 193     180.321 184.899 176.009  1.00 94.36           C
ATOM   1536  N   VAL B 194     177.703 186.894 175.888  1.00 94.00           N
ATOM   1537  CA  VAL B 194     176.386 187.130 176.468  1.00 94.00           C
ATOM   1538  C   VAL B 194     175.335 186.319 175.711  1.00 94.00           C
ATOM   1539  O   VAL B 194     175.436 186.141 174.494  1.00 94.00           O
ATOM   1540  CB  VAL B 194     176.017 188.630 176.448  1.00 94.00           C
ATOM   1541  CG1 VAL B 194     176.994 189.437 177.301  1.00 94.00           C
ATOM   1542  CG2 VAL B 194     175.993 189.155 175.015  1.00 94.00           C
ATOM   1543  N   HIS B 195     174.464 185.600 176.498  1.00 95.97           N
ATOM   1544  CA  HIS B 195     173.158 185.157 176.020  1.00 95.97           C
ATOM   1545  C   HIS B 195     172.044 186.051 176.554  1.00 95.97           C
ATOM   1546  O   HIS B 195     171.979 186.315 177.759  1.00 95.97           O
ATOM   1547  CB  HIS B 195     172.904 183.704 176.423  1.00 95.97           C
ATOM   1548  CG  HIS B 195     173.839 182.731 175.777  1.00 95.97           C
ATOM   1549  CD2 HIS B 195     173.704 181.978 174.660  1.00 95.97           C
ATOM   1550  ND1 HIS B 195     175.084 182.443 176.289  1.00 95.97           N
ATOM   1551  CE1 HIS B 195     175.678 181.552 175.512  1.00 95.97           C
ATOM   1552  NE2 HIS B 195     174.861 181.252 174.516  1.00 95.97           N
ATOM   1553  N   ALA B 196     171.217 186.639 175.568  1.00 92.84           N
ATOM   1554  CA  ALA B 196     170.283 187.656 176.047  1.00 92.84           C
ATOM   1555  C   ALA B 196     168.978 187.617 175.254  1.00 92.84           C
ATOM   1556  O   ALA B 196     168.934 187.077 174.147  1.00 92.84           O
ATOM   1557  CB  ALA B 196     170.915 189.043 175.959  1.00 92.84           C
ATOM   1558  N   ASP B 197     167.961 187.968 175.844  1.00 90.26           N
ATOM   1559  CA  ASP B 197     166.712 188.412 175.234  1.00 90.26           C
ATOM   1560  C   ASP B 197     166.151 189.633 175.955  1.00 90.26           C
ATOM   1561  O   ASP B 197     166.885 190.342 176.649  1.00 90.26           O
ATOM   1562  CB  ASP B 197     165.682 187.279 175.237  1.00 90.26           C
ATOM   1563  CG  ASP B 197     165.036 187.071 176.596  1.00 90.26           C
ATOM   1564  OD1 ASP B 197     164.032 186.331 176.689  1.00 90.26           O
ATOM   1565  OD2 ASP B 197     165.533 187.653 177.583  1.00 90.26           O
ATOM   1566  N   MET B 198     164.941 189.842 175.918  1.00 86.66           N
ATOM   1567  CA  MET B 198     164.374 191.037 176.535  1.00 86.66           C
ATOM   1568  C   MET B 198     164.264 190.866 178.047  1.00 86.66           C
ATOM   1569  O   MET B 198     164.079 191.845 178.774  1.00 86.66           O
ATOM   1570  CB  MET B 198     162.999 191.349 175.943  1.00 86.66           C
ATOM   1571  CG  MET B 198     163.028 191.657 174.454  1.00 86.66           C
ATOM   1572  SD  MET B 198     161.358 191.999 173.775  1.00 86.66           S
ATOM   1573  CE  MET B 198     161.470 193.792 173.534  1.00 86.66           C
ATOM   1574  N   GLY B 199     164.336 189.723 178.521  1.00 88.92           N
ATOM   1575  CA  GLY B 199     164.168 189.471 179.944  1.00 88.92           C
ATOM   1576  C   GLY B 199     165.389 188.836 180.584  1.00 88.92           C
ATOM   1577  O   GLY B 199     165.461 188.715 181.809  1.00 88.92           O
ATOM   1578  N   TYR B 200     166.337 188.358 179.761  1.00 94.05           N
ATOM   1579  CA  TYR B 200     167.533 187.688 180.261  1.00 94.05           C
ATOM   1580  C   TYR B 200     168.794 188.417 179.812  1.00 94.05           C
ATOM   1581  O   TYR B 200     168.873 188.892 178.678  1.00 94.05           O
ATOM   1582  CB  TYR B 200     167.571 186.232 179.784  1.00 94.05           C
ATOM   1583  CG  TYR B 200     166.633 185.321 180.536  1.00 94.05           C
ATOM   1584  CD1 TYR B 200     167.067 184.091 181.025  1.00 94.05           C
ATOM   1585  CD2 TYR B 200     165.309 185.687 180.756  1.00 94.05           C
ATOM   1586  CE1 TYR B 200     166.204 183.249 181.718  1.00 94.05           C
ATOM   1587  CE2 TYR B 200     164.438 184.851 181.447  1.00 94.05           C
ATOM   1588  CZ  TYR B 200     164.894 183.637 181.924  1.00 94.05           C
ATOM   1589  OH  TYR B 200     164.036 182.805 182.607  1.00 94.05           O
ATOM   1590  N   TRP B 201     169.770 188.568 180.686  1.00 94.83           N
ATOM   1591  CA  TRP B 201     171.159 188.914 180.413  1.00 94.83           C
ATOM   1592  C   TRP B 201     172.110 187.988 181.164  1.00 94.83           C
ATOM   1593  O   TRP B 201     172.244 188.084 182.386  1.00 94.83           O
ATOM   1594  CB  TRP B 201     171.438 190.371 180.795  1.00 94.83           C
ATOM   1595  CG  TRP B 201     172.817 190.841 180.443  1.00 94.83           C
ATOM   1596  CD1 TRP B 201     173.905 190.894 181.270  1.00 94.83           C
ATOM   1597  CD2 TRP B 201     173.257 191.325 179.171  1.00 94.83           C
ATOM   1598  CE2 TRP B 201     174.622 191.657 179.297  1.00 94.83           C
ATOM   1599  CE3 TRP B 201     172.623 191.512 177.933  1.00 94.83           C
ATOM   1600  NE1 TRP B 201     174.994 191.385 180.587  1.00 94.83           N
ATOM   1601  CZ2 TRP B 201     175.370 192.165 178.232  1.00 94.83           C
ATOM   1602  CZ3 TRP B 201     173.370 192.019 176.876  1.00 94.83           C
ATOM   1603  CH2 TRP B 201     174.728 192.339 177.033  1.00 94.83           C
ATOM   1604  N   ILE B 202     172.636 187.015 180.344  1.00 96.16           N
ATOM   1605  CA  ILE B 202     173.546 186.036 180.930  1.00 96.16           C
ATOM   1606  C   ILE B 202     174.965 186.281 180.423  1.00 96.16           C
ATOM   1607  O   ILE B 202     175.233 186.159 179.227  1.00 96.16           O
ATOM   1608  CB  ILE B 202     173.103 184.593 180.606  1.00 96.16           C
ATOM   1609  CG1 ILE B 202     171.641 184.375 181.014  1.00 96.16           C
ATOM   1610  CG2 ILE B 202     174.020 183.578 181.297  1.00 96.16           C
ATOM   1611  CD1 ILE B 202     171.019 183.112 180.437  1.00 96.16           C
ATOM   1612  N   GLU B 203     175.796 186.646 181.377  1.00 95.17           N
ATOM   1613  CA  GLU B 203     177.139 187.068 180.987  1.00 95.17           C
ATOM   1614  C   GLU B 203     178.195 186.102 181.514  1.00 95.17           C
ATOM   1615  O   GLU B 203     178.129 185.669 182.668  1.00 95.17           O
ATOM   1616  CB  GLU B 203     177.424 188.484 181.489  1.00 95.17           C
ATOM   1617  CG  GLU B 203     178.769 189.039 181.039  1.00 95.17           C
ATOM   1618  CD  GLU B 203     179.000 190.476 181.471  1.00 95.17           C
ATOM   1619  OE1 GLU B 203     180.172 190.876 181.649  1.00 95.17           O
ATOM   1620  OE2 GLU B 203     177.999 191.212 181.635  1.00 95.17           O
ATOM   1621  N   SER B 204     179.105 185.655 180.571  1.00 94.28           N
ATOM   1622  CA  SER B 204     180.291 184.905 180.967  1.00 94.28           C
ATOM   1623  C   SER B 204     181.567 185.611 180.519  1.00 94.28           C
ATOM   1624  O   SER B 204     181.542 186.420 179.590  1.00 94.28           O
ATOM   1625  CB  SER B 204     180.250 183.490 180.382  1.00 94.28           C
ATOM   1626  OG  SER B 204     180.300 183.530 178.967  1.00 94.28           O
ATOM   1627  N   ALA B 205     182.625 185.393 181.206  1.00 93.80           N
ATOM   1628  CA  ALA B 205     183.902 186.031 180.890  1.00 93.80           C
ATOM   1629  C   ALA B 205     185.058 185.046 181.046  1.00 93.80           C
ATOM   1630  O   ALA B 205     184.967 184.089 181.815  1.00 93.80           O
ATOM   1631  CB  ALA B 205     184.121 187.252 181.778  1.00 93.80           C
ATOM   1632  N   LEU B 206     186.078 185.196 180.257  1.00 90.50           N
ATOM   1633  CA  LEU B 206     187.296 184.396 180.353  1.00 90.50           C
ATOM   1634  C   LEU B 206     188.276 185.019 181.341  1.00 90.50           C
ATOM   1635  O   LEU B 206     188.768 186.128 181.119  1.00 90.50           O
ATOM   1636  CB  LEU B 206     187.956 184.256 178.980  1.00 90.50           C
ATOM   1637  CG  LEU B 206     189.267 183.470 178.934  1.00 90.50           C
ATOM   1638  CD1 LEU B 206     189.032 182.022 179.345  1.00 90.50           C
ATOM   1639  CD2 LEU B 206     189.888 183.544 177.542  1.00 90.50           C
ATOM   1640  N   ASN B 207     188.475 184.404 182.433  1.00 86.97           N
ATOM   1641  CA  ASN B 207     189.517 184.668 183.418  1.00 86.97           C
ATOM   1642  C   ASN B 207     190.227 183.385 183.840  1.00 86.97           C
ATOM   1643  O   ASN B 207     189.744 182.659 184.711  1.00 86.97           O
ATOM   1644  CB  ASN B 207     188.933 185.376 184.642  1.00 86.97           C
ATOM   1645  CG  ASN B 207     190.002 185.911 185.574  1.00 86.97           C
ATOM   1646  ND2 ASN B 207     189.582 186.634 186.605  1.00 86.97           N
ATOM   1647  OD1 ASN B 207     191.195 185.676 185.368  1.00 86.97           O
ATOM   1648  N   ASP B 208     190.987 182.998 183.361  1.00 84.62           N
ATOM   1649  CA  ASP B 208     191.643 181.696 183.441  1.00 84.62           C
ATOM   1650  C   ASP B 208     190.873 180.642 182.649  1.00 84.62           C
ATOM   1651  O   ASP B 208     191.416 180.034 181.727  1.00 84.62           O
ATOM   1652  CB  ASP B 208     191.785 181.258 184.901  1.00 84.62           C
ATOM   1653  CG  ASP B 208     192.753 182.122 185.689  1.00 84.62           C
ATOM   1654  OD1 ASP B 208     192.551 182.306 186.909  1.00 84.62           O
ATOM   1655  OD2 ASP B 208     193.725 182.627 185.084  1.00 84.62           O
ATOM   1656  N   THR B 209     189.696 180.486 182.951  1.00 89.40           N
ATOM   1657  CA  THR B 209     188.748 179.675 182.195  1.00 89.40           C
ATOM   1658  C   THR B 209     187.438 180.430 181.985  1.00 89.40           C
ATOM   1659  O   THR B 209     187.139 181.377 182.714  1.00 89.40           O
ATOM   1660  CB  THR B 209     188.466 178.337 182.904  1.00 89.40           C
ATOM   1661  CG2 THR B 209     189.754 177.548 183.119  1.00 89.40           C
ATOM   1662  OG1 THR B 209     187.859 178.597 184.175  1.00 89.40           O
ATOM   1663  N   TRP B 210     186.727 180.077 181.034  1.00 91.06           N
ATOM   1664  CA  TRP B 210     185.404 180.666 180.849  1.00 91.06           C
ATOM   1665  C   TRP B 210     184.474 180.284 181.995  1.00 91.06           C
ATOM   1666  O   TRP B 210     184.404 179.116 182.383  1.00 91.06           O
ATOM   1667  CB  TRP B 210     184.799 180.221 179.514  1.00 91.06           C
ATOM   1668  CG  TRP B 210     185.345 180.956 178.324  1.00 91.06           C
ATOM   1669  CD1 TRP B 210     186.317 180.526 177.466  1.00 91.06           C
ATOM   1670  CD2 TRP B 210     184.951 182.254 177.868  1.00 91.06           C
ATOM   1671  CE2 TRP B 210     185.725 182.547 176.723  1.00 91.06           C
ATOM   1672  CE3 TRP B 210     184.015 183.198 178.315  1.00 91.06           C
ATOM   1673  NE1 TRP B 210     186.549 181.477 176.500  1.00 91.06           N
ATOM   1674  CZ2 TRP B 210     185.593 183.746 176.020  1.00 91.06           C
ATOM   1675  CZ3 TRP B 210     183.887 184.391 177.613  1.00 91.06           C
ATOM   1676  CH2 TRP B 210     184.673 184.652 176.478  1.00 91.06           C
ATOM   1677  N   LYS B 211     183.814 181.216 182.436  1.00 93.65           N
ATOM   1678  CA  LYS B 211     182.847 180.956 183.499  1.00 93.65           C
ATOM   1679  C   LYS B 211     181.761 182.029 183.529  1.00 93.65           C
ATOM   1680  O   LYS B 211     182.016 183.187 183.193  1.00 93.65           O
ATOM   1681  CB  LYS B 211     183.546 180.882 184.857  1.00 93.65           C
ATOM   1682  CG  LYS B 211     184.330 182.135 185.217  1.00 93.65           C
ATOM   1683  CD  LYS B 211     185.155 181.933 186.481  1.00 93.65           C
ATOM   1684  CE  LYS B 211     185.955 183.181 186.835  1.00 93.65           C
ATOM   1685  NZ  LYS B 211     186.889 182.937 187.972  1.00 93.65           N
ATOM   1686  N   ILE B 212     180.608 181.587 183.942  1.00 94.43           N
ATOM   1687  CA  ILE B 212     179.522 182.550 184.094  1.00 94.43           C
ATOM   1688  C   ILE B 212     179.868 183.550 185.195  1.00 94.43           C
ATOM   1689  O   ILE B 212     180.352 183.164 186.262  1.00 94.43           O
ATOM   1690  CB  ILE B 212     178.184 181.847 184.411  1.00 94.43           C
ATOM   1691  CG1 ILE B 212     177.020 182.837 184.294  1.00 94.43           C
ATOM   1692  CG2 ILE B 212     178.224 181.209 185.802  1.00 94.43           C
ATOM   1693  CD1 ILE B 212     175.652 182.176 184.189  1.00 94.43           C
ATOM   1694  N   GLU B 213     179.685 184.857 184.890  1.00 94.45           N
ATOM   1695  CA  GLU B 213     180.020 185.905 185.849  1.00 94.45           C
ATOM   1696  C   GLU B 213     178.765 186.476 186.504  1.00 94.45           C
ATOM   1697  O   GLU B 213     178.769 186.788 187.696  1.00 94.45           O
ATOM   1698  CB  GLU B 213     180.814 187.022 185.169  1.00 94.45           C
ATOM   1699  CG  GLU B 213     182.231 186.623 184.782  1.00 94.45           C
ATOM   1700  CD  GLU B 213     183.180 186.556 185.966  1.00 94.45           C
ATOM   1701  OE1 GLU B 213     184.187 185.815 185.897  1.00 94.45           O
ATOM   1702  OE2 GLU B 213     182.916 187.249 186.974  1.00 94.45           O
ATOM   1703  N   LYS B 214     177.710 186.669 185.722  1.00 94.86           N
ATOM   1704  CA  LYS B 214     176.457 187.215 186.236  1.00 94.86           C
ATOM   1705  C   LYS B 214     175.293 186.897 185.301  1.00 94.86           C
ATOM   1706  O   LYS B 214     175.499 186.633 184.114  1.00 94.86           O
ATOM   1707  CB  LYS B 214     176.572 188.727 186.433  1.00 94.86           C
ATOM   1708  CG  LYS B 214     176.713 189.513 185.137  1.00 94.86           C
ATOM   1709  CD  LYS B 214     176.824 191.009 185.399  1.00 94.86           C
ATOM   1710  CE  LYS B 214     176.949 191.796 184.102  1.00 94.86           C
ATOM   1711  NZ  LYS B 214     177.103 193.260 184.357  1.00 94.86           N
ATOM   1712  N   ALA B 215     174.140 186.821 185.825  1.00 96.53           N
ATOM   1713  CA  ALA B 215     172.894 186.667 185.080  1.00 96.53           C
ATOM   1714  C   ALA B 215     171.779 187.511 185.693  1.00 96.53           C
ATOM   1715  O   ALA B 215     171.640 187.569 186.917  1.00 96.53           O
ATOM   1716  CB  ALA B 215     172.481 185.198 185.031  1.00 96.53           C
ATOM   1717  N   SER B 216     171.075 188.293 184.863  1.00 95.57           N
ATOM   1718  CA  SER B 216     169.937 189.103 185.289  1.00 95.57           C
ATOM   1719  C   SER B 216     168.643 188.614 184.649  1.00 95.57           C
ATOM   1720  O   SER B 216     168.587 188.395 183.437  1.00 95.57           O
ATOM   1721  CB  SER B 216     170.165 190.575 184.941  1.00 95.57           C
ATOM   1722  OG  SER B 216     171.327 191.068 185.583  1.00 95.57           O
ATOM   1723  N   PHE B 217     167.672 188.328 185.504  1.00 95.36           N
ATOM   1724  CA  PHE B 217     166.382 187.827 185.047  1.00 95.36           C
ATOM   1725  C   PHE B 217     165.262 188.785 185.432  1.00 95.36           C
ATOM   1726  O   PHE B 217     165.018 189.018 186.620  1.00 95.36           O
ATOM   1727  CB  PHE B 217     166.105 186.437 185.630  1.00 95.36           C
ATOM   1728  CG  PHE B 217     167.228 185.457 185.419  1.00 95.36           C
ATOM   1729  CD1 PHE B 217     167.277 184.671 184.275  1.00 95.36           C
ATOM   1730  CD2 PHE B 217     168.235 185.322 186.366  1.00 95.36           C
ATOM   1731  CE1 PHE B 217     168.315 183.762 184.076  1.00 95.36           C
ATOM   1732  CE2 PHE B 217     169.276 184.417 186.176  1.00 95.36           C
ATOM   1733  CZ  PHE B 217     169.313 183.637 185.031  1.00 95.36           C
ATOM   1734  N   ILE B 218     164.581 189.360 184.451  1.00 92.46           N
ATOM   1735  CA  ILE B 218     163.379 190.135 184.738  1.00 92.46           C
ATOM   1736  C   ILE B 218     162.177 189.201 184.851  1.00 92.46           C
ATOM   1737  O   ILE B 218     161.136 189.582 185.389  1.00 92.46           O
ATOM   1738  CB  ILE B 218     163.127 191.206 183.653  1.00 92.46           C
ATOM   1739  CG1 ILE B 218     164.257 192.242 183.652  1.00 92.46           C
ATOM   1740  CG2 ILE B 218     161.767 191.880 183.866  1.00 92.46           C
ATOM   1741  CD1 ILE B 218     164.212 193.207 182.473  1.00 92.46           C
ATOM   1742  N   GLU B 219     162.348 188.145 184.369  1.00 92.22           N
ATOM   1743  CA  GLU B 219     161.408 187.028 184.410  1.00 92.22           C
ATOM   1744  C   GLU B 219     162.136 185.689 184.332  1.00 92.22           C
ATOM   1745  O   GLU B 219     163.267 185.620 183.845  1.00 92.22           O
ATOM   1746  CB  GLU B 219     160.387 187.140 183.274  1.00 92.22           C
ATOM   1747  CG  GLU B 219     161.009 187.099 181.885  1.00 92.22           C
ATOM   1748  CD  GLU B 219     160.015 187.402 180.775  1.00 92.22           C
ATOM   1749  OE1 GLU B 219     160.384 187.294 179.584  1.00 92.22           O
ATOM   1750  OE2 GLU B 219     158.859 187.751 181.099  1.00 92.22           O
ATOM   1751  N   VAL B 220     161.480 184.679 184.829  1.00 94.24           N
ATOM   1752  CA  VAL B 220     162.037 183.339 184.681  1.00 94.24           C
ATOM   1753  C   VAL B 220     161.178 182.525 183.716  1.00 94.24           C
ATOM   1754  O   VAL B 220     160.018 182.227 184.007  1.00 94.24           O
ATOM   1755  CB  VAL B 220     162.143 182.613 186.042  1.00 94.24           C
ATOM   1756  CG1 VAL B 220     162.676 181.195 185.858  1.00 94.24           C
ATOM   1757  CG2 VAL B 220     163.035 183.403 186.997  1.00 94.24           C
ATOM   1758  N   LYS B 221     161.747 182.226 182.613  1.00 93.67           N
ATOM   1759  CA  LYS B 221     161.027 181.549 181.538  1.00 93.67           C
ATOM   1760  C   LYS B 221     161.095 180.033 181.700  1.00 93.67           C
ATOM   1761  O   LYS B 221     161.993 179.514 182.369  1.00 93.67           O
ATOM   1762  CB  LYS B 221     161.591 181.955 180.176  1.00 93.67           C
ATOM   1763  CG  LYS B 221     161.517 183.450 179.897  1.00 93.67           C
ATOM   1764  CD  LYS B 221     162.131 183.798 178.548  1.00 93.67           C
ATOM   1765  CE  LYS B 221     162.146 185.302 178.309  1.00 93.67           C
ATOM   1766  NZ  LYS B 221     162.632 185.641 176.937  1.00 93.67           N
ATOM   1767  N   SER B 222     160.089 179.410 180.968  1.00 93.17           N
ATOM   1768  CA  SER B 222     160.060 177.951 181.013  1.00 93.17           C
ATOM   1769  C   SER B 222     160.312 177.348 179.637  1.00 93.17           C
ATOM   1770  O   SER B 222     160.295 176.126 179.475  1.00 93.17           O
ATOM   1771  CB  SER B 222     158.718 177.457 181.557  1.00 93.17           C
ATOM   1772  OG  SER B 222     158.545 177.853 182.908  1.00 93.17           O
ATOM   1773  N   CYS B 223     160.584 178.146 178.739  1.00 94.13           N
ATOM   1774  CA  CYS B 223     160.951 177.642 177.422  1.00 94.13           C
ATOM   1775  C   CYS B 223     162.435 177.296 177.364  1.00 94.13           C
ATOM   1776  O   CYS B 223     163.194 177.654 178.266  1.00 94.13           O
ATOM   1777  CB  CYS B 223     160.617 178.670 176.342  1.00 94.13           C
ATOM   1778  SG  CYS B 223     161.480 180.243 176.541  1.00 94.13           S
ATOM   1779  N   HIS B 224     162.801 176.548 176.275  1.00 95.71           N
ATOM   1780  CA  HIS B 224     164.199 176.167 176.108  1.00 95.71           C
ATOM   1781  C   HIS B 224     164.924 177.131 175.174  1.00 95.71           C
ATOM   1782  O   HIS B 224     164.404 177.485 174.114  1.00 95.71           O
ATOM   1783  CB  HIS B 224     164.305 174.738 175.573  1.00 95.71           C
ATOM   1784  CG  HIS B 224     163.799 173.702 176.523  1.00 95.71           C
ATOM   1785  CD2 HIS B 224     163.319 173.810 177.784  1.00 95.71           C
ATOM   1786  ND1 HIS B 224     163.756 172.359 176.209  1.00 95.71           N
ATOM   1787  CE1 HIS B 224     163.270 171.687 177.238  1.00 95.71           C
ATOM   1788  NE2 HIS B 224     162.995 172.546 178.208  1.00 95.71           N
ATOM   1789  N   TRP B 225     166.119 177.551 175.628  1.00 94.74           N
ATOM   1790  CA  TRP B 225     166.951 178.400 174.780  1.00 94.74           C
ATOM   1791  C   TRP B 225     167.267 177.707 173.459  1.00 94.74           C
ATOM   1792  O   TRP B 225     167.719 176.560 173.445  1.00 94.74           O
ATOM   1793  CB  TRP B 225     168.252 178.768 175.501  1.00 94.74           C
ATOM   1794  CG  TRP B 225     168.910 180.007 174.977  1.00 94.74           C
ATOM   1795  CD1 TRP B 225     169.690 180.117 173.859  1.00 94.74           C
ATOM   1796  CD2 TRP B 225     168.848 181.317 175.552  1.00 94.74           C
ATOM   1797  CE2 TRP B 225     169.614 182.171 174.729  1.00 94.74           C
ATOM   1798  CE3 TRP B 225     168.217 181.850 176.684  1.00 94.74           C
ATOM   1799  NE1 TRP B 225     170.116 181.416 173.705  1.00 94.74           N
ATOM   1800  CZ2 TRP B 225     169.765 183.533 175.003  1.00 94.74           C
ATOM   1801  CZ3 TRP B 225     168.370 183.203 176.955  1.00 94.74           C
ATOM   1802  CH2 TRP B 225     169.138 184.028 176.118  1.00 94.74           C
ATOM   1803  N   PRO B 226     167.049 178.444 172.322  1.00 93.74           N
ATOM   1804  CA  PRO B 226     167.246 177.780 171.032  1.00 93.74           C
ATOM   1805  C   PRO B 226     168.713 177.477 170.740  1.00 93.74           C
ATOM   1806  O   PRO B 226     169.583 178.321 170.984  1.00 93.74           O
ATOM   1807  CB  PRO B 226     166.685 178.788 170.026  1.00 93.74           C
ATOM   1808  CG  PRO B 226     166.776 180.109 170.719  1.00 93.74           C
ATOM   1809  CD  PRO B 226     166.657 179.880 172.198  1.00 93.74           C
ATOM   1810  N   LYS B 227     168.954 176.319 170.143  1.00 93.96           N
ATOM   1811  CA  LYS B 227     170.314 175.894 169.822  1.00 93.96           C
ATOM   1812  C   LYS B 227     170.974 176.862 168.843  1.00 93.96           C
ATOM   1813  O   LYS B 227     172.174 177.128 168.941  1.00 93.96           O
ATOM   1814  CB  LYS B 227     170.310 174.482 169.238  1.00 93.96           C
ATOM   1815  CG  LYS B 227     169.938 173.399 170.241  1.00 93.96           C
ATOM   1816  CD  LYS B 227     169.971 172.016 169.607  1.00 93.96           C
ATOM   1817  CE  LYS B 227     169.573 170.933 170.604  1.00 93.96           C
ATOM   1818  NZ  LYS B 227     169.549 169.580 169.970  1.00 93.96           N
ATOM   1819  N   SER B 228     170.193 177.339 167.986  1.00 92.30           N
ATOM   1820  CA  SER B 228     170.719 178.236 166.963  1.00 92.30           C
ATOM   1821  C   SER B 228     171.346 179.479 167.587  1.00 92.30           C
ATOM   1822  O   SER B 228     172.180 180.140 166.964  1.00 92.30           O
ATOM   1823  CB  SER B 228     169.613 178.647 165.990  1.00 92.30           C
ATOM   1824  OG  SER B 228     168.556 179.298 166.675  1.00 92.30           O
ATOM   1825  N   HIS B 229     170.891 179.887 168.748  1.00 94.63           N
ATOM   1826  CA  HIS B 229     171.318 181.116 169.407  1.00 94.63           C
ATOM   1827  C   HIS B 229     172.191 180.814 170.621  1.00 94.63           C
ATOM   1828  O   HIS B 229     172.204 181.583 171.587  1.00 94.63           O
ATOM   1829  CB  HIS B 229     170.105 181.949 169.826  1.00 94.63           C
ATOM   1830  CG  HIS B 229     169.357 182.540 168.674  1.00 94.63           C
ATOM   1831  CD2 HIS B 229     169.209 183.824 168.275  1.00 94.63           C
ATOM   1832  ND1 HIS B 229     168.642 181.774 167.779  1.00 94.63           N
ATOM   1833  CE1 HIS B 229     168.088 182.563 166.876  1.00 94.63           C
ATOM   1834  NE2 HIS B 229     168.416 183.812 167.154  1.00 94.63           N
ATOM   1835  N   THR B 230     172.838 179.679 170.586  1.00 95.69           N
ATOM   1836  CA  THR B 230     173.648 179.257 171.722  1.00 95.69           C
ATOM   1837  C   THR B 230     175.128 179.232 171.352  1.00 95.69           C
ATOM   1838  O   THR B 230     175.507 178.675 170.319  1.00 95.69           O
ATOM   1839  CB  THR B 230     173.220 177.865 172.228  1.00 95.69           C
ATOM   1840  CG2 THR B 230     174.034 177.446 173.445  1.00 95.69           C
ATOM   1841  OG1 THR B 230     171.832 177.900 172.583  1.00 95.69           O
ATOM   1842  N   LEU B 231     175.951 179.871 172.190  1.00 94.78           N
ATOM   1843  CA  LEU B 231     177.400 179.841 172.029  1.00 94.78           C
ATOM   1844  C   LEU B 231     177.986 178.566 172.627  1.00 94.78           C
ATOM   1845  O   LEU B 231     177.592 178.150 173.718  1.00 94.78           O
ATOM   1846  CB  LEU B 231     178.039 181.068 172.685  1.00 94.78           C
ATOM   1847  CG  LEU B 231     177.745 182.418 172.030  1.00 94.78           C
ATOM   1848  CD1 LEU B 231     178.022 183.554 173.009  1.00 94.78           C
ATOM   1849  CD2 LEU B 231     178.569 182.586 170.757  1.00 94.78           C
ATOM   1850  N   TRP B 232     178.926 177.970 171.987  1.00 93.90           N
ATOM   1851  CA  TRP B 232     179.700 176.853 172.517  1.00 93.90           C
ATOM   1852  C   TRP B 232     178.783 175.778 173.092  1.00 93.90           C
ATOM   1853  O   TRP B 232     178.819 175.501 174.292  1.00 93.90           O
ATOM   1854  CB  TRP B 232     180.675 177.339 173.594  1.00 93.90           C
ATOM   1855  CG  TRP B 232     181.853 176.434 173.800  1.00 93.90           C
ATOM   1856  CD1 TRP B 232     182.076 175.223 173.209  1.00 93.90           C
ATOM   1857  CD2 TRP B 232     182.971 176.671 174.663  1.00 93.90           C
ATOM   1858  CE2 TRP B 232     183.833 175.559 174.544  1.00 93.90           C
ATOM   1859  CE3 TRP B 232     183.326 177.717 175.525  1.00 93.90           C
ATOM   1860  NE1 TRP B 232     183.265 174.690 173.652  1.00 93.90           N
ATOM   1861  CZ2 TRP B 232     185.031 175.463 175.257  1.00 93.90           C
ATOM   1862  CZ3 TRP B 232     184.518 177.620 176.233  1.00 93.90           C
ATOM   1863  CH2 TRP B 232     185.355 176.501 176.093  1.00 93.90           C
ATOM   1864  N   SER B 233     177.955 175.221 172.192  1.00 92.39           N
ATOM   1865  CA  SER B 233     176.924 174.290 172.637  1.00 92.39           C
ATOM   1866  C   SER B 233     177.425 172.851 172.600  1.00 92.39           C
ATOM   1867  O   SER B 233     176.776 171.947 173.131  1.00 92.39           O
ATOM   1868  CB  SER B 233     175.670 174.423 171.772  1.00 92.39           C
ATOM   1869  OG  SER B 233     175.982 174.245 170.402  1.00 92.39           O
ATOM   1870  N   ASN B 234     178.637 172.562 172.158  1.00 92.15           N
ATOM   1871  CA  ASN B 234     179.168 171.208 172.060  1.00 92.15           C
ATOM   1872  C   ASN B 234     179.781 170.749 173.381  1.00 92.15           C
ATOM   1873  O   ASN B 234     180.387 171.545 174.098  1.00 92.15           O
ATOM   1874  CB  ASN B 234     180.201 171.114 170.936  1.00 92.15           C
ATOM   1875  CG  ASN B 234     181.477 171.871 171.250  1.00 92.15           C
ATOM   1876  ND2 ASN B 234     182.614 171.201 171.113  1.00 92.15           N
ATOM   1877  OD1 ASN B 234     181.438 173.048 171.614  1.00 92.15           O
ATOM   1878  N   GLY B 235     179.459 169.448 173.721  1.00 92.31           N
ATOM   1879  CA  GLY B 235     180.083 168.812 174.870  1.00 92.31           C
ATOM   1880  C   GLY B 235     179.541 169.309 176.197  1.00 92.31           C
ATOM   1881  O   GLY B 235     180.200 169.179 177.231  1.00 92.31           O
ATOM   1882  N   VAL B 236     178.334 169.936 176.191  1.00 94.25           N
ATOM   1883  CA  VAL B 236     177.747 170.486 177.408  1.00 94.25           C
ATOM   1884  C   VAL B 236     177.065 169.373 178.200  1.00 94.25           C
ATOM   1885  O   VAL B 236     176.319 168.567 177.638  1.00 94.25           O
ATOM   1886  CB  VAL B 236     176.736 171.611 177.094  1.00 94.25           C
ATOM   1887  CG1 VAL B 236     176.072 172.114 178.373  1.00 94.25           C
ATOM   1888  CG2 VAL B 236     177.427 172.757 176.359  1.00 94.25           C
ATOM   1889  N   LEU B 237     177.440 169.223 179.483  1.00 95.44           N
ATOM   1890  CA  LEU B 237     176.705 168.392 180.428  1.00 95.44           C
ATOM   1891  C   LEU B 237     175.695 169.225 181.211  1.00 95.44           C
ATOM   1892  O   LEU B 237     176.077 170.056 182.039  1.00 95.44           O
ATOM   1893  CB  LEU B 237     177.667 167.697 181.394  1.00 95.44           C
ATOM   1894  CG  LEU B 237     178.661 166.715 180.772  1.00 95.44           C
ATOM   1895  CD1 LEU B 237     179.690 166.274 181.806  1.00 95.44           C
ATOM   1896  CD2 LEU B 237     177.927 165.510 180.192  1.00 95.44           C
ATOM   1897  N   GLU B 238     174.441 168.964 180.944  1.00 94.55           N
ATOM   1898  CA  GLU B 238     173.377 169.788 181.511  1.00 94.55           C
ATOM   1899  C   GLU B 238     173.455 169.821 183.035  1.00 94.55           C
ATOM   1900  O   GLU B 238     173.141 170.838 183.657  1.00 94.55           O
ATOM   1901  CB  GLU B 238     172.005 169.271 181.068  1.00 94.55           C
ATOM   1902  CG  GLU B 238     171.711 169.504 179.591  1.00 94.55           C
ATOM   1903  CD  GLU B 238     170.292 169.130 179.198  1.00 94.55           C
ATOM   1904  OE1 GLU B 238     170.033 168.909 177.990  1.00 94.55           O
ATOM   1905  OE2 GLU B 238     169.430 169.050 180.101  1.00 94.55           O
ATOM   1906  N   SER B 239     173.919 168.752 183.641  1.00 93.74           N
ATOM   1907  CA  SER B 239     173.999 168.657 185.095  1.00 93.74           C
ATOM   1908  C   SER B 239     175.078 169.580 185.651  1.00 93.74           C
ATOM   1909  O   SER B 239     175.097 169.872 186.849  1.00 93.74           O
ATOM   1910  CB  SER B 239     174.276 167.217 185.525  1.00 93.74           C
ATOM   1911  OG  SER B 239     175.496 166.753 184.973  1.00 93.74           O
ATOM   1912  N   GLU B 240     175.922 170.049 184.740  1.00 94.24           N
ATOM   1913  CA  GLU B 240     177.019 170.901 185.188  1.00 94.24           C
ATOM   1914  C   GLU B 240     176.726 172.372 184.915  1.00 94.24           C
ATOM   1915  O   GLU B 240     177.503 173.248 185.300  1.00 94.24           O
ATOM   1916  CB  GLU B 240     178.329 170.491 184.509  1.00 94.24           C
ATOM   1917  CG  GLU B 240     178.833 169.114 184.922  1.00 94.24           C
ATOM   1918  CD  GLU B 240     180.242 168.821 184.433  1.00 94.24           C
ATOM   1919  OE1 GLU B 240     180.836 167.808 184.868  1.00 94.24           O
ATOM   1920  OE2 GLU B 240     180.756 169.609 183.609  1.00 94.24           O
ATOM   1921  N   MET B 241     175.621 172.612 184.232  1.00 94.92           N
ATOM   1922  CA  MET B 241     175.201 173.993 184.016  1.00 94.92           C
ATOM   1923  C   MET B 241     174.719 174.624 185.319  1.00 94.92           C
ATOM   1924  O   MET B 241     174.244 173.924 186.213  1.00 94.92           O
ATOM   1925  CB  MET B 241     174.097 174.062 182.960  1.00 94.92           C
ATOM   1926  CG  MET B 241     174.531 173.572 181.588  1.00 94.92           C
ATOM   1927  SD  MET B 241     173.219 173.779 180.322  1.00 94.92           S
ATOM   1928  CE  MET B 241     171.854 172.894 181.124  1.00 94.92           C
ATOM   1929  N   ILE B 242     174.801 175.899 185.368  1.00 96.60           N
ATOM   1930  CA  ILE B 242     174.269 176.583 186.542  1.00 96.60           C
ATOM   1931  C   ILE B 242     172.787 176.884 186.336  1.00 96.60           C
ATOM   1932  O   ILE B 242     171.950 176.507 187.158  1.00 96.60           O
ATOM   1933  CB  ILE B 242     175.045 177.887 186.836  1.00 96.60           C
ATOM   1934  CG1 ILE B 242     176.485 177.567 187.257  1.00 96.60           C
ATOM   1935  CG2 ILE B 242     174.330 178.708 187.911  1.00 96.60           C
ATOM   1936  CD1 ILE B 242     177.311 178.796 187.611  1.00 96.60           C
ATOM   1937  N   ILE B 243     172.497 177.609 185.223  1.00 96.33           N
ATOM   1938  CA  ILE B 243     171.103 177.912 184.924  1.00 96.33           C
ATOM   1939  C   ILE B 243     170.452 176.716 184.231  1.00 96.33           C
ATOM   1940  O   ILE B 243     170.926 176.265 183.184  1.00 96.33           O
ATOM   1941  CB  ILE B 243     170.975 179.177 184.045  1.00 96.33           C
ATOM   1942  CG1 ILE B 243     171.744 180.343 184.672  1.00 96.33           C
ATOM   1943  CG2 ILE B 243     169.504 179.541 183.833  1.00 96.33           C
ATOM   1944  CD1 ILE B 243     171.890 181.554 183.760  1.00 96.33           C
ATOM   1945  N   PRO B 244     169.372 176.199 184.785  1.00 96.27           N
ATOM   1946  CA  PRO B 244     168.735 174.997 184.241  1.00 96.27           C
ATOM   1947  C   PRO B 244     168.168 175.216 182.839  1.00 96.27           C
ATOM   1948  O   PRO B 244     167.636 176.290 182.545  1.00 96.27           O
ATOM   1949  CB  PRO B 244     167.617 174.707 185.245  1.00 96.27           C
ATOM   1950  CG  PRO B 244     168.013 175.439 186.483  1.00 96.27           C
ATOM   1951  CD  PRO B 244     168.781 176.668 186.086  1.00 96.27           C
ATOM   1952  N   LYS B 245     168.249 174.119 182.059  1.00 94.96           N
ATOM   1953  CA  LYS B 245     167.711 174.149 180.702  1.00 94.96           C
ATOM   1954  C   LYS B 245     166.227 174.504 180.708  1.00 94.96           C
ATOM   1955  O   LYS B 245     165.756 175.243 179.841  1.00 94.96           O
ATOM   1956  CB  LYS B 245     167.924 172.802 180.010  1.00 94.96           C
ATOM   1957  CG  LYS B 245     167.359 172.736 178.598  1.00 94.96           C
ATOM   1958  CD  LYS B 245     167.555 171.357 177.982  1.00 94.96           C
ATOM   1959  CE  LYS B 245     166.894 171.257 176.614  1.00 94.96           C
ATOM   1960  NZ  LYS B 245     167.067 169.900 176.014  1.00 94.96           N
ATOM   1961  N   ASN B 246     165.479 174.062 181.724  1.00 93.47           N
ATOM   1962  CA  ASN B 246     164.034 174.247 181.791  1.00 93.47           C
ATOM   1963  C   ASN B 246     163.670 175.666 182.219  1.00 93.47           C
ATOM   1964  O   ASN B 246     162.497 176.041 182.211  1.00 93.47           O
ATOM   1965  CB  ASN B 246     163.406 173.227 182.745  1.00 93.47           C
ATOM   1966  CG  ASN B 246     163.471 171.811 182.209  1.00 93.47           C
ATOM   1967  ND2 ASN B 246     163.451 170.835 183.108  1.00 93.47           N
ATOM   1968  OD1 ASN B 246     163.537 171.596 180.996  1.00 93.47           O
ATOM   1969  N   PHE B 247     164.652 176.456 182.568  1.00 94.53           N
ATOM   1970  CA  PHE B 247     164.452 177.870 182.860  1.00 94.53           C
ATOM   1971  C   PHE B 247     165.188 178.741 181.848  1.00 94.53           C
ATOM   1972  O   PHE B 247     165.656 179.830 182.183  1.00 94.53           O
ATOM   1973  CB  PHE B 247     164.927 178.200 184.278  1.00 94.53           C
ATOM   1974  CG  PHE B 247     164.140 177.510 185.358  1.00 94.53           C
ATOM   1975  CD1 PHE B 247     162.751 177.462 185.304  1.00 94.53           C
ATOM   1976  CD2 PHE B 247     164.787 176.906 186.429  1.00 94.53           C
ATOM   1977  CE1 PHE B 247     162.019 176.822 186.302  1.00 94.53           C
ATOM   1978  CE2 PHE B 247     164.062 176.266 187.430  1.00 94.53           C
ATOM   1979  CZ  PHE B 247     162.679 176.225 187.365  1.00 94.53           C
ATOM   1980  N   ALA B 248     165.170 178.234 180.618  1.00 94.83           N
ATOM   1981  CA  ALA B 248     165.761 178.906 179.466  1.00 94.83           C
ATOM   1982  C   ALA B 248     167.252 179.159 179.680  1.00 94.83           C
ATOM   1983  O   ALA B 248     167.783 180.182 179.244  1.00 94.83           O
ATOM   1984  CB  ALA B 248     165.036 180.221 179.187  1.00 94.83           C
ATOM   1985  N   GLY B 249     167.956 178.306 180.444  1.00 95.38           N
ATOM   1986  CA  GLY B 249     169.409 178.309 180.492  1.00 95.38           C
ATOM   1987  C   GLY B 249     170.049 177.752 179.234  1.00 95.38           C
ATOM   1988  O   GLY B 249     169.742 176.632 178.819  1.00 95.38           O
ATOM   1989  N   PRO B 250     170.873 178.593 178.590  1.00 95.91           N
ATOM   1990  CA  PRO B 250     171.516 178.101 177.369  1.00 95.91           C
ATOM   1991  C   PRO B 250     172.368 176.858 177.611  1.00 95.91           C
ATOM   1992  O   PRO B 250     173.149 176.817 178.567  1.00 95.91           O
ATOM   1993  CB  PRO B 250     172.383 179.281 176.927  1.00 95.91           C
ATOM   1994  CG  PRO B 250     171.831 180.460 177.660  1.00 95.91           C
ATOM   1995  CD  PRO B 250     171.258 179.983 178.963  1.00 95.91           C
ATOM   1996  N   VAL B 251     172.116 175.858 176.824  1.00 95.60           N
ATOM   1997  CA  VAL B 251     172.978 174.682 176.888  1.00 95.60           C
ATOM   1998  C   VAL B 251     174.343 175.006 176.285  1.00 95.60           C
ATOM   1999  O   VAL B 251     174.572 174.781 175.095  1.00 95.60           O
ATOM   2000  CB  VAL B 251     172.348 173.474 176.161  1.00 95.60           C
ATOM   2001  CG1 VAL B 251     173.231 172.237 176.301  1.00 95.60           C
ATOM   2002  CG2 VAL B 251     170.945 173.198 176.701  1.00 95.60           C
ATOM   2003  N   SER B 252     175.081 175.614 177.084  1.00 95.56           N
ATOM   2004  CA  SER B 252     176.339 176.201 176.631  1.00 95.56           C
ATOM   2005  C   SER B 252     177.446 175.987 177.658  1.00 95.56           C
ATOM   2006  O   SER B 252     177.191 175.979 178.863  1.00 95.56           O
ATOM   2007  CB  SER B 252     176.167 177.694 176.357  1.00 95.56           C
ATOM   2008  OG  SER B 252     177.419 178.307 176.106  1.00 95.56           O
ATOM   2009  N   GLN B 253     178.729 175.829 177.103  1.00 94.98           N
ATOM   2010  CA  GLN B 253     179.878 175.809 178.004  1.00 94.98           C
ATOM   2011  C   GLN B 253     180.013 177.132 178.753  1.00 94.98           C
ATOM   2012  O   GLN B 253     180.679 177.199 179.787  1.00 94.98           O
ATOM   2013  CB  GLN B 253     181.163 175.512 177.229  1.00 94.98           C
ATOM   2014  CG  GLN B 253     181.207 174.115 176.624  1.00 94.98           C
ATOM   2015  CD  GLN B 253     181.450 173.035 177.659  1.00 94.98           C
ATOM   2016  NE2 GLN B 253     181.355 171.779 177.239  1.00 94.98           N
ATOM   2017  OE1 GLN B 253     181.721 173.326 178.829  1.00 94.98           O
ATOM   2018  N   HIS B 254     179.326 178.178 178.293  1.00 94.43           N
ATOM   2019  CA  HIS B 254     179.337 179.485 178.940  1.00 94.43           C
ATOM   2020  C   HIS B 254     178.380 179.519 180.126  1.00 94.43           C
ATOM   2021  O   HIS B 254     178.354 180.496 180.880  1.00 94.43           O
ATOM   2022  CB  HIS B 254     178.972 180.582 177.939  1.00 94.43           C
ATOM   2023  CG  HIS B 254     180.044 180.855 176.932  1.00 94.43           C
ATOM   2024  CD2 HIS B 254     180.050 180.725 175.584  1.00 94.43           C
ATOM   2025  ND1 HIS B 254     181.294 181.320 177.283  1.00 94.43           N
ATOM   2026  CE1 HIS B 254     182.025 181.463 176.189  1.00 94.43           C
ATOM   2027  NE2 HIS B 254     181.294 181.109 175.144  1.00 94.43           N
ATOM   2028  N   ASN B 255     177.616 178.629 180.376  1.00 94.88           N
ATOM   2029  CA  ASN B 255     176.699 178.472 181.501  1.00 94.88           C
ATOM   2030  C   ASN B 255     177.298 177.590 182.593  1.00 94.88           C
ATOM   2031  O   ASN B 255     176.604 176.756 183.174  1.00 94.88           O
ATOM   2032  CB  ASN B 255     175.362 177.895 181.029  1.00 94.88           C
ATOM   2033  CG  ASN B 255     174.280 177.991 182.085  1.00 94.88           C
ATOM   2034  ND2 ASN B 255     173.148 177.344 181.834  1.00 94.88           N
ATOM   2035  OD1 ASN B 255     174.460 178.640 183.118  1.00 94.88           O
ATOM   2036  N   TYR B 256     178.599 177.553 182.785  1.00 92.82           N
ATOM   2037  CA  TYR B 256     179.344 176.736 183.736  1.00 92.82           C
ATOM   2038  C   TYR B 256     180.162 177.607 184.679  1.00 92.82           C
ATOM   2039  O   TYR B 256     180.625 178.685 184.296  1.00 92.82           O
ATOM   2040  CB  TYR B 256     180.264 175.757 183.000  1.00 92.82           C
ATOM   2041  CG  TYR B 256     181.071 174.874 183.919  1.00 92.82           C
ATOM   2042  CD1 TYR B 256     182.402 175.172 184.212  1.00 92.82           C
ATOM   2043  CD2 TYR B 256     180.507 173.743 184.497  1.00 92.82           C
ATOM   2044  CE1 TYR B 256     183.150 174.359 185.058  1.00 92.82           C
ATOM   2045  CE2 TYR B 256     181.247 172.922 185.344  1.00 92.82           C
ATOM   2046  CZ  TYR B 256     182.566 173.240 185.619  1.00 92.82           C
ATOM   2047  OH  TYR B 256     183.302 172.433 186.456  1.00 92.82           O
ATOM   2048  N   ARG B 257     180.366 177.253 185.843  1.00 94.95           N
ATOM   2049  CA  ARG B 257     181.342 177.768 186.799  1.00 94.95           C
ATOM   2050  C   ARG B 257     181.808 176.673 187.751  1.00 94.95           C
ATOM   2051  O   ARG B 257     180.988 175.970 188.347  1.00 94.95           O
ATOM   2052  CB  ARG B 257     180.752 178.936 187.593  1.00 94.95           C
ATOM   2053  CG  ARG B 257     181.755 179.630 188.501  1.00 94.95           C
ATOM   2054  CD  ARG B 257     181.235 180.976 188.989  1.00 94.95           C
ATOM   2055  NE  ARG B 257     182.260 181.716 189.722  1.00 94.95           N
ATOM   2056  CZ  ARG B 257     182.477 183.022 189.607  1.00 94.95           C
ATOM   2057  NH1 ARG B 257     181.744 183.764 188.784  1.00 94.95           N
ATOM   2058  NH2 ARG B 257     183.437 183.594 190.322  1.00 94.95           N
ATOM   2059  N   PRO B 258     183.160 176.466 187.772  1.00 93.54           N
ATOM   2060  CA  PRO B 258     183.660 175.436 188.686  1.00 93.54           C
ATOM   2061  C   PRO B 258     183.117 175.593 190.105  1.00 93.54           C
ATOM   2062  O   PRO B 258     183.023 176.712 190.614  1.00 93.54           O
ATOM   2063  CB  PRO B 258     185.176 175.645 188.656  1.00 93.54           C
ATOM   2064  CG  PRO B 258     185.445 176.315 187.347  1.00 93.54           C
ATOM   2065  CD  PRO B 258     184.276 177.199 187.015  1.00 93.54           C
ATOM   2066  N   GLY B 259     182.765 174.429 190.716  1.00 95.17           N
ATOM   2067  CA  GLY B 259     182.291 174.434 192.089  1.00 95.17           C
ATOM   2068  C   GLY B 259     180.777 174.456 192.201  1.00 95.17           C
ATOM   2069  O   GLY B 259     180.227 174.310 193.295  1.00 95.17           O
ATOM   2070  N   TYR B 260     180.076 174.688 191.013  1.00 95.52           N
ATOM   2071  CA  TYR B 260     178.621 174.782 191.030  1.00 95.52           C
ATOM   2072  C   TYR B 260     178.003 173.886 189.962  1.00 95.52           C
ATOM   2073  O   TYR B 260     178.627 173.616 188.934  1.00 95.52           O
ATOM   2074  CB  TYR B 260     178.171 176.231 190.820  1.00 95.52           C
ATOM   2075  CG  TYR B 260     178.673 177.181 191.880  1.00 95.52           C
ATOM   2076  CD1 TYR B 260     177.986 177.338 193.083  1.00 95.52           C
ATOM   2077  CD2 TYR B 260     179.830 177.924 191.680  1.00 95.52           C
ATOM   2078  CE1 TYR B 260     178.444 178.214 194.061  1.00 95.52           C
ATOM   2079  CE2 TYR B 260     180.297 178.805 192.652  1.00 95.52           C
ATOM   2080  CZ  TYR B 260     179.598 178.942 193.837  1.00 95.52           C
ATOM   2081  OH  TYR B 260     180.056 179.810 194.802  1.00 95.52           O
ATOM   2082  N   HIS B 261     176.854 173.333 190.324  1.00 95.82           N
ATOM   2083  CA  HIS B 261     176.087 172.485 189.416  1.00 95.82           C
ATOM   2084  C   HIS B 261     174.718 173.089 189.124  1.00 95.82           C
ATOM   2085  O   HIS B 261     174.401 174.182 189.602  1.00 95.82           O
ATOM   2086  CB  HIS B 261     175.928 171.082 190.001  1.00 95.82           C
ATOM   2087  CG  HIS B 261     177.224 170.355 190.178  1.00 95.82           C
ATOM   2088  CD2 HIS B 261     177.843 169.436 189.397  1.00 95.82           C
ATOM   2089  ND1 HIS B 261     178.039 170.545 191.273  1.00 95.82           N
ATOM   2090  CE1 HIS B 261     179.107 169.771 191.156  1.00 95.82           C
ATOM   2091  NE2 HIS B 261     179.012 169.090 190.029  1.00 95.82           N
ATOM   2092  N   THR B 262     173.987 172.479 188.394  1.00 96.51           N
ATOM   2093  CA  THR B 262     172.695 172.995 187.954  1.00 96.51           C
ATOM   2094  C   THR B 262     171.828 173.371 189.151  1.00 96.51           C
ATOM   2095  O   THR B 262     171.689 172.589 190.095  1.00 96.51           O
ATOM   2096  CB  THR B 262     171.950 171.970 187.079  1.00 96.51           C
ATOM   2097  CG2 THR B 262     170.596 172.508 186.633  1.00 96.51           C
ATOM   2098  OG1 THR B 262     172.741 171.676 185.920  1.00 96.51           O
ATOM   2099  N   GLN B 263     171.329 174.581 189.182  1.00 96.42           N
ATOM   2100  CA  GLN B 263     170.531 175.137 190.270  1.00 96.42           C
ATOM   2101  C   GLN B 263     169.050 174.825 190.079  1.00 96.42           C
ATOM   2102  O   GLN B 263     168.247 175.730 189.834  1.00 96.42           O
ATOM   2103  CB  GLN B 263     170.742 176.647 190.373  1.00 96.42           C
ATOM   2104  CG  GLN B 263     172.183 177.048 190.661  1.00 96.42           C
ATOM   2105  CD  GLN B 263     172.658 176.588 192.027  1.00 96.42           C
ATOM   2106  NE2 GLN B 263     173.684 175.742 192.042  1.00 96.42           N
ATOM   2107  OE1 GLN B 263     172.108 176.987 193.059  1.00 96.42           O
ATOM   2108  N   THR B 264     168.635 173.496 190.129  1.00 95.51           N
ATOM   2109  CA  THR B 264     167.269 173.040 189.893  1.00 95.51           C
ATOM   2110  C   THR B 264     166.330 173.569 190.974  1.00 95.51           C
ATOM   2111  O   THR B 264     165.133 173.735 190.734  1.00 95.51           O
ATOM   2112  CB  THR B 264     167.193 171.503 189.851  1.00 95.51           C
ATOM   2113  CG2 THR B 264     167.911 170.950 188.624  1.00 95.51           C
ATOM   2114  OG1 THR B 264     167.807 170.967 191.029  1.00 95.51           O
ATOM   2115  N   ALA B 265     166.874 173.873 192.184  1.00 94.76           N
ATOM   2116  CA  ALA B 265     166.073 174.369 193.300  1.00 94.76           C
ATOM   2117  C   ALA B 265     166.545 175.750 193.744  1.00 94.76           C
ATOM   2118  O   ALA B 265     166.560 176.054 194.937  1.00 94.76           O
ATOM   2119  CB  ALA B 265     166.130 173.390 194.471  1.00 94.76           C
ATOM   2120  N   GLY B 266     166.995 176.491 192.857  1.00 95.05           N
ATOM   2121  CA  GLY B 266     167.294 177.888 193.135  1.00 95.05           C
ATOM   2122  C   GLY B 266     166.058 178.716 193.428  1.00 95.05           C
ATOM   2123  O   GLY B 266     164.933 178.234 193.285  1.00 95.05           O
ATOM   2124  N   PRO B 267     166.205 179.967 193.821  1.00 93.97           N
ATOM   2125  CA  PRO B 267     165.040 180.798 194.135  1.00 93.97           C
ATOM   2126  C   PRO B 267     164.368 181.365 192.887  1.00 93.97           C
ATOM   2127  O   PRO B 267     164.050 182.556 192.839  1.00 93.97           O
ATOM   2128  CB  PRO B 267     165.627 181.918 194.997  1.00 93.97           C
ATOM   2129  CG  PRO B 267     167.012 182.118 194.472  1.00 93.97           C
ATOM   2130  CD  PRO B 267     167.554 180.787 194.034  1.00 93.97           C
ATOM   2131  N   TRP B 268     164.094 180.521 191.948  1.00 94.31           N
ATOM   2132  CA  TRP B 268     163.513 180.917 190.669  1.00 94.31           C
ATOM   2133  C   TRP B 268     162.085 181.418 190.851  1.00 94.31           C
ATOM   2134  O   TRP B 268     161.604 182.238 190.064  1.00 94.31           O
ATOM   2135  CB  TRP B 268     163.537 179.745 189.683  1.00 94.31           C
ATOM   2136  CG  TRP B 268     164.881 179.100 189.533  1.00 94.31           C
ATOM   2137  CD1 TRP B 268     165.245 177.850 189.948  1.00 94.31           C
ATOM   2138  CD2 TRP B 268     166.044 179.676 188.928  1.00 94.31           C
ATOM   2139  CE2 TRP B 268     167.076 178.717 189.013  1.00 94.31           C
ATOM   2140  CE3 TRP B 268     166.310 180.912 188.323  1.00 94.31           C
ATOM   2141  NE1 TRP B 268     166.565 177.613 189.638  1.00 94.31           N
ATOM   2142  CZ2 TRP B 268     168.358 178.957 188.512  1.00 94.31           C
ATOM   2143  CZ3 TRP B 268     167.587 181.148 187.826  1.00 94.31           C
ATOM   2144  CH2 TRP B 268     168.593 180.173 187.924  1.00 94.31           C
ATOM   2145  N   HIS B 269     161.395 180.984 191.878  1.00 92.49           N
ATOM   2146  CA  HIS B 269     160.009 181.348 192.152  1.00 92.49           C
ATOM   2147  C   HIS B 269     159.868 182.850 192.372  1.00 92.49           C
ATOM   2148  O   HIS B 269     158.767 183.395 192.275  1.00 92.49           O
ATOM   2149  CB  HIS B 269     159.486 180.587 193.372  1.00 92.49           C
ATOM   2150  CG  HIS B 269     160.176 180.951 194.647  1.00 92.49           C
ATOM   2151  CD2 HIS B 269     159.765 181.698 195.699  1.00 92.49           C
ATOM   2152  ND1 HIS B 269     161.454 180.534 194.947  1.00 92.49           N
ATOM   2153  CE1 HIS B 269     161.799 181.008 196.133  1.00 92.49           C
ATOM   2154  NE2 HIS B 269     160.791 181.719 196.611  1.00 92.49           N
ATOM   2155  N   LEU B 270     161.031 183.568 192.549  1.00 91.31           N
ATOM   2156  CA  LEU B 270     160.991 185.006 192.792  1.00 91.31           C
ATOM   2157  C   LEU B 270     160.735 185.769 191.497  1.00 91.31           C
ATOM   2158  O   LEU B 270     160.307 186.925 191.527  1.00 91.31           O
ATOM   2159  CB  LEU B 270     162.301 185.478 193.427  1.00 91.31           C
ATOM   2160  CG  LEU B 270     162.590 184.971 194.840  1.00 91.31           C
ATOM   2161  CD1 LEU B 270     163.975 185.423 195.293  1.00 91.31           C
ATOM   2162  CD2 LEU B 270     161.520 185.456 195.812  1.00 91.31           C
ATOM   2163  N   GLY B 271     160.971 185.129 190.354  1.00 92.78           N
ATOM   2164  CA  GLY B 271     160.664 185.718 189.059  1.00 92.78           C
ATOM   2165  C   GLY B 271     161.691 186.742 188.614  1.00 92.78           C
ATOM   2166  O   GLY B 271     162.188 186.680 187.485  1.00 92.78           O
ATOM   2167  N   ARG B 272     161.982 187.734 189.310  1.00 93.25           N
ATOM   2168  CA  ARG B 272     163.019 188.733 189.073  1.00 93.25           C
ATOM   2169  C   ARG B 272     164.221 188.501 189.983  1.00 93.25           C
ATOM   2170  O   ARG B 272     164.089 188.528 191.209  1.00 93.25           O
ATOM   2171  CB  ARG B 272     162.466 190.143 189.284  1.00 93.25           C
ATOM   2172  CG  ARG B 272     163.432 191.250 188.893  1.00 93.25           C
ATOM   2173  CD  ARG B 272     162.794 192.626 189.014  1.00 93.25           C
ATOM   2174  NE  ARG B 272     163.741 193.692 188.692  1.00 93.25           N
ATOM   2175  CZ  ARG B 272     163.413 194.966 188.508  1.00 93.25           C
ATOM   2176  NH1 ARG B 272     162.152 195.365 188.611  1.00 93.25           N
ATOM   2177  NH2 ARG B 272     164.357 195.852 188.219  1.00 93.25           N
ATOM   2178  N   LEU B 273     165.291 188.224 189.317  1.00 93.11           N
ATOM   2179  CA  LEU B 273     166.457 187.831 190.101  1.00 93.11           C
ATOM   2180  C   LEU B 273     167.741 188.361 189.468  1.00 93.11           C
ATOM   2181  O   LEU B 273     167.850 188.431 188.240  1.00 93.11           O
ATOM   2182  CB  LEU B 273     166.530 186.308 190.231  1.00 93.11           C
ATOM   2183  CG  LEU B 273     165.430 185.645 191.061  1.00 93.11           C
ATOM   2184  CD1 LEU B 273     165.396 184.144 190.793  1.00 93.11           C
ATOM   2185  CD2 LEU B 273     165.639 185.925 192.546  1.00 93.11           C
ATOM   2186  N   GLU B 274     168.694 188.769 190.323  1.00 95.91           N
ATOM   2187  CA  GLU B 274     170.085 188.982 189.934  1.00 95.91           C
ATOM   2188  C   GLU B 274     170.987 187.883 190.487  1.00 95.91           C
ATOM   2189  O   GLU B 274     170.987 187.618 191.690  1.00 95.91           O
ATOM   2190  CB  GLU B 274     170.573 190.353 190.412  1.00 95.91           C
ATOM   2191  CG  GLU B 274     169.839 191.524 189.775  1.00 95.91           C
ATOM   2192  CD  GLU B 274     170.240 191.770 188.330  1.00 95.91           C
ATOM   2193  OE1 GLU B 274     169.486 192.453 187.599  1.00 95.91           O
ATOM   2194  OE2 GLU B 274     171.314 191.273 187.924  1.00 95.91           O
ATOM   2195  N   MET B 275     171.605 187.173 189.559  1.00 95.56           N
ATOM   2196  CA  MET B 275     172.523 186.106 189.953  1.00 95.56           C
ATOM   2197  C   MET B 275     173.971 186.519 189.708  1.00 95.56           C
ATOM   2198  O   MET B 275     174.306 187.024 188.635  1.00 95.56           O
ATOM   2199  CB  MET B 275     172.211 184.819 189.188  1.00 95.56           C
ATOM   2200  CG  MET B 275     173.098 183.646 189.575  1.00 95.56           C
ATOM   2201  SD  MET B 275     172.896 182.211 188.450  1.00 95.56           S
ATOM   2202  CE  MET B 275     173.868 182.779 187.028  1.00 95.56           C
ATOM   2203  N   ASP B 276     174.787 186.484 190.711  1.00 96.09           N
ATOM   2204  CA  ASP B 276     176.213 186.767 190.584  1.00 96.09           C
ATOM   2205  C   ASP B 276     177.019 185.997 191.629  1.00 96.09           C
ATOM   2206  O   ASP B 276     176.492 185.102 192.290  1.00 96.09           O
ATOM   2207  CB  ASP B 276     176.477 188.269 190.718  1.00 96.09           C
ATOM   2208  CG  ASP B 276     176.094 188.818 192.082  1.00 96.09           C
ATOM   2209  OD1 ASP B 276     176.187 190.047 192.291  1.00 96.09           O
ATOM   2210  OD2 ASP B 276     175.697 188.015 192.953  1.00 96.09           O
ATOM   2211  N   PHE B 277     178.291 186.205 191.734  1.00 96.13           N
ATOM   2212  CA  PHE B 277     179.187 185.504 192.647  1.00 96.13           C
ATOM   2213  C   PHE B 277     179.864 186.482 193.599  1.00 96.13           C
ATOM   2214  O   PHE B 277     180.815 187.168 193.221  1.00 96.13           O
ATOM   2215  CB  PHE B 277     180.243 184.717 191.865  1.00 96.13           C
ATOM   2216  CG  PHE B 277     179.666 183.670 190.950  1.00 96.13           C
ATOM   2217  CD1 PHE B 277     179.586 182.342 191.351  1.00 96.13           C
ATOM   2218  CD2 PHE B 277     179.205 184.015 189.688  1.00 96.13           C
ATOM   2219  CE1 PHE B 277     179.053 181.373 190.506  1.00 96.13           C
ATOM   2220  CE2 PHE B 277     178.670 183.051 188.836  1.00 96.13           C
ATOM   2221  CZ  PHE B 277     178.596 181.730 189.247  1.00 96.13           C
ATOM   2222  N   ASP B 278     179.292 186.566 194.773  1.00 96.35           N
ATOM   2223  CA  ASP B 278     179.701 187.472 195.842  1.00 96.35           C
ATOM   2224  C   ASP B 278     179.063 187.076 197.171  1.00 96.35           C
ATOM   2225  O   ASP B 278     178.161 186.236 197.209  1.00 96.35           O
ATOM   2226  CB  ASP B 278     179.335 188.915 195.492  1.00 96.35           C
ATOM   2227  CG  ASP B 278     180.256 189.934 196.139  1.00 96.35           C
ATOM   2228  OD1 ASP B 278     180.189 191.130 195.782  1.00 96.35           O
ATOM   2229  OD2 ASP B 278     181.059 189.538 197.012  1.00 96.35           O
ATOM   2230  N   PHE B 279     179.565 187.698 198.263  1.00 97.33           N
ATOM   2231  CA  PHE B 279     178.995 187.415 199.576  1.00 97.33           C
ATOM   2232  C   PHE B 279     177.729 188.234 199.805  1.00 97.33           C
ATOM   2233  O   PHE B 279     177.669 189.409 199.440  1.00 97.33           O
ATOM   2234  CB  PHE B 279     180.015 187.708 200.681  1.00 97.33           C
ATOM   2235  CG  PHE B 279     181.269 186.883 200.584  1.00 97.33           C
ATOM   2236  CD1 PHE B 279     181.381 185.680 201.270  1.00 97.33           C
ATOM   2237  CD2 PHE B 279     182.336 187.311 199.804  1.00 97.33           C
ATOM   2238  CE1 PHE B 279     182.542 184.912 201.179  1.00 97.33           C
ATOM   2239  CE2 PHE B 279     183.499 186.551 199.709  1.00 97.33           C
ATOM   2240  CZ  PHE B 279     183.600 185.354 200.399  1.00 97.33           C
ATOM   2241  N   CYS B 280     176.647 187.531 200.337  1.00 96.89           N
ATOM   2242  CA  CYS B 280     175.535 188.337 200.828  1.00 96.89           C
ATOM   2243  C   CYS B 280     175.981 189.247 201.966  1.00 96.89           C
ATOM   2244  O   CYS B 280     176.774 188.839 202.817  1.00 96.89           O
ATOM   2245  CB  CYS B 280     174.388 187.443 201.299  1.00 96.89           C
ATOM   2246  SG  CYS B 280     173.607 186.502 199.969  1.00 96.89           S
ATOM   2247  N   GLU B 281     175.514 190.450 202.048  1.00 96.22           N
ATOM   2248  CA  GLU B 281     175.944 191.449 203.024  1.00 96.22           C
ATOM   2249  C   GLU B 281     175.834 190.912 204.448  1.00 96.22           C
ATOM   2250  O   GLU B 281     174.791 190.385 204.840  1.00 96.22           O
ATOM   2251  CB  GLU B 281     175.121 192.731 202.879  1.00 96.22           C
ATOM   2252  CG  GLU B 281     175.683 193.914 203.656  1.00 96.22           C
ATOM   2253  CD  GLU B 281     174.943 195.214 203.388  1.00 96.22           C
ATOM   2254  OE1 GLU B 281     175.365 196.272 203.909  1.00 96.22           O
ATOM   2255  OE2 GLU B 281     173.932 195.175 202.652  1.00 96.22           O
ATOM   2256  N   GLY B 282     176.963 191.098 205.203  1.00 96.46           N
ATOM   2257  CA  GLY B 282     176.969 190.722 206.607  1.00 96.46           C
ATOM   2258  C   GLY B 282     177.180 189.236 206.827  1.00 96.46           C
ATOM   2259  O   GLY B 282     177.069 188.747 207.953  1.00 96.46           O
ATOM   2260  N   THR B 283     177.457 188.410 205.681  1.00 97.09           N
ATOM   2261  CA  THR B 283     177.615 186.967 205.817  1.00 97.09           C
ATOM   2262  C   THR B 283     179.040 186.545 205.472  1.00 97.09           C
ATOM   2263  O   THR B 283     179.778 187.297 204.834  1.00 97.09           O
ATOM   2264  CB  THR B 283     176.621 186.208 204.917  1.00 97.09           C
ATOM   2265  CG2 THR B 283     175.204 186.746 205.091  1.00 97.09           C
ATOM   2266  OG1 THR B 283     177.014 186.361 203.548  1.00 97.09           O
ATOM   2267  N   THR B 284     179.501 185.357 205.973  1.00 97.07           N
ATOM   2268  CA  THR B 284     180.739 184.685 205.592  1.00 97.07           C
ATOM   2269  C   THR B 284     180.455 183.281 205.068  1.00 97.07           C
ATOM   2270  O   THR B 284     179.469 182.655 205.462  1.00 97.07           O
ATOM   2271  CB  THR B 284     181.718 184.604 206.779  1.00 97.07           C
ATOM   2272  CG2 THR B 284     182.064 185.995 207.303  1.00 97.07           C
ATOM   2273  OG1 THR B 284     181.117 183.844 207.836  1.00 97.07           O
ATOM   2274  N   VAL B 285     181.270 182.843 204.196  1.00 97.55           N
ATOM   2275  CA  VAL B 285     181.180 181.476 203.692  1.00 97.55           C
ATOM   2276  C   VAL B 285     182.551 180.807 203.767  1.00 97.55           C
ATOM   2277  O   VAL B 285     183.532 181.328 203.232  1.00 97.55           O
ATOM   2278  CB  VAL B 285     180.649 181.442 202.241  1.00 97.55           C
ATOM   2279  CG1 VAL B 285     180.514 180.000 201.751  1.00 97.55           C
ATOM   2280  CG2 VAL B 285     179.310 182.169 202.147  1.00 97.55           C
ATOM   2281  N   VAL B 286     182.602 179.677 204.431  1.00 97.26           N
ATOM   2282  CA  VAL B 286     183.856 178.935 204.537  1.00 97.26           C
ATOM   2283  C   VAL B 286     183.742 177.617 203.775  1.00 97.26           C
ATOM   2284  O   VAL B 286     182.677 176.994 203.756  1.00 97.26           O
ATOM   2285  CB  VAL B 286     184.233 178.667 206.011  1.00 97.26           C
ATOM   2286  CG1 VAL B 286     185.520 177.847 206.098  1.00 97.26           C
ATOM   2287  CG2 VAL B 286     184.383 179.983 206.772  1.00 97.26           C
ATOM   2288  N   VAL B 287     184.798 177.216 203.190  1.00 96.05           N
ATOM   2289  CA  VAL B 287     184.847 175.930 202.502  1.00 96.05           C
ATOM   2290  C   VAL B 287     185.337 174.850 203.462  1.00 96.05           C
ATOM   2291  O   VAL B 287     186.468 174.913 203.954  1.00 96.05           O
ATOM   2292  CB  VAL B 287     185.758 175.988 201.255  1.00 96.05           C
ATOM   2293  CG1 VAL B 287     185.770 174.642 200.534  1.00 96.05           C
ATOM   2294  CG2 VAL B 287     185.301 177.098 200.313  1.00 96.05           C
ATOM   2295  N   THR B 288     184.499 173.866 203.740  1.00 96.39           N
ATOM   2296  CA  THR B 288     184.847 172.788 204.659  1.00 96.39           C
ATOM   2297  C   THR B 288     184.145 171.493 204.263  1.00 96.39           C
ATOM   2298  O   THR B 288     182.962 171.501 203.915  1.00 96.39           O
ATOM   2299  CB  THR B 288     184.481 173.152 206.110  1.00 96.39           C
ATOM   2300  CG2 THR B 288     183.005 173.515 206.231  1.00 96.39           C
ATOM   2301  OG1 THR B 288     184.758 172.032 206.961  1.00 96.39           O
ATOM   2302  N   GLU B 289     184.857 170.398 204.326  1.00 95.25           N
ATOM   2303  CA  GLU B 289     184.301 169.090 203.987  1.00 95.25           C
ATOM   2304  C   GLU B 289     183.160 168.715 204.926  1.00 95.25           C
ATOM   2305  O   GLU B 289     182.343 167.850 204.606  1.00 95.25           O
ATOM   2306  CB  GLU B 289     185.390 168.015 204.026  1.00 95.25           C
ATOM   2307  CG  GLU B 289     186.407 168.126 202.900  1.00 95.25           C
ATOM   2308  CD  GLU B 289     187.407 166.981 202.879  1.00 95.25           C
ATOM   2309  OE1 GLU B 289     188.243 166.922 201.947  1.00 95.25           O
ATOM   2310  OE2 GLU B 289     187.355 166.135 203.800  1.00 95.25           O
ATOM   2311  N   ASP B 290     183.047 169.392 206.007  1.00 94.72           N
ATOM   2312  CA  ASP B 290     182.047 169.082 207.023  1.00 94.72           C
ATOM   2313  C   ASP B 290     180.754 169.852 206.773  1.00 94.72           C
ATOM   2314  O   ASP B 290     179.787 169.714 207.527  1.00 94.72           O
ATOM   2315  CB  ASP B 290     182.588 169.398 208.420  1.00 94.72           C
ATOM   2316  CG  ASP B 290     183.772 168.533 208.809  1.00 94.72           C
ATOM   2317  OD1 ASP B 290     184.689 169.027 209.496  1.00 94.72           O
ATOM   2318  OD2 ASP B 290     183.788 167.343 208.421  1.00 94.72           O
ATOM   2319  N   CYS B 291     180.659 170.556 205.850  1.00 95.47           N
ATOM   2320  CA  CYS B 291     179.460 171.325 205.532  1.00 95.47           C
ATOM   2321  C   CYS B 291     178.325 170.409 205.092  1.00 95.47           C
ATOM   2322  O   CYS B 291     178.564 169.278 204.668  1.00 95.47           O
ATOM   2323  CB  CYS B 291     179.759 172.349 204.439  1.00 95.47           C
ATOM   2324  SG  CYS B 291     178.503 173.641 204.291  1.00 95.47           S
ATOM   2325  N   GLY B 292     177.058 170.913 205.163  1.00 93.41           N
ATOM   2326  CA  GLY B 292     175.886 170.150 204.762  1.00 93.41           C
ATOM   2327  C   GLY B 292     175.850 169.850 203.277  1.00 93.41           C
ATOM   2328  O   GLY B 292     176.549 170.493 202.490  1.00 93.41           O
ATOM   2329  N   ASN B 293     175.057 168.969 202.917  1.00 94.47           N
ATOM   2330  CA  ASN B 293     174.899 168.577 201.521  1.00 94.47           C
ATOM   2331  C   ASN B 293     174.089 169.608 200.738  1.00 94.47           C
ATOM   2332  O   ASN B 293     173.339 170.391 201.324  1.00 94.47           O
ATOM   2333  CB  ASN B 293     174.242 167.200 201.421  1.00 94.47           C
ATOM   2334  CG  ASN B 293     175.119 166.094 201.971  1.00 94.47           C
ATOM   2335  ND2 ASN B 293     174.513 165.165 202.703  1.00 94.47           N
ATOM   2336  OD1 ASN B 293     176.331 166.073 201.742  1.00 94.47           O
ATOM   2337  N   ARG B 294     174.254 169.601 199.509  1.00 94.19           N
ATOM   2338  CA  ARG B 294     173.487 170.448 198.601  1.00 94.19           C
ATOM   2339  C   ARG B 294     171.989 170.307 198.853  1.00 94.19           C
ATOM   2340  O   ARG B 294     171.505 169.213 199.144  1.00 94.19           O
ATOM   2341  CB  ARG B 294     173.809 170.109 197.145  1.00 94.19           C
ATOM   2342  CG  ARG B 294     173.310 171.140 196.146  1.00 94.19           C
ATOM   2343  CD  ARG B 294     173.751 170.811 194.727  1.00 94.19           C
ATOM   2344  NE  ARG B 294     173.158 171.722 193.752  1.00 94.19           N
ATOM   2345  CZ  ARG B 294     172.166 171.406 192.924  1.00 94.19           C
ATOM   2346  NH1 ARG B 294     171.634 170.189 192.938  1.00 94.19           N
ATOM   2347  NH2 ARG B 294     171.701 172.313 192.078  1.00 94.19           N
ATOM   2348  N   GLY B 295     171.345 171.420 198.814  1.00 94.58           N
ATOM   2349  CA  GLY B 295     169.904 171.487 198.994  1.00 94.58           C
ATOM   2350  C   GLY B 295     169.282 172.732 198.388  1.00 94.58           C
ATOM   2351  O   GLY B 295     169.977 173.535 197.759  1.00 94.58           O
ATOM   2352  N   PRO B 296     167.995 172.889 198.532  1.00 95.92           N
ATOM   2353  CA  PRO B 296     167.348 174.090 197.997  1.00 95.92           C
ATOM   2354  C   PRO B 296     168.026 175.379 198.457  1.00 95.92           C
ATOM   2355  O   PRO B 296     168.533 175.448 199.580  1.00 95.92           O
ATOM   2356  CB  PRO B 296     165.923 173.997 198.546  1.00 95.92           C
ATOM   2357  CG  PRO B 296     165.702 172.539 198.791  1.00 95.92           C
ATOM   2358  CD  PRO B 296     167.004 171.926 199.224  1.00 95.92           C
ATOM   2359  N   SER B 297     168.052 176.306 197.543  1.00 96.81           N
ATOM   2360  CA  SER B 297     168.612 177.599 197.921  1.00 96.81           C
ATOM   2361  C   SER B 297     167.936 178.150 199.172  1.00 96.81           C
ATOM   2362  O   SER B 297     166.738 177.949 199.378  1.00 96.81           O
ATOM   2363  CB  SER B 297     168.471 178.600 196.774  1.00 96.81           C
ATOM   2364  OG  SER B 297     169.383 178.302 195.731  1.00 96.81           O
ATOM   2365  N   LEU B 298     168.819 178.882 199.987  1.00 96.38           N
ATOM   2366  CA  LEU B 298     168.313 179.453 201.230  1.00 96.38           C
ATOM   2367  C   LEU B 298     168.532 180.960 201.266  1.00 96.38           C
ATOM   2368  O   LEU B 298     169.575 181.452 200.828  1.00 96.38           O
ATOM   2369  CB  LEU B 298     168.992 178.797 202.435  1.00 96.38           C
ATOM   2370  CG  LEU B 298     168.717 177.306 202.641  1.00 96.38           C
ATOM   2371  CD1 LEU B 298     169.693 176.722 203.658  1.00 96.38           C
ATOM   2372  CD2 LEU B 298     167.277 177.085 203.087  1.00 96.38           C
ATOM   2373  N   ARG B 299     167.529 181.674 201.824  1.00 96.21           N
ATOM   2374  CA  ARG B 299     167.673 183.105 202.070  1.00 96.21           C
ATOM   2375  C   ARG B 299     168.528 183.363 203.306  1.00 96.21           C
ATOM   2376  O   ARG B 299     168.440 182.630 204.293  1.00 96.21           O
ATOM   2377  CB  ARG B 299     166.302 183.764 202.234  1.00 96.21           C
ATOM   2378  CG  ARG B 299     166.343 185.283 202.194  1.00 96.21           C
ATOM   2379  CD  ARG B 299     164.945 185.886 202.250  1.00 96.21           C
ATOM   2380  NE  ARG B 299     164.354 185.757 203.579  1.00 96.21           N
ATOM   2381  CZ  ARG B 299     163.153 186.213 203.923  1.00 96.21           C
ATOM   2382  NH1 ARG B 299     162.388 186.841 203.037  1.00 96.21           N
ATOM   2383  NH2 ARG B 299     162.714 186.041 205.160  1.00 96.21           N
ATOM   2384  N   THR B 300     169.305 184.451 203.264  1.00 96.40           N
ATOM   2385  CA  THR B 300     170.277 184.675 204.329  1.00 96.40           C
ATOM   2386  C   THR B 300     169.612 185.328 205.537  1.00 96.40           C
ATOM   2387  O   THR B 300     170.251 185.524 206.573  1.00 96.40           O
ATOM   2388  CB  THR B 300     171.445 185.553 203.846  1.00 96.40           C
ATOM   2389  CG2 THR B 300     172.252 184.847 202.759  1.00 96.40           C
ATOM   2390  OG1 THR B 300     170.926 186.780 203.318  1.00 96.40           O
ATOM   2391  N   THR B 301     168.296 185.621 205.477  1.00 95.94           N
ATOM   2392  CA  THR B 301     167.522 186.117 206.610  1.00 95.94           C
ATOM   2393  C   THR B 301     166.386 185.156 206.952  1.00 95.94           C
ATOM   2394  O   THR B 301     165.852 184.481 206.070  1.00 95.94           O
ATOM   2395  CB  THR B 301     166.947 187.516 206.325  1.00 95.94           C
ATOM   2396  CG2 THR B 301     168.062 188.544 206.151  1.00 95.94           C
ATOM   2397  OG1 THR B 301     166.165 187.469 205.125  1.00 95.94           O
ATOM   2398  N   THR B 302     166.061 184.984 208.239  1.00 93.47           N
ATOM   2399  CA  THR B 302     164.890 184.205 208.627  1.00 93.47           C
ATOM   2400  C   THR B 302     163.604 184.919 208.221  1.00 93.47           C
ATOM   2401  O   THR B 302     163.641 186.074 207.785  1.00 93.47           O
ATOM   2402  CB  THR B 302     164.875 183.938 210.144  1.00 93.47           C
ATOM   2403  CG2 THR B 302     166.168 183.268 210.596  1.00 93.47           C
ATOM   2404  OG1 THR B 302     164.724 185.181 210.840  1.00 93.47           O
ATOM   2405  N   ALA B 303     162.553 184.311 208.435  1.00 91.91           N
ATOM   2406  CA  ALA B 303     161.258 184.907 208.115  1.00 91.91           C
ATOM   2407  C   ALA B 303     161.025 186.179 208.926  1.00 91.91           C
ATOM   2408  O   ALA B 303     160.351 187.103 208.461  1.00 91.91           O
ATOM   2409  CB  ALA B 303     160.133 183.906 208.365  1.00 91.91           C
ATOM   2410  N   SER B 304     161.684 186.246 210.063  1.00 89.93           N
ATOM   2411  CA  SER B 304     161.504 187.388 210.953  1.00 89.93           C
ATOM   2412  C   SER B 304     162.537 188.474 210.674  1.00 89.93           C
ATOM   2413  O   SER B 304     162.508 189.539 211.293  1.00 89.93           O
ATOM   2414  CB  SER B 304     161.596 186.947 212.415  1.00 89.93           C
ATOM   2415  OG  SER B 304     162.852 186.345 212.681  1.00 89.93           O
ATOM   2416  N   GLY B 305     163.437 188.135 209.895  1.00 92.24           N
ATOM   2417  CA  GLY B 305     164.359 189.172 209.460  1.00 92.24           C
ATOM   2418  C   GLY B 305     165.722 189.071 210.115  1.00 92.24           C
ATOM   2419  O   GLY B 305     166.576 189.935 209.915  1.00 92.24           O
ATOM   2420  N   LYS B 306     165.941 188.056 210.810  1.00 94.37           N
ATOM   2421  CA  LYS B 306     167.254 187.868 211.421  1.00 94.37           C
ATOM   2422  C   LYS B 306     168.270 187.365 210.402  1.00 94.37           C
ATOM   2423  O   LYS B 306     168.005 186.404 209.674  1.00 94.37           O
ATOM   2424  CB  LYS B 306     167.163 186.892 212.596  1.00 94.37           C
ATOM   2425  CG  LYS B 306     168.472 186.707 213.350  1.00 94.37           C
ATOM   2426  CD  LYS B 306     168.331 185.691 214.475  1.00 94.37           C
ATOM   2427  CE  LYS B 306     169.663 185.434 215.167  1.00 94.37           C
ATOM   2428  NZ  LYS B 306     169.532 184.423 216.260  1.00 94.37           N
ATOM   2429  N   LEU B 307     169.377 187.987 210.484  1.00 96.03           N
ATOM   2430  CA  LEU B 307     170.427 187.634 209.534  1.00 96.03           C
ATOM   2431  C   LEU B 307     171.187 186.396 209.999  1.00 96.03           C
ATOM   2432  O   LEU B 307     171.614 186.324 211.154  1.00 96.03           O
ATOM   2433  CB  LEU B 307     171.396 188.805 209.345  1.00 96.03           C
ATOM   2434  CG  LEU B 307     172.543 188.581 208.358  1.00 96.03           C
ATOM   2435  CD1 LEU B 307     172.004 188.480 206.934  1.00 96.03           C
ATOM   2436  CD2 LEU B 307     173.569 189.704 208.468  1.00 96.03           C
ATOM   2437  N   ILE B 308     171.314 185.399 209.151  1.00 96.36           N
ATOM   2438  CA  ILE B 308     172.193 184.257 209.379  1.00 96.36           C
ATOM   2439  C   ILE B 308     173.592 184.572 208.855  1.00 96.36           C
ATOM   2440  O   ILE B 308     173.806 184.644 207.642  1.00 96.36           O
ATOM   2441  CB  ILE B 308     171.644 182.979 208.709  1.00 96.36           C
ATOM   2442  CG1 ILE B 308     170.176 182.761 209.094  1.00 96.36           C
ATOM   2443  CG2 ILE B 308     172.494 181.762 209.087  1.00 96.36           C
ATOM   2444  CD1 ILE B 308     169.951 182.553 210.585  1.00 96.36           C
ATOM   2445  N   THR B 309     174.596 184.611 209.716  1.00 96.33           N
ATOM   2446  CA  THR B 309     175.859 185.260 209.384  1.00 96.33           C
ATOM   2447  C   THR B 309     176.887 184.239 208.909  1.00 96.33           C
ATOM   2448  O   THR B 309     177.753 184.554 208.090  1.00 96.33           O
ATOM   2449  CB  THR B 309     176.422 186.035 210.591  1.00 96.33           C
ATOM   2450  CG2 THR B 309     175.520 187.208 210.961  1.00 96.33           C
ATOM   2451  OG1 THR B 309     176.523 185.150 211.714  1.00 96.33           O
ATOM   2452  N   GLU B 310     176.793 182.971 209.288  1.00 97.24           N
ATOM   2453  CA  GLU B 310     177.854 182.005 209.021  1.00 97.24           C
ATOM   2454  C   GLU B 310     177.373 180.902 208.083  1.00 97.24           C
ATOM   2455  O   GLU B 310     176.427 180.179 208.398  1.00 97.24           O
ATOM   2456  CB  GLU B 310     178.366 181.394 210.328  1.00 97.24           C
ATOM   2457  CG  GLU B 310     178.966 182.413 211.289  1.00 97.24           C
ATOM   2458  CD  GLU B 310     179.532 181.783 212.552  1.00 97.24           C
ATOM   2459  OE1 GLU B 310     180.753 181.509 212.597  1.00 97.24           O
ATOM   2460  OE2 GLU B 310     178.748 181.564 213.503  1.00 97.24           O
ATOM   2461  N   TRP B 311     178.052 180.823 207.006  1.00 96.83           N
ATOM   2462  CA  TRP B 311     177.716 179.839 205.983  1.00 96.83           C
ATOM   2463  C   TRP B 311     178.943 179.028 205.582  1.00 96.83           C
ATOM   2464  O   TRP B 311     180.074 179.409 205.886  1.00 96.83           O
ATOM   2465  CB  TRP B 311     177.120 180.527 204.752  1.00 96.83           C
ATOM   2466  CG  TRP B 311     175.840 181.260 205.022  1.00 96.83           C
ATOM   2467  CD1 TRP B 311     175.701 182.482 205.621  1.00 96.83           C
ATOM   2468  CD2 TRP B 311     174.517 180.812 204.709  1.00 96.83           C
ATOM   2469  CE2 TRP B 311     173.623 181.815 205.146  1.00 96.83           C
ATOM   2470  CE3 TRP B 311     174.001 179.661 204.101  1.00 96.83           C
ATOM   2471  NE1 TRP B 311     174.370 182.821 205.698  1.00 96.83           N
ATOM   2472  CZ2 TRP B 311     172.241 181.700 204.991  1.00 96.83           C
ATOM   2473  CZ3 TRP B 311     172.624 179.549 203.948  1.00 96.83           C
ATOM   2474  CH2 TRP B 311     171.761 180.565 204.393  1.00 96.83           C
ATOM   2475  N   CYS B 312     178.655 177.844 204.903  1.00 96.95           N
ATOM   2476  CA  CYS B 312     179.746 176.991 204.447  1.00 96.95           C
ATOM   2477  C   CYS B 312     179.373 176.271 203.156  1.00 96.95           C
ATOM   2478  O   CYS B 312     178.212 176.292 202.743  1.00 96.95           O
ATOM   2479  CB  CYS B 312     180.112 175.968 205.523  1.00 96.95           C
ATOM   2480  SG  CYS B 312     178.817 174.752 205.843  1.00 96.95           S
ATOM   2481  N   CYS B 313     180.370 175.759 202.483  1.00 96.73           N
ATOM   2482  CA  CYS B 313     180.207 174.856 201.350  1.00 96.73           C
ATOM   2483  C   CYS B 313     181.320 173.815 201.319  1.00 96.73           C
ATOM   2484  O   CYS B 313     182.414 174.052 201.834  1.00 96.73           O
ATOM   2485  CB  CYS B 313     180.193 175.640 200.037  1.00 96.73           C
ATOM   2486  SG  CYS B 313     181.810 176.288 199.558  1.00 96.73           S
ATOM   2487  N   ARG B 314     181.042 172.700 200.837  1.00 96.11           N
ATOM   2488  CA  ARG B 314     181.998 171.596 200.867  1.00 96.11           C
ATOM   2489  C   ARG B 314     183.116 171.814 199.852  1.00 96.11           C
ATOM   2490  O   ARG B 314     184.291 171.625 200.165  1.00 96.11           O
ATOM   2491  CB  ARG B 314     181.292 170.266 200.592  1.00 96.11           C
ATOM   2492  CG  ARG B 314     180.449 169.764 201.755  1.00 96.11           C
ATOM   2493  CD  ARG B 314     179.916 168.363 201.500  1.00 96.11           C
ATOM   2494  NE  ARG B 314     179.092 167.890 202.609  1.00 96.11           N
ATOM   2495  CZ  ARG B 314     178.491 166.704 202.657  1.00 96.11           C
ATOM   2496  NH1 ARG B 314     178.612 165.843 201.652  1.00 96.11           N
ATOM   2497  NH2 ARG B 314     177.766 166.375 203.715  1.00 96.11           N
ATOM   2498  N   SER B 315     182.666 172.139 198.712  1.00 93.51           N
ATOM   2499  CA  SER B 315     183.685 172.210 197.670  1.00 93.51           C
ATOM   2500  C   SER B 315     183.359 173.302 196.653  1.00 93.51           C
ATOM   2501  O   SER B 315     183.819 173.250 195.511  1.00 93.51           O
ATOM   2502  CB  SER B 315     183.820 170.864 196.958  1.00 93.51           C
ATOM   2503  OG  SER B 315     182.575 170.450 196.422  1.00 93.51           O
ATOM   2504  N   CYS B 316     182.672 174.318 197.010  1.00 95.98           N
ATOM   2505  CA  CYS B 316     182.343 175.418 196.108  1.00 95.98           C
ATOM   2506  C   CYS B 316     183.547 176.326 195.889  1.00 95.98           C
ATOM   2507  O   CYS B 316     184.532 176.244 196.627  1.00 95.98           O
ATOM   2508  CB  CYS B 316     181.173 176.229 196.658  1.00 95.98           C
ATOM   2509  SG  CYS B 316     181.559 177.125 198.180  1.00 95.98           S
ATOM   2510  N   THR B 317     183.515 177.135 194.851  1.00 96.21           N
ATOM   2511  CA  THR B 317     184.511 178.182 194.651  1.00 96.21           C
ATOM   2512  C   THR B 317     183.993 179.523 195.160  1.00 96.21           C
ATOM   2513  O   THR B 317     182.799 179.812 195.065  1.00 96.21           O
ATOM   2514  CB  THR B 317     184.899 178.307 193.165  1.00 96.21           C
ATOM   2515  CG2 THR B 317     185.591 177.042 192.670  1.00 96.21           C
ATOM   2516  OG1 THR B 317     183.718 178.530 192.387  1.00 96.21           O
ATOM   2517  N   LEU B 318     184.819 180.291 195.724  1.00 95.16           N
ATOM   2518  CA  LEU B 318     184.457 181.608 196.237  1.00 95.16           C
ATOM   2519  C   LEU B 318     184.875 182.704 195.262  1.00 95.16           C
ATOM   2520  O   LEU B 318     185.882 182.569 194.564  1.00 95.16           O
ATOM   2521  CB  LEU B 318     185.107 181.847 197.602  1.00 95.16           C
ATOM   2522  CG  LEU B 318     184.725 180.868 198.716  1.00 95.16           C
ATOM   2523  CD1 LEU B 318     185.532 181.164 199.977  1.00 95.16           C
ATOM   2524  CD2 LEU B 318     183.231 180.941 199.000  1.00 95.16           C
ATOM   2525  N   PRO B 319     184.207 183.793 195.161  1.00 95.98           N
ATOM   2526  CA  PRO B 319     183.031 184.115 195.970  1.00 95.98           C
ATOM   2527  C   PRO B 319     181.827 183.235 195.640  1.00 95.98           C
ATOM   2528  O   PRO B 319     181.742 182.688 194.537  1.00 95.98           O
ATOM   2529  CB  PRO B 319     182.752 185.577 195.619  1.00 95.98           C
ATOM   2530  CG  PRO B 319     184.022 186.076 195.012  1.00 95.98           C
ATOM   2531  CD  PRO B 319     184.716 184.923 194.344  1.00 95.98           C
ATOM   2532  N   PRO B 320     180.922 183.120 196.600  1.00 96.99           N
ATOM   2533  CA  PRO B 320     179.827 182.158 196.459  1.00 96.99           C
ATOM   2534  C   PRO B 320     178.749 182.627 195.485  1.00 96.99           C
ATOM   2535  O   PRO B 320     178.580 183.834 195.281  1.00 96.99           O
ATOM   2536  CB  PRO B 320     179.267 182.049 197.880  1.00 96.99           C
ATOM   2537  CG  PRO B 320     179.520 183.388 198.494  1.00 96.99           C
ATOM   2538  CD  PRO B 320     180.835 183.904 197.983  1.00 96.99           C
ATOM   2539  N   LEU B 321     178.043 181.649 194.942  1.00 97.34           N
ATOM   2540  CA  LEU B 321     176.867 181.937 194.127  1.00 97.34           C
ATOM   2541  C   LEU B 321     175.753 182.545 194.973  1.00 97.34           C
ATOM   2542  O   LEU B 321     175.363 181.972 195.992  1.00 97.34           O
ATOM   2543  CB  LEU B 321     176.366 180.665 193.437  1.00 97.34           C
ATOM   2544  CG  LEU B 321     175.030 180.777 192.699  1.00 97.34           C
ATOM   2545  CD1 LEU B 321     175.127 181.808 191.582  1.00 97.34           C
ATOM   2546  CD2 LEU B 321     174.612 179.418 192.145  1.00 97.34           C
ATOM   2547  N   ARG B 322     175.320 183.742 194.588  1.00 97.37           N
ATOM   2548  CA  ARG B 322     174.219 184.373 195.312  1.00 97.37           C
ATOM   2549  C   ARG B 322     173.161 184.898 194.350  1.00 97.37           C
ATOM   2550  O   ARG B 322     173.444 185.132 193.174  1.00 97.37           O
ATOM   2551  CB  ARG B 322     174.738 185.512 196.193  1.00 97.37           C
ATOM   2552  CG  ARG B 322     175.130 186.759 195.420  1.00 97.37           C
ATOM   2553  CD  ARG B 322     175.564 187.884 196.348  1.00 97.37           C
ATOM   2554  NE  ARG B 322     175.888 189.100 195.607  1.00 97.37           N
ATOM   2555  CZ  ARG B 322     176.354 190.219 196.153  1.00 97.37           C
ATOM   2556  NH1 ARG B 322     176.564 190.300 197.462  1.00 97.37           N
ATOM   2557  NH2 ARG B 322     176.615 191.268 195.385  1.00 97.37           N
ATOM   2558  N   TYR B 323     171.991 184.933 194.882  1.00 97.20           N
ATOM   2559  CA  TYR B 323     170.856 185.549 194.206  1.00 97.20           C
ATOM   2560  C   TYR B 323     170.337 186.748 194.991  1.00 97.20           C
ATOM   2561  O   TYR B 323     170.223 186.692 196.217  1.00 97.20           O
ATOM   2562  CB  TYR B 323     169.730 184.527 194.008  1.00 97.20           C
ATOM   2563  CG  TYR B 323     170.174 183.263 193.314  1.00 97.20           C
ATOM   2564  CD1 TYR B 323     170.079 183.135 191.930  1.00 97.20           C
ATOM   2565  CD2 TYR B 323     170.686 182.192 194.041  1.00 97.20           C
ATOM   2566  CE1 TYR B 323     170.485 181.970 191.286  1.00 97.20           C
ATOM   2567  CE2 TYR B 323     171.094 181.025 193.408  1.00 97.20           C
ATOM   2568  CZ  TYR B 323     170.990 180.921 192.032  1.00 97.20           C
ATOM   2569  OH  TYR B 323     171.392 179.767 191.401  1.00 97.20           O
ATOM   2570  N   ARG B 324     170.154 187.868 194.297  1.00 96.05           N
ATOM   2571  CA  ARG B 324     169.498 189.015 194.918  1.00 96.05           C
ATOM   2572  C   ARG B 324     168.105 189.229 194.337  1.00 96.05           C
ATOM   2573  O   ARG B 324     167.949 189.379 193.123  1.00 96.05           O
ATOM   2574  CB  ARG B 324     170.342 190.278 194.738  1.00 96.05           C
ATOM   2575  CG  ARG B 324     171.687 190.228 195.444  1.00 96.05           C
ATOM   2576  CD  ARG B 324     172.485 191.507 195.232  1.00 96.05           C
ATOM   2577  NE  ARG B 324     172.917 191.649 193.846  1.00 96.05           N
ATOM   2578  CZ  ARG B 324     173.596 192.688 193.366  1.00 96.05           C
ATOM   2579  NH1 ARG B 324     173.932 193.700 194.155  1.00 96.05           N
ATOM   2580  NH2 ARG B 324     173.939 192.713 192.086  1.00 96.05           N
ATOM   2581  N   GLY B 325     167.070 189.099 195.161  1.00 91.13           N
ATOM   2582  CA  GLY B 325     165.680 189.338 194.814  1.00 91.13           C
ATOM   2583  C   GLY B 325     165.041 190.443 195.633  1.00 91.13           C
ATOM   2584  O   GLY B 325     165.692 191.041 196.492  1.00 91.13           O
ATOM   2585  N   GLU B 326     163.816 190.628 195.409  1.00 88.63           N
ATOM   2586  CA  GLU B 326     163.088 191.684 196.105  1.00 88.63           C
ATOM   2587  C   GLU B 326     163.024 191.416 197.605  1.00 88.63           C
ATOM   2588  O   GLU B 326     162.957 192.351 198.407  1.00 88.63           O
ATOM   2589  CB  GLU B 326     161.673 191.828 195.536  1.00 88.63           C
ATOM   2590  CG  GLU B 326     161.627 192.469 194.157  1.00 88.63           C
ATOM   2591  CD  GLU B 326     160.212 192.688 193.644  1.00 88.63           C
ATOM   2592  OE1 GLU B 326     160.046 193.283 192.556  1.00 88.63           O
ATOM   2593  OE2 GLU B 326     159.261 192.266 194.340  1.00 88.63           O
ATOM   2594  N   ASP B 327     163.136 190.170 197.909  1.00 92.49           N
ATOM   2595  CA  ASP B 327     162.916 189.820 199.308  1.00 92.49           C
ATOM   2596  C   ASP B 327     164.240 189.569 200.027  1.00 92.49           C
ATOM   2597  O   ASP B 327     164.255 189.079 201.158  1.00 92.49           O
ATOM   2598  CB  ASP B 327     162.018 188.586 199.418  1.00 92.49           C
ATOM   2599  CG  ASP B 327     162.628 187.349 198.786  1.00 92.49           C
ATOM   2600  OD1 ASP B 327     162.138 186.228 199.043  1.00 92.49           O
ATOM   2601  OD2 ASP B 327     163.612 187.494 198.028  1.00 92.49           O
ATOM   2602  N   GLY B 328     165.309 189.732 199.392  1.00 93.36           N
ATOM   2603  CA  GLY B 328     166.596 189.610 200.056  1.00 93.36           C
ATOM   2604  C   GLY B 328     167.618 188.836 199.244  1.00 93.36           C
ATOM   2605  O   GLY B 328     167.455 188.661 198.036  1.00 93.36           O
ATOM   2606  N   CYS B 329     168.697 188.427 200.028  1.00 96.19           N
ATOM   2607  CA  CYS B 329     169.819 187.725 199.416  1.00 96.19           C
ATOM   2608  C   CYS B 329     169.748 186.230 199.701  1.00 96.19           C
ATOM   2609  O   CYS B 329     169.394 185.821 200.809  1.00 96.19           O
ATOM   2610  CB  CYS B 329     171.146 188.290 199.924  1.00 96.19           C
ATOM   2611  SG  CYS B 329     172.586 187.709 199.000  1.00 96.19           S
ATOM   2612  N   TRP B 330     169.949 185.420 198.658  1.00 96.65           N
ATOM   2613  CA  TRP B 330     169.907 183.963 198.735  1.00 96.65           C
ATOM   2614  C   TRP B 330     171.239 183.358 198.305  1.00 96.65           C
ATOM   2615  O   TRP B 330     171.910 183.885 197.416  1.00 96.65           O
ATOM   2616  CB  TRP B 330     168.776 183.412 197.862  1.00 96.65           C
ATOM   2617  CG  TRP B 330     167.418 183.935 198.223  1.00 96.65           C
ATOM   2618  CD1 TRP B 330     166.967 185.219 198.083  1.00 96.65           C
ATOM   2619  CD2 TRP B 330     166.335 183.188 198.786  1.00 96.65           C
ATOM   2620  CE2 TRP B 330     165.257 184.083 198.962  1.00 96.65           C
ATOM   2621  CE3 TRP B 330     166.171 181.849 199.160  1.00 96.65           C
ATOM   2622  NE1 TRP B 330     165.667 185.314 198.526  1.00 96.65           N
ATOM   2623  CZ2 TRP B 330     164.030 183.680 199.496  1.00 96.65           C
ATOM   2624  CZ3 TRP B 330     164.951 181.448 199.690  1.00 96.65           C
ATOM   2625  CH2 TRP B 330     163.899 182.363 199.853  1.00 96.65           C
ATOM   2626  N   TYR B 331     171.624 182.225 198.905  1.00 97.05           N
ATOM   2627  CA  TYR B 331     172.799 181.496 198.438  1.00 97.05           C
ATOM   2628  C   TYR B 331     172.392 180.302 197.581  1.00 97.05           C
ATOM   2629  O   TYR B 331     171.290 179.769 197.731  1.00 97.05           O
ATOM   2630  CB  TYR B 331     173.648 181.024 199.621  1.00 97.05           C
ATOM   2631  CG  TYR B 331     174.561 182.090 200.178  1.00 97.05           C
ATOM   2632  CD1 TYR B 331     175.489 182.733 199.363  1.00 97.05           C
ATOM   2633  CD2 TYR B 331     174.496 182.455 201.519  1.00 97.05           C
ATOM   2634  CE1 TYR B 331     176.333 183.716 199.870  1.00 97.05           C
ATOM   2635  CE2 TYR B 331     175.336 183.437 202.037  1.00 97.05           C
ATOM   2636  CZ  TYR B 331     176.249 184.059 201.207  1.00 97.05           C
ATOM   2637  OH  TYR B 331     177.084 185.031 201.716  1.00 97.05           O
ATOM   2638  N   GLY B 332     173.395 180.014 196.612  1.00 96.82           N
ATOM   2639  CA  GLY B 332     173.204 178.872 195.733  1.00 96.82           C
ATOM   2640  C   GLY B 332     173.052 177.560 196.481  1.00 96.82           C
ATOM   2641  O   GLY B 332     173.310 177.493 197.682  1.00 96.82           O
ATOM   2642  N   MET B 333     172.651 176.634 195.848  1.00 96.42           N
ATOM   2643  CA  MET B 333     172.262 175.342 196.408  1.00 96.42           C
ATOM   2644  C   MET B 333     173.422 174.707 197.165  1.00 96.42           C
ATOM   2645  O   MET B 333     173.208 173.926 198.095  1.00 96.42           O
ATOM   2646  CB  MET B 333     171.780 174.401 195.301  1.00 96.42           C
ATOM   2647  CG  MET B 333     170.454 174.810 194.682  1.00 96.42           C
ATOM   2648  SD  MET B 333     169.969 173.730 193.280  1.00 96.42           S
ATOM   2649  CE  MET B 333     169.655 172.177 194.167  1.00 96.42           C
ATOM   2650  N   GLU B 334     174.637 175.078 196.794  1.00 96.49           N
ATOM   2651  CA  GLU B 334     175.819 174.474 197.398  1.00 96.49           C
ATOM   2652  C   GLU B 334     176.124 175.096 198.759  1.00 96.49           C
ATOM   2653  O   GLU B 334     176.786 174.478 199.595  1.00 96.49           O
ATOM   2654  CB  GLU B 334     177.031 174.615 196.471  1.00 96.49           C
ATOM   2655  CG  GLU B 334     176.971 173.721 195.241  1.00 96.49           C
ATOM   2656  CD  GLU B 334     176.050 174.254 194.156  1.00 96.49           C
ATOM   2657  OE1 GLU B 334     175.832 173.547 193.145  1.00 96.49           O
ATOM   2658  OE2 GLU B 334     175.544 175.388 194.316  1.00 96.49           O
ATOM   2659  N   ILE B 335     175.676 176.301 199.011  1.00 97.43           N
ATOM   2660  CA  ILE B 335     176.002 177.047 200.221  1.00 97.43           C
ATOM   2661  C   ILE B 335     174.963 176.761 201.302  1.00 97.43           C
ATOM   2662  O   ILE B 335     173.762 176.917 201.073  1.00 97.43           O
ATOM   2663  CB  ILE B 335     176.080 178.566 199.943  1.00 97.43           C
ATOM   2664  CG1 ILE B 335     177.139 178.860 198.873  1.00 97.43           C
ATOM   2665  CG2 ILE B 335     176.378 179.337 201.233  1.00 97.43           C
ATOM   2666  CD1 ILE B 335     176.632 178.704 197.444  1.00 97.43           C
ATOM   2667  N   ARG B 336     175.399 176.367 202.501  1.00 96.50           N
ATOM   2668  CA  ARG B 336     174.525 175.937 203.587  1.00 96.50           C
ATOM   2669  C   ARG B 336     174.839 176.693 204.874  1.00 96.50           C
ATOM   2670  O   ARG B 336     175.967 177.147 205.074  1.00 96.50           O
ATOM   2671  CB  ARG B 336     174.654 174.430 203.820  1.00 96.50           C
ATOM   2672  CG  ARG B 336     174.435 173.594 202.569  1.00 96.50           C
ATOM   2673  CD  ARG B 336     173.091 173.891 201.920  1.00 96.50           C
ATOM   2674  NE  ARG B 336     171.988 173.736 202.865  1.00 96.50           N
ATOM   2675  CZ  ARG B 336     170.716 174.002 202.595  1.00 96.50           C
ATOM   2676  NH1 ARG B 336     170.354 174.447 201.397  1.00 96.50           N
ATOM   2677  NH2 ARG B 336     169.792 173.827 203.532  1.00 96.50           N
ATOM   2678  N   PRO B 337     173.905 176.801 205.801  1.00 95.58           N
ATOM   2679  CA  PRO B 337     174.205 177.402 207.102  1.00 95.58           C
ATOM   2680  C   PRO B 337     175.144 176.544 207.947  1.00 95.58           C
ATOM   2681  O   PRO B 337     175.030 175.315 207.948  1.00 95.58           O
ATOM   2682  CB  PRO B 337     172.831 177.521 207.764  1.00 95.58           C
ATOM   2683  CG  PRO B 337     172.010 176.439 207.138  1.00 95.58           C
ATOM   2684  CD  PRO B 337     172.471 176.254 205.721  1.00 95.58           C
ATOM   2685  N   LEU B 338     176.093 177.184 208.589  1.00 94.36           N
ATOM   2686  CA  LEU B 338     177.087 176.447 209.362  1.00 94.36           C
ATOM   2687  C   LEU B 338     176.489 175.939 210.670  1.00 94.36           C
ATOM   2688  O   LEU B 338     176.681 174.777 211.034  1.00 94.36           O
ATOM   2689  CB  LEU B 338     178.303 177.332 209.653  1.00 94.36           C
ATOM   2690  CG  LEU B 338     179.604 176.603 209.993  1.00 94.36           C
ATOM   2691  CD1 LEU B 338     180.282 176.105 208.721  1.00 94.36           C
ATOM   2692  CD2 LEU B 338     180.539 177.516 210.780  1.00 94.36           C
ATOM   2693  N   LYS B 339     175.693 176.824 211.364  1.00 91.97           N
ATOM   2694  CA  LYS B 339     175.232 176.481 212.706  1.00 91.97           C
ATOM   2695  C   LYS B 339     173.710 176.382 212.756  1.00 91.97           C
ATOM   2696  O   LYS B 339     173.161 175.469 213.375  1.00 91.97           O
ATOM   2697  CB  LYS B 339     175.724 177.512 213.723  1.00 91.97           C
ATOM   2698  CG  LYS B 339     177.235 177.534 213.901  1.00 91.97           C
ATOM   2699  CD  LYS B 339     177.659 178.546 214.957  1.00 91.97           C
ATOM   2700  CE  LYS B 339     179.174 178.602 215.102  1.00 91.97           C
ATOM   2701  NZ  LYS B 339     179.598 179.634 216.094  1.00 91.97           N
ATOM   2702  N   GLU B 340     173.028 177.154 211.977  1.00 91.86           N
ATOM   2703  CA  GLU B 340     171.570 177.218 212.024  1.00 91.86           C
ATOM   2704  C   GLU B 340     170.945 176.022 211.312  1.00 91.86           C
ATOM   2705  O   GLU B 340     171.444 175.577 210.276  1.00 91.86           O
ATOM   2706  CB  GLU B 340     171.069 178.523 211.398  1.00 91.86           C
ATOM   2707  CG  GLU B 340     169.618 178.844 211.728  1.00 91.86           C
ATOM   2708  CD  GLU B 340     169.387 179.128 213.204  1.00 91.86           C
ATOM   2709  OE1 GLU B 340     168.232 179.008 213.672  1.00 91.86           O
ATOM   2710  OE2 GLU B 340     170.370 179.471 213.899  1.00 91.86           O
ATOM   2711  N   LYS B 341     169.872 175.619 211.916  1.00 92.67           N
ATOM   2712  CA  LYS B 341     169.138 174.533 211.274  1.00 92.67           C
ATOM   2713  C   LYS B 341     168.368 175.034 210.057  1.00 92.67           C
ATOM   2714  O   LYS B 341     167.688 176.063 210.125  1.00 92.67           O
ATOM   2715  CB  LYS B 341     168.178 173.874 212.266  1.00 92.67           C
ATOM   2716  CG  LYS B 341     168.874 173.148 213.411  1.00 92.67           C
ATOM   2717  CD  LYS B 341     167.872 172.434 214.310  1.00 92.67           C
ATOM   2718  CE  LYS B 341     168.564 171.746 215.480  1.00 92.67           C
ATOM   2719  NZ  LYS B 341     167.583 171.063 216.376  1.00 92.67           N
ATOM   2720  N   GLU B 342     168.415 174.339 209.026  1.00 93.09           N
ATOM   2721  CA  GLU B 342     167.819 174.735 207.752  1.00 93.09           C
ATOM   2722  C   GLU B 342     166.306 174.881 207.874  1.00 93.09           C
ATOM   2723  O   GLU B 342     165.694 175.677 207.159  1.00 93.09           O
ATOM   2724  CB  GLU B 342     168.165 173.722 206.658  1.00 93.09           C
ATOM   2725  CG  GLU B 342     169.632 173.730 206.253  1.00 93.09           C
ATOM   2726  CD  GLU B 342     169.929 172.839 205.059  1.00 93.09           C
ATOM   2727  OE1 GLU B 342     171.119 172.677 204.704  1.00 93.09           O
ATOM   2728  OE2 GLU B 342     168.965 172.297 204.473  1.00 93.09           O
ATOM   2729  N   GLU B 343     165.744 174.199 208.715  1.00 89.77           N
ATOM   2730  CA  GLU B 343     164.298 174.233 208.912  1.00 89.77           C
ATOM   2731  C   GLU B 343     163.839 175.604 209.401  1.00 89.77           C
ATOM   2732  O   GLU B 343     162.672 175.968 209.240  1.00 89.77           O
ATOM   2733  CB  GLU B 343     163.865 173.149 209.906  1.00 89.77           C
ATOM   2734  CG  GLU B 343     164.581 173.223 211.247  1.00 89.77           C
ATOM   2735  CD  GLU B 343     164.264 172.050 212.162  1.00 89.77           C
ATOM   2736  OE1 GLU B 343     164.552 172.136 213.377  1.00 89.77           O
ATOM   2737  OE2 GLU B 343     163.727 171.039 211.658  1.00 89.77           O
ATOM   2738  N   ASN B 344     164.764 176.282 209.926  1.00 89.08           N
ATOM   2739  CA  ASN B 344     164.427 177.600 210.458  1.00 89.08           C
ATOM   2740  C   ASN B 344     164.628 178.693 209.411  1.00 89.08           C
ATOM   2741  O   ASN B 344     164.377 179.870 209.681  1.00 89.08           O
ATOM   2742  CB  ASN B 344     165.255 177.902 211.709  1.00 89.08           C
ATOM   2743  CG  ASN B 344     164.957 176.950 212.850  1.00 89.08           C
ATOM   2744  ND2 ASN B 344     165.942 176.730 213.712  1.00 89.08           N
ATOM   2745  OD1 ASN B 344     163.851 176.415 212.955  1.00 89.08           O
ATOM   2746  N   LEU B 345     165.071 178.262 208.257  1.00 93.00           N
ATOM   2747  CA  LEU B 345     165.379 179.237 207.218  1.00 93.00           C
ATOM   2748  C   LEU B 345     164.336 179.198 206.108  1.00 93.00           C
ATOM   2749  O   LEU B 345     163.541 178.258 206.031  1.00 93.00           O
ATOM   2750  CB  LEU B 345     166.771 178.978 206.635  1.00 93.00           C
ATOM   2751  CG  LEU B 345     167.946 179.079 207.609  1.00 93.00           C
ATOM   2752  CD1 LEU B 345     169.247 178.691 206.914  1.00 93.00           C
ATOM   2753  CD2 LEU B 345     168.041 180.486 208.187  1.00 93.00           C
ATOM   2754  N   VAL B 346     164.335 180.259 205.324  1.00 94.92           N
ATOM   2755  CA  VAL B 346     163.420 180.331 204.190  1.00 94.92           C
ATOM   2756  C   VAL B 346     164.023 179.598 202.992  1.00 94.92           C
ATOM   2757  O   VAL B 346     165.099 179.961 202.512  1.00 94.92           O
ATOM   2758  CB  VAL B 346     163.096 181.792 203.811  1.00 94.92           C
ATOM   2759  CG1 VAL B 346     162.118 181.844 202.640  1.00 94.92           C
ATOM   2760  CG2 VAL B 346     162.533 182.542 205.016  1.00 94.92           C
ATOM   2761  N   ASN B 347     163.382 178.509 202.507  1.00 92.88           N
ATOM   2762  CA  ASN B 347     163.830 177.700 201.380  1.00 92.88           C
ATOM   2763  C   ASN B 347     163.179 178.145 200.073  1.00 92.88           C
ATOM   2764  O   ASN B 347     162.055 178.649 200.075  1.00 92.88           O
ATOM   2765  CB  ASN B 347     163.545 176.218 201.636  1.00 92.88           C
ATOM   2766  CG  ASN B 347     164.342 175.663 202.799  1.00 92.88           C
ATOM   2767  ND2 ASN B 347     163.648 175.276 203.862  1.00 92.88           N
ATOM   2768  OD1 ASN B 347     165.572 175.583 202.743  1.00 92.88           O
ATOM   2769  N   SER B 348     163.989 178.085 199.087  1.00 93.68           N
ATOM   2770  CA  SER B 348     163.401 178.327 197.774  1.00 93.68           C
ATOM   2771  C   SER B 348     162.280 177.338 197.478  1.00 93.68           C
ATOM   2772  O   SER B 348     162.320 176.192 197.928  1.00 93.68           O
ATOM   2773  CB  SER B 348     164.472 178.239 196.684  1.00 93.68           C
ATOM   2774  OG  SER B 348     165.014 176.929 196.617  1.00 93.68           O
ATOM   2775  N   LEU B 349     161.334 177.853 196.766  1.00 87.12           N
ATOM   2776  CA  LEU B 349     160.201 177.010 196.401  1.00 87.12           C
ATOM   2777  C   LEU B 349     160.448 176.316 195.067  1.00 87.12           C
ATOM   2778  O   LEU B 349     160.899 176.946 194.106  1.00 87.12           O
ATOM   2779  CB  LEU B 349     158.916 177.841 196.326  1.00 87.12           C
ATOM   2780  CG  LEU B 349     158.511 178.577 197.604  1.00 87.12           C
ATOM   2781  CD1 LEU B 349     157.364 179.541 197.319  1.00 87.12           C
ATOM   2782  CD2 LEU B 349     158.124 177.585 198.694  1.00 87.12           C
ATOM   2783  N   VAL B 350     160.468 175.154 195.085  1.00 76.32           N
ATOM   2784  CA  VAL B 350     160.640 174.381 193.857  1.00 76.32           C
ATOM   2785  C   VAL B 350     159.286 174.165 193.189  1.00 76.32           C
ATOM   2786  O   VAL B 350     158.314 173.777 193.846  1.00 76.32           O
ATOM   2787  CB  VAL B 350     161.321 173.023 194.132  1.00 76.32           C
ATOM   2788  CG1 VAL B 350     161.575 172.271 192.828  1.00 76.32           C
ATOM   2789  CG2 VAL B 350     162.627 173.226 194.899  1.00 76.32           C
ATOM   2790  N   THR B 351     159.210 174.640 192.179  1.00 58.27           N
ATOM   2791  CA  THR B 351     157.941 174.387 191.505  1.00 58.27           C
ATOM   2792  C   THR B 351     158.041 173.156 190.611  1.00 58.27           C
ATOM   2793  O   THR B 351     159.019 172.991 189.877  1.00 58.27           O
ATOM   2794  CB  THR B 351     157.503 175.602 190.667  1.00 58.27           C
ATOM   2795  CG2 THR B 351     156.178 176.168 191.171  1.00 58.27           C
ATOM   2796  OG1 THR B 351     158.507 176.618 190.749  1.00 58.27           O
ATOM   2797  N   ALA B 352     157.618 172.442 190.767  1.00 46.21           N
ATOM   2798  CA  ALA B 352     157.511 171.221 189.974  1.00 46.21           C
ATOM   2799  C   ALA B 352     156.769 171.481 188.666  1.00 46.21           C
ATOM   2800  O   ALA B 352     155.843 172.293 188.622  1.00 46.21           O
ATOM   2801  CB  ALA B 352     156.806 170.127 190.773  1.00 46.21           C
TER    2802      ALA B 352
ATOM   2803  N   ASP A   1     180.716 197.406 175.926  1.00 83.57           N
ATOM   2804  CA  ASP A   1     180.523 198.405 174.880  1.00 83.57           C
ATOM   2805  C   ASP A   1     179.348 199.324 175.209  1.00 83.57           C
ATOM   2806  O   ASP A   1     178.394 198.910 175.871  1.00 83.57           O
ATOM   2807  CB  ASP A   1     180.297 197.728 173.526  1.00 83.57           C
ATOM   2808  CG  ASP A   1     181.435 196.804 173.128  1.00 83.57           C
ATOM   2809  OD1 ASP A   1     181.210 195.866 172.335  1.00 83.57           O
ATOM   2810  OD2 ASP A   1     182.568 197.017 173.615  1.00 83.57           O
ATOM   2811  N   SER A   2     179.467 200.448 174.862  1.00 83.26           N
ATOM   2812  CA  SER A   2     178.374 201.406 174.995  1.00 83.26           C
ATOM   2813  C   SER A   2     178.185 202.213 173.715  1.00 83.26           C
ATOM   2814  O   SER A   2     179.162 202.588 173.062  1.00 83.26           O
ATOM   2815  CB  SER A   2     178.628 202.351 176.170  1.00 83.26           C
ATOM   2816  OG  SER A   2     178.804 201.623 177.374  1.00 83.26           O
ATOM   2817  N   GLY A   3     176.988 202.342 173.378  1.00 81.09           N
ATOM   2818  CA  GLY A   3     176.741 203.092 172.156  1.00 81.09           C
ATOM   2819  C   GLY A   3     175.265 203.216 171.821  1.00 81.09           C
ATOM   2820  O   GLY A   3     174.408 202.803 172.604  1.00 81.09           O
ATOM   2821  N   CYS A   4     175.090 203.937 170.675  1.00 78.68           N
ATOM   2822  CA  CYS A   4     173.756 204.055 170.097  1.00 78.68           C
ATOM   2823  C   CYS A   4     173.695 203.390 168.727  1.00 78.68           C
ATOM   2824  O   CYS A   4     174.562 203.617 167.883  1.00 78.68           O
ATOM   2825  CB  CYS A   4     173.350 205.525 169.980  1.00 78.68           C
ATOM   2826  SG  CYS A   4     173.155 206.357 171.570  1.00 78.68           S
ATOM   2827  N   VAL A   5     172.700 202.552 168.710  1.00 80.05           N
ATOM   2828  CA  VAL A   5     172.603 201.766 167.484  1.00 80.05           C
ATOM   2829  C   VAL A   5     171.192 201.865 166.916  1.00 80.05           C
ATOM   2830  O   VAL A   5     170.216 201.944 167.667  1.00 80.05           O
ATOM   2831  CB  VAL A   5     172.977 200.285 167.729  1.00 80.05           C
ATOM   2832  CG1 VAL A   5     172.961 199.501 166.419  1.00 80.05           C
ATOM   2833  CG2 VAL A   5     174.347 200.184 168.399  1.00 80.05           C
ATOM   2834  N   VAL A   6     171.214 201.963 165.711  1.00 79.73           N
ATOM   2835  CA  VAL A   6     169.936 201.897 165.011  1.00 79.73           C
ATOM   2836  C   VAL A   6     169.754 200.512 164.398  1.00 79.73           C
ATOM   2837  O   VAL A   6     170.615 200.038 163.651  1.00 79.73           O
ATOM   2838  CB  VAL A   6     169.832 202.982 163.917  1.00 79.73           C
ATOM   2839  CG1 VAL A   6     168.493 202.888 163.186  1.00 79.73           C
ATOM   2840  CG2 VAL A   6     170.013 204.372 164.524  1.00 79.73           C
ATOM   2841  N   SER A   7     168.677 199.911 164.859  1.00 78.63           N
ATOM   2842  CA  SER A   7     168.296 198.659 164.214  1.00 78.63           C
ATOM   2843  C   SER A   7     167.227 198.886 163.151  1.00 78.63           C
ATOM   2844  O   SER A   7     166.070 199.159 163.475  1.00 78.63           O
ATOM   2845  CB  SER A   7     167.793 197.653 165.250  1.00 78.63           C
ATOM   2846  OG  SER A   7     167.316 196.477 164.619  1.00 78.63           O
ATOM   2847  N   TRP A   8     167.683 198.726 161.990  1.00 78.78           N
ATOM   2848  CA  TRP A   8     166.745 198.968 160.899  1.00 78.78           C
ATOM   2849  C   TRP A   8     165.678 197.879 160.849  1.00 78.78           C
ATOM   2850  O   TRP A   8     164.505 198.164 160.591  1.00 78.78           O
ATOM   2851  CB  TRP A   8     167.487 199.035 159.560  1.00 78.78           C
ATOM   2852  CG  TRP A   8     168.466 200.165 159.462  1.00 78.78           C
ATOM   2853  CD1 TRP A   8     169.827 200.087 159.554  1.00 78.78           C
ATOM   2854  CD2 TRP A   8     168.156 201.548 159.259  1.00 78.78           C
ATOM   2855  CE2 TRP A   8     169.383 202.250 159.235  1.00 78.78           C
ATOM   2856  CE3 TRP A   8     166.963 202.260 159.089  1.00 78.78           C
ATOM   2857  NE1 TRP A   8     170.385 201.337 159.418  1.00 78.78           N
ATOM   2858  CZ2 TRP A   8     169.447 203.633 159.052  1.00 78.78           C
ATOM   2859  CZ3 TRP A   8     167.029 203.637 158.906  1.00 78.78           C
ATOM   2860  CH2 TRP A   8     168.263 204.306 158.890  1.00 78.78           C
ATOM   2861  N   LYS A   9     166.071 196.839 161.252  1.00 77.33           N
ATOM   2862  CA  LYS A   9     165.141 195.713 161.244  1.00 77.33           C
ATOM   2863  C   LYS A   9     164.091 195.860 162.342  1.00 77.33           C
ATOM   2864  O   LYS A   9     162.899 195.655 162.101  1.00 77.33           O
ATOM   2865  CB  LYS A   9     165.894 194.393 161.414  1.00 77.33           C
ATOM   2866  CG  LYS A   9     165.005 193.161 161.355  1.00 77.33           C
ATOM   2867  CD  LYS A   9     165.802 191.884 161.585  1.00 77.33           C
ATOM   2868  CE  LYS A   9     164.892 190.666 161.687  1.00 77.33           C
ATOM   2869  NZ  LYS A   9     165.664 189.419 161.969  1.00 77.33           N
ATOM   2870  N   ASN A  10     164.566 196.165 163.338  1.00 76.74           N
ATOM   2871  CA  ASN A  10     163.651 196.277 164.469  1.00 76.74           C
ATOM   2872  C   ASN A  10     163.062 197.679 164.577  1.00 76.74           C
ATOM   2873  O   ASN A  10     162.267 197.955 165.477  1.00 76.74           O
ATOM   2874  CB  ASN A  10     164.361 195.897 165.771  1.00 76.74           C
ATOM   2875  CG  ASN A  10     164.814 194.450 165.788  1.00 76.74           C
ATOM   2876  ND2 ASN A  10     165.666 194.108 166.748  1.00 76.74           N
ATOM   2877  OD1 ASN A  10     164.403 193.649 164.947  1.00 76.74           O
ATOM   2878  N   LYS A  11     163.412 198.464 163.699  1.00 78.67           N
ATOM   2879  CA  LYS A  11     162.939 199.844 163.662  1.00 78.67           C
ATOM   2880  C   LYS A  11     163.113 200.523 165.017  1.00 78.67           C
ATOM   2881  O   LYS A  11     162.181 201.145 165.532  1.00 78.67           O
ATOM   2882  CB  LYS A  11     161.471 199.897 163.237  1.00 78.67           C
ATOM   2883  CG  LYS A  11     161.205 199.313 161.857  1.00 78.67           C
ATOM   2884  CD  LYS A  11     159.736 199.427 161.473  1.00 78.67           C
ATOM   2885  CE  LYS A  11     159.458 198.784 160.121  1.00 78.67           C
ATOM   2886  NZ  LYS A  11     158.015 198.890 159.744  1.00 78.67           N
ATOM   2887  N   GLU A  12     164.267 200.396 165.578  1.00 75.35           N
ATOM   2888  CA  GLU A  12     164.498 200.947 166.911  1.00 75.35           C
ATOM   2889  C   GLU A  12     165.877 201.594 167.008  1.00 75.35           C
ATOM   2890  O   GLU A  12     166.814 201.175 166.325  1.00 75.35           O
ATOM   2891  CB  GLU A  12     164.352 199.859 167.976  1.00 75.35           C
ATOM   2892  CG  GLU A  12     165.443 198.798 167.926  1.00 75.35           C
ATOM   2893  CD  GLU A  12     165.274 197.714 168.978  1.00 75.35           C
ATOM   2894  OE1 GLU A  12     166.186 196.872 169.133  1.00 75.35           O
ATOM   2895  OE2 GLU A  12     164.219 197.707 169.653  1.00 75.35           O
ATOM   2896  N   LEU A  13     165.930 202.687 167.736  1.00 75.63           N
ATOM   2897  CA  LEU A  13     167.175 203.292 168.200  1.00 75.63           C
ATOM   2898  C   LEU A  13     167.431 202.952 169.663  1.00 75.63           C
ATOM   2899  O   LEU A  13     166.581 203.201 170.522  1.00 75.63           O
ATOM   2900  CB  LEU A  13     167.133 204.811 168.014  1.00 75.63           C
ATOM   2901  CG  LEU A  13     168.352 205.588 168.513  1.00 75.63           C
ATOM   2902  CD1 LEU A  13     169.535 205.375 167.574  1.00 75.63           C
ATOM   2903  CD2 LEU A  13     168.026 207.071 168.642  1.00 75.63           C
ATOM   2904  N   LYS A  14     168.514 202.326 169.861  1.00 76.43           N
ATOM   2905  CA  LYS A  14     168.840 201.931 171.228  1.00 76.43           C
ATOM   2906  C   LYS A  14     170.221 202.438 171.633  1.00 76.43           C
ATOM   2907  O   LYS A  14     171.177 202.329 170.864  1.00 76.43           O
ATOM   2908  CB  LYS A  14     168.777 200.410 171.375  1.00 76.43           C
ATOM   2909  CG  LYS A  14     167.364 199.842 171.343  1.00 76.43           C
ATOM   2910  CD  LYS A  14     167.355 198.350 171.650  1.00 76.43           C
ATOM   2911  CE  LYS A  14     165.943 197.781 171.617  1.00 76.43           C
ATOM   2912  NZ  LYS A  14     165.929 196.318 171.917  1.00 76.43           N
ATOM   2913  N   CYS A  15     170.123 203.048 172.776  1.00 80.71           N
ATOM   2914  CA  CYS A  15     171.391 203.449 173.376  1.00 80.71           C
ATOM   2915  C   CYS A  15     171.623 202.720 174.695  1.00 80.71           C
ATOM   2916  O   CYS A  15     170.685 202.500 175.463  1.00 80.71           O
ATOM   2917  CB  CYS A  15     171.420 204.960 173.606  1.00 80.71           C
ATOM   2918  SG  CYS A  15     171.256 205.930 172.090  1.00 80.71           S
ATOM   2919  N   GLY A  16     172.691 202.168 174.737  1.00 82.90           N
ATOM   2920  CA  GLY A  16     172.987 201.471 175.978  1.00 82.90           C
ATOM   2921  C   GLY A  16     174.276 200.674 175.922  1.00 82.90           C
ATOM   2922  O   GLY A  16     175.073 200.836 174.994  1.00 82.90           O
ATOM   2923  N   SER A  17     174.377 199.919 176.894  1.00 84.55           N
ATOM   2924  CA  SER A  17     175.541 199.041 176.966  1.00 84.55           C
ATOM   2925  C   SER A  17     175.224 197.657 176.411  1.00 84.55           C
ATOM   2926  O   SER A  17     174.065 197.240 176.392  1.00 84.55           O
ATOM   2927  CB  SER A  17     176.033 198.921 178.410  1.00 84.55           C
ATOM   2928  OG  SER A  17     175.019 198.387 179.243  1.00 84.55           O
ATOM   2929  N   GLY A  18     176.081 196.983 175.836  1.00 85.43           N
ATOM   2930  CA  GLY A  18     175.971 195.644 175.278  1.00 85.43           C
ATOM   2931  C   GLY A  18     177.228 195.193 174.559  1.00 85.43           C
ATOM   2932  O   GLY A  18     178.332 195.622 174.898  1.00 85.43           O
ATOM   2933  N   ILE A  19     177.106 194.193 173.859  1.00 88.72           N
ATOM   2934  CA  ILE A  19     178.192 193.740 172.999  1.00 88.72           C
ATOM   2935  C   ILE A  19     177.884 194.096 171.547  1.00 88.72           C
ATOM   2936  O   ILE A  19     176.824 193.738 171.026  1.00 88.72           O
ATOM   2937  CB  ILE A  19     178.426 192.219 173.141  1.00 88.72           C
ATOM   2938  CG1 ILE A  19     178.836 191.873 174.576  1.00 88.72           C
ATOM   2939  CG2 ILE A  19     179.483 191.741 172.139  1.00 88.72           C
ATOM   2940  CD1 ILE A  19     179.166 190.402 174.789  1.00 88.72           C
ATOM   2941  N   PHE A  20     178.793 194.790 170.958  1.00 87.33           N
ATOM   2942  CA  PHE A  20     178.616 195.241 169.584  1.00 87.33           C
ATOM   2943  C   PHE A  20     179.677 194.633 168.673  1.00 87.33           C
ATOM   2944  O   PHE A  20     180.874 194.831 168.889  1.00 87.33           O
ATOM   2945  CB  PHE A  20     178.671 196.770 169.505  1.00 87.33           C
ATOM   2946  CG  PHE A  20     177.562 197.456 170.255  1.00 87.33           C
ATOM   2947  CD1 PHE A  20     176.480 198.003 169.575  1.00 87.33           C
ATOM   2948  CD2 PHE A  20     177.601 197.554 171.639  1.00 87.33           C
ATOM   2949  CE1 PHE A  20     175.451 198.639 170.268  1.00 87.33           C
ATOM   2950  CE2 PHE A  20     176.575 198.189 172.338  1.00 87.33           C
ATOM   2951  CZ  PHE A  20     175.502 198.731 171.649  1.00 87.33           C
ATOM   2952  N   ILE A  21     179.190 193.870 167.823  1.00 89.00           N
ATOM   2953  CA  ILE A  21     180.110 193.322 166.830  1.00 89.00           C
ATOM   2954  C   ILE A  21     180.006 194.124 165.534  1.00 89.00           C
ATOM   2955  O   ILE A  21     178.970 194.103 164.864  1.00 89.00           O
ATOM   2956  CB  ILE A  21     179.826 191.827 166.559  1.00 89.00           C
ATOM   2957  CG1 ILE A  21     179.747 191.052 167.879  1.00 89.00           C
ATOM   2958  CG2 ILE A  21     180.893 191.233 165.637  1.00 89.00           C
ATOM   2959  CD1 ILE A  21     181.032 191.085 168.695  1.00 89.00           C
ATOM   2960  N   THR A  22     181.127 194.772 165.205  1.00 84.51           N
ATOM   2961  CA  THR A  22     181.133 195.630 164.024  1.00 84.51           C
ATOM   2962  C   THR A  22     181.820 194.934 162.853  1.00 84.51           C
ATOM   2963  O   THR A  22     182.772 194.175 163.047  1.00 84.51           O
ATOM   2964  CB  THR A  22     181.834 196.971 164.311  1.00 84.51           C
ATOM   2965  CG2 THR A  22     181.436 198.029 163.287  1.00 84.51           C
ATOM   2966  OG1 THR A  22     181.466 197.426 165.618  1.00 84.51           O
ATOM   2967  N   ASP A  23     181.287 195.127 161.670  1.00 84.45           N
ATOM   2968  CA  ASP A  23     181.906 194.610 160.454  1.00 84.45           C
ATOM   2969  C   ASP A  23     183.191 195.371 160.126  1.00 84.45           C
ATOM   2970  O   ASP A  23     183.140 196.497 159.627  1.00 84.45           O
ATOM   2971  CB  ASP A  23     180.931 194.695 159.278  1.00 84.45           C
ATOM   2972  CG  ASP A  23     181.463 194.033 158.018  1.00 84.45           C
ATOM   2973  OD1 ASP A  23     180.698 193.878 157.041  1.00 84.45           O
ATOM   2974  OD2 ASP A  23     182.657 193.661 158.004  1.00 84.45           O
ATOM   2975  N   ASN A  24     184.248 194.764 160.426  1.00 80.58           N
ATOM   2976  CA  ASN A  24     185.540 195.411 160.228  1.00 80.58           C
ATOM   2977  C   ASN A  24     186.094 195.135 158.832  1.00 80.58           C
ATOM   2978  O   ASN A  24     187.022 195.810 158.383  1.00 80.58           O
ATOM   2979  CB  ASN A  24     186.538 194.958 161.294  1.00 80.58           C
ATOM   2980  CG  ASN A  24     186.193 195.477 162.677  1.00 80.58           C
ATOM   2981  ND2 ASN A  24     186.405 194.648 163.692  1.00 80.58           N
ATOM   2982  OD1 ASN A  24     185.738 196.613 162.830  1.00 80.58           O
ATOM   2983  N   VAL A  25     185.533 194.339 158.170  1.00 82.06           N
ATOM   2984  CA  VAL A  25     186.055 193.929 156.873  1.00 82.06           C
ATOM   2985  C   VAL A  25     185.693 194.972 155.816  1.00 82.06           C
ATOM   2986  O   VAL A  25     186.488 195.260 154.919  1.00 82.06           O
ATOM   2987  CB  VAL A  25     185.521 192.541 156.456  1.00 82.06           C
ATOM   2988  CG1 VAL A  25     185.941 192.207 155.025  1.00 82.06           C
ATOM   2989  CG2 VAL A  25     186.014 191.468 157.425  1.00 82.06           C
ATOM   2990  N   HIS A  26     184.654 195.514 156.009  1.00 78.30           N
ATOM   2991  CA  HIS A  26     184.186 196.463 155.004  1.00 78.30           C
ATOM   2992  C   HIS A  26     184.412 197.901 155.457  1.00 78.30           C
ATOM   2993  O   HIS A  26     184.025 198.843 154.760  1.00 78.30           O
ATOM   2994  CB  HIS A  26     182.705 196.233 154.699  1.00 78.30           C
ATOM   2995  CG  HIS A  26     182.422 194.911 154.061  1.00 78.30           C
ATOM   2996  CD2 HIS A  26     182.479 194.517 152.766  1.00 78.30           C
ATOM   2997  ND1 HIS A  26     182.020 193.807 154.781  1.00 78.30           N
ATOM   2998  CE1 HIS A  26     181.843 192.789 153.956  1.00 78.30           C
ATOM   2999  NE2 HIS A  26     182.115 193.193 152.726  1.00 78.30           N
ATOM   3000  N   THR A  27     184.957 197.908 156.666  1.00 66.36           N
ATOM   3001  CA  THR A  27     185.236 199.248 157.171  1.00 66.36           C
ATOM   3002  C   THR A  27     186.712 199.595 156.995  1.00 66.36           C
ATOM   3003  O   THR A  27     187.551 198.703 156.852  1.00 66.36           O
ATOM   3004  CB  THR A  27     184.850 199.378 158.655  1.00 66.36           C
ATOM   3005  CG2 THR A  27     183.335 199.385 158.830  1.00 66.36           C
ATOM   3006  OG1 THR A  27     185.397 198.272 159.384  1.00 66.36           O
ATOM   3007  N   TRP A  28     186.981 200.272 157.242  1.00 47.90           N
ATOM   3008  CA  TRP A  28     188.282 200.857 156.938  1.00 47.90           C
ATOM   3009  C   TRP A  28     189.374 200.236 157.801  1.00 47.90           C
ATOM   3010  O   TRP A  28     189.260 200.203 159.030  1.00 47.90           O
ATOM   3011  CB  TRP A  28     188.252 202.374 157.144  1.00 47.90           C
ATOM   3012  CG  TRP A  28     188.698 203.161 155.948  1.00 47.90           C
ATOM   3013  CD1 TRP A  28     188.266 203.015 154.659  1.00 47.90           C
ATOM   3014  CD2 TRP A  28     189.667 204.213 155.931  1.00 47.90           C
ATOM   3015  CE2 TRP A  28     189.773 204.661 154.596  1.00 47.90           C
ATOM   3016  CE3 TRP A  28     190.457 204.821 156.916  1.00 47.90           C
ATOM   3017  NE1 TRP A  28     188.909 203.914 153.840  1.00 47.90           N
ATOM   3018  CZ2 TRP A  28     190.638 205.692 154.220  1.00 47.90           C
ATOM   3019  CZ3 TRP A  28     191.317 205.846 156.541  1.00 47.90           C
ATOM   3020  CH2 TRP A  28     191.400 206.269 155.203  1.00 47.90           C
ATOM   3021  N   THR A  29     189.855 199.826 157.525  1.00 46.01           N
ATOM   3022  CA  THR A  29     190.955 198.898 157.762  1.00 46.01           C
ATOM   3023  C   THR A  29     192.091 199.587 158.512  1.00 46.01           C
ATOM   3024  O   THR A  29     192.897 198.927 159.171  1.00 46.01           O
ATOM   3025  CB  THR A  29     191.488 198.315 156.440  1.00 46.01           C
ATOM   3026  CG2 THR A  29     190.472 197.374 155.803  1.00 46.01           C
ATOM   3027  OG1 THR A  29     191.766 199.385 155.529  1.00 46.01           O
ATOM   3028  N   GLU A  30     192.173 200.072 158.774  1.00 54.46           N
ATOM   3029  CA  GLU A  30     193.419 200.556 159.361  1.00 54.46           C
ATOM   3030  C   GLU A  30     193.208 201.007 160.804  1.00 54.46           C
ATOM   3031  O   GLU A  30     193.946 201.857 161.307  1.00 54.46           O
ATOM   3032  CB  GLU A  30     193.993 201.706 158.530  1.00 54.46           C
ATOM   3033  CG  GLU A  30     194.599 201.263 157.205  1.00 54.46           C
ATOM   3034  CD  GLU A  30     195.529 202.298 156.595  1.00 54.46           C
ATOM   3035  OE1 GLU A  30     196.162 202.008 155.554  1.00 54.46           O
ATOM   3036  OE2 GLU A  30     195.627 203.410 157.163  1.00 54.46           O
ATOM   3037  N   GLN A  31     192.797 200.343 161.091  1.00 65.15           N
ATOM   3038  CA  GLN A  31     192.453 200.859 162.413  1.00 65.15           C
ATOM   3039  C   GLN A  31     193.214 200.116 163.507  1.00 65.15           C
ATOM   3040  O   GLN A  31     193.342 200.612 164.627  1.00 65.15           O
ATOM   3041  CB  GLN A  31     190.948 200.753 162.655  1.00 65.15           C
ATOM   3042  CG  GLN A  31     190.122 201.728 161.827  1.00 65.15           C
ATOM   3043  CD  GLN A  31     188.632 201.600 162.084  1.00 65.15           C
ATOM   3044  NE2 GLN A  31     187.840 202.415 161.395  1.00 65.15           N
ATOM   3045  OE1 GLN A  31     188.196 200.775 162.892  1.00 65.15           O
ATOM   3046  N   TYR A  32     193.768 198.993 163.109  1.00 81.56           N
ATOM   3047  CA  TYR A  32     194.444 198.226 164.150  1.00 81.56           C
ATOM   3048  C   TYR A  32     195.915 198.025 163.812  1.00 81.56           C
ATOM   3049  O   TYR A  32     196.271 197.842 162.646  1.00 81.56           O
ATOM   3050  CB  TYR A  32     193.763 196.866 164.344  1.00 81.56           C
ATOM   3051  CG  TYR A  32     192.311 196.966 164.744  1.00 81.56           C
ATOM   3052  CD1 TYR A  32     191.949 197.278 166.054  1.00 81.56           C
ATOM   3053  CD2 TYR A  32     191.298 196.747 163.818  1.00 81.56           C
ATOM   3054  CE1 TYR A  32     190.613 197.370 166.428  1.00 81.56           C
ATOM   3055  CE2 TYR A  32     189.958 196.835 164.181  1.00 81.56           C
ATOM   3056  CZ  TYR A  32     189.626 197.147 165.486  1.00 81.56           C
ATOM   3057  OH  TYR A  32     188.301 197.236 165.852  1.00 81.56           O
ATOM   3058  N   LYS A  33     196.795 198.066 164.723  1.00 87.19           N
ATOM   3059  CA  LYS A  33     198.221 197.787 164.587  1.00 87.19           C
ATOM   3060  C   LYS A  33     198.700 196.823 165.671  1.00 87.19           C
ATOM   3061  O   LYS A  33     198.504 197.077 166.862  1.00 87.19           O
ATOM   3062  CB  LYS A  33     199.031 199.083 164.644  1.00 87.19           C
ATOM   3063  CG  LYS A  33     200.479 198.929 164.206  1.00 87.19           C
ATOM   3064  CD  LYS A  33     201.205 200.268 164.190  1.00 87.19           C
ATOM   3065  CE  LYS A  33     202.669 200.108 163.805  1.00 87.19           C
ATOM   3066  NZ  LYS A  33     203.385 201.418 163.789  1.00 87.19           N
ATOM   3067  N   PHE A  34     199.223 195.732 165.230  1.00 90.76           N
ATOM   3068  CA  PHE A  34     199.826 194.813 166.188  1.00 90.76           C
ATOM   3069  C   PHE A  34     201.175 195.341 166.668  1.00 90.76           C
ATOM   3070  O   PHE A  34     201.967 195.846 165.871  1.00 90.76           O
ATOM   3071  CB  PHE A  34     199.996 193.421 165.571  1.00 90.76           C
ATOM   3072  CG  PHE A  34     198.720 192.625 165.508  1.00 90.76           C
ATOM   3073  CD1 PHE A  34     198.731 191.304 165.078  1.00 90.76           C
ATOM   3074  CD2 PHE A  34     197.512 193.199 165.879  1.00 90.76           C
ATOM   3075  CE1 PHE A  34     197.551 190.566 165.020  1.00 90.76           C
ATOM   3076  CE2 PHE A  34     196.330 192.468 165.823  1.00 90.76           C
ATOM   3077  CZ  PHE A  34     196.351 191.150 165.392  1.00 90.76           C
ATOM   3078  N   GLN A  35     201.465 195.312 167.972  1.00 89.85           N
ATOM   3079  CA  GLN A  35     202.743 195.654 168.585  1.00 89.85           C
ATOM   3080  C   GLN A  35     203.242 194.530 169.488  1.00 89.85           C
ATOM   3081  O   GLN A  35     202.462 193.937 170.237  1.00 89.85           O
ATOM   3082  CB  GLN A  35     202.627 196.955 169.383  1.00 89.85           C
ATOM   3083  CG  GLN A  35     202.177 198.148 168.551  1.00 89.85           C
ATOM   3084  CD  GLN A  35     203.294 198.728 167.705  1.00 89.85           C
ATOM   3085  NE2 GLN A  35     202.951 199.677 166.839  1.00 89.85           N
ATOM   3086  OE1 GLN A  35     204.456 198.331 167.831  1.00 89.85           O
ATOM   3087  N   PRO A  36     204.449 194.227 169.424  1.00 88.83           N
ATOM   3088  CA  PRO A  36     204.957 193.241 170.380  1.00 88.83           C
ATOM   3089  C   PRO A  36     205.062 193.795 171.798  1.00 88.83           C
ATOM   3090  O   PRO A  36     205.346 194.980 171.982  1.00 88.83           O
ATOM   3091  CB  PRO A  36     206.340 192.891 169.825  1.00 88.83           C
ATOM   3092  CG  PRO A  36     206.791 194.128 169.117  1.00 88.83           C
ATOM   3093  CD  PRO A  36     205.590 194.797 168.514  1.00 88.83           C
ATOM   3094  N   GLU A  37     205.014 192.934 172.677  1.00 87.78           N
ATOM   3095  CA  GLU A  37     205.148 193.362 174.066  1.00 87.78           C
ATOM   3096  C   GLU A  37     206.565 193.843 174.362  1.00 87.78           C
ATOM   3097  O   GLU A  37     206.754 194.853 175.041  1.00 87.78           O
ATOM   3098  CB  GLU A  37     204.769 192.224 175.017  1.00 87.78           C
ATOM   3099  CG  GLU A  37     204.764 192.625 176.485  1.00 87.78           C
ATOM   3100  CD  GLU A  37     204.456 191.466 177.422  1.00 87.78           C
ATOM   3101  OE1 GLU A  37     204.144 191.713 178.610  1.00 87.78           O
ATOM   3102  OE2 GLU A  37     204.528 190.304 176.965  1.00 87.78           O
ATOM   3103  N   SER A  38     207.476 193.173 173.963  1.00 89.82           N
ATOM   3104  CA  SER A  38     208.882 193.507 174.159  1.00 89.82           C
ATOM   3105  C   SER A  38     209.742 192.972 173.022  1.00 89.82           C
ATOM   3106  O   SER A  38     209.956 191.762 172.911  1.00 89.82           O
ATOM   3107  CB  SER A  38     209.384 192.949 175.493  1.00 89.82           C
ATOM   3108  OG  SER A  38     210.796 193.037 175.576  1.00 89.82           O
ATOM   3109  N   PRO A  39     210.194 193.859 172.163  1.00 92.36           N
ATOM   3110  CA  PRO A  39     211.065 193.410 171.074  1.00 92.36           C
ATOM   3111  C   PRO A  39     212.259 192.594 171.571  1.00 92.36           C
ATOM   3112  O   PRO A  39     212.689 191.655 170.900  1.00 92.36           O
ATOM   3113  CB  PRO A  39     211.530 194.719 170.429  1.00 92.36           C
ATOM   3114  CG  PRO A  39     210.423 195.688 170.696  1.00 92.36           C
ATOM   3115  CD  PRO A  39     209.842 195.389 172.047  1.00 92.36           C
ATOM   3116  N   SER A  40     212.801 192.935 172.728  1.00 92.55           N
ATOM   3117  CA  SER A  40     213.938 192.219 173.295  1.00 92.55           C
ATOM   3118  C   SER A  40     213.569 190.782 173.649  1.00 92.55           C
ATOM   3119  O   SER A  40     214.350 189.860 173.419  1.00 92.55           O
ATOM   3120  CB  SER A  40     214.461 192.940 174.538  1.00 92.55           C
ATOM   3121  OG  SER A  40     214.930 194.237 174.207  1.00 92.55           O
ATOM   3122  N   LYS A  41     212.407 190.597 174.253  1.00 93.24           N
ATOM   3123  CA  LYS A  41     211.930 189.255 174.579  1.00 93.24           C
ATOM   3124  C   LYS A  41     211.694 188.434 173.314  1.00 93.24           C
ATOM   3125  O   LYS A  41     212.013 187.243 173.273  1.00 93.24           O
ATOM   3126  CB  LYS A  41     210.645 189.328 175.404  1.00 93.24           C
ATOM   3127  CG  LYS A  41     210.860 189.755 176.848  1.00 93.24           C
ATOM   3128  CD  LYS A  41     209.560 189.724 177.641  1.00 93.24           C
ATOM   3129  CE  LYS A  41     209.766 190.193 179.076  1.00 93.24           C
ATOM   3130  NZ  LYS A  41     208.484 190.210 179.841  1.00 93.24           N
ATOM   3131  N   LEU A  42     211.136 189.119 172.365  1.00 93.04           N
ATOM   3132  CA  LEU A  42     210.860 188.456 171.095  1.00 93.04           C
ATOM   3133  C   LEU A  42     212.155 188.043 170.405  1.00 93.04           C
ATOM   3134  O   LEU A  42     212.257 186.928 169.887  1.00 93.04           O
ATOM   3135  CB  LEU A  42     210.047 189.371 170.177  1.00 93.04           C
ATOM   3136  CG  LEU A  42     209.445 188.721 168.930  1.00 93.04           C
ATOM   3137  CD1 LEU A  42     208.570 187.536 169.322  1.00 93.04           C
ATOM   3138  CD2 LEU A  42     208.643 189.741 168.130  1.00 93.04           C
ATOM   3139  N   ALA A  43     213.161 188.921 170.373  1.00 94.52           N
ATOM   3140  CA  ALA A  43     214.455 188.626 169.765  1.00 94.52           C
ATOM   3141  C   ALA A  43     215.117 187.428 170.441  1.00 94.52           C
ATOM   3142  O   ALA A  43     215.717 186.584 169.770  1.00 94.52           O
ATOM   3143  CB  ALA A  43     215.370 189.847 169.844  1.00 94.52           C
ATOM   3144  N   SER A  44     215.022 187.394 171.794  1.00 93.77           N
ATOM   3145  CA  SER A  44     215.569 186.271 172.549  1.00 93.77           C
ATOM   3146  C   SER A  44     214.906 184.957 172.149  1.00 93.77           C
ATOM   3147  O   SER A  44     215.580 183.940 171.984  1.00 93.77           O
ATOM   3148  CB  SER A  44     215.400 186.500 174.051  1.00 93.77           C
ATOM   3149  OG  SER A  44     215.978 185.439 174.791  1.00 93.77           O
ATOM   3150  N   ALA A  45     213.617 185.012 171.991  1.00 94.67           N
ATOM   3151  CA  ALA A  45     212.865 183.825 171.599  1.00 94.67           C
ATOM   3152  C   ALA A  45     213.242 183.377 170.191  1.00 94.67           C
ATOM   3153  O   ALA A  45     213.374 182.178 169.928  1.00 94.67           O
ATOM   3154  CB  ALA A  45     211.365 184.090 171.685  1.00 94.67           C
ATOM   3155  N   ILE A  46     213.430 184.328 169.330  1.00 95.30           N
ATOM   3156  CA  ILE A  46     213.778 184.038 167.944  1.00 95.30           C
ATOM   3157  C   ILE A  46     215.184 183.444 167.879  1.00 95.30           C
ATOM   3158  O   ILE A  46     215.422 182.474 167.154  1.00 95.30           O
ATOM   3159  CB  ILE A  46     213.691 185.305 167.062  1.00 95.30           C
ATOM   3160  CG1 ILE A  46     212.228 185.709 166.851  1.00 95.30           C
ATOM   3161  CG2 ILE A  46     214.396 185.079 165.723  1.00 95.30           C
ATOM   3162  CD1 ILE A  46     212.051 187.066 166.184  1.00 95.30           C
ATOM   3163  N   GLN A  47     216.081 184.062 168.631  1.00 95.35           N
ATOM   3164  CA  GLN A  47     217.444 183.544 168.675  1.00 95.35           C
ATOM   3165  C   GLN A  47     217.466 182.092 169.140  1.00 95.35           C
ATOM   3166  O   GLN A  47     218.114 181.246 168.521  1.00 95.35           O
ATOM   3167  CB  GLN A  47     218.315 184.402 169.592  1.00 95.35           C
ATOM   3168  CG  GLN A  47     219.744 183.896 169.735  1.00 95.35           C
ATOM   3169  CD  GLN A  47     220.520 184.620 170.820  1.00 95.35           C
ATOM   3170  NE2 GLN A  47     221.844 184.537 170.758  1.00 95.35           N
ATOM   3171  OE1 GLN A  47     219.932 185.250 171.704  1.00 95.35           O
ATOM   3172  N   LYS A  48     216.799 181.802 170.213  1.00 95.01           N
ATOM   3173  CA  LYS A  48     216.745 180.443 170.744  1.00 95.01           C
ATOM   3174  C   LYS A  48     216.086 179.489 169.754  1.00 95.01           C
ATOM   3175  O   LYS A  48     216.548 178.362 169.566  1.00 95.01           O
ATOM   3176  CB  LYS A  48     215.994 180.418 172.077  1.00 95.01           C
ATOM   3177  CG  LYS A  48     215.922 179.041 172.722  1.00 95.01           C
ATOM   3178  CD  LYS A  48     217.300 178.552 173.148  1.00 95.01           C
ATOM   3179  CE  LYS A  48     217.217 177.230 173.895  1.00 95.01           C
ATOM   3180  NZ  LYS A  48     218.567 176.749 174.321  1.00 95.01           N
ATOM   3181  N   ALA A  49     215.055 179.953 169.117  1.00 95.19           N
ATOM   3182  CA  ALA A  49     214.356 179.133 168.129  1.00 95.19           C
ATOM   3183  C   ALA A  49     215.274 178.774 166.965  1.00 95.19           C
ATOM   3184  O   ALA A  49     215.276 177.632 166.498  1.00 95.19           O
ATOM   3185  CB  ALA A  49     213.114 179.859 167.619  1.00 95.19           C
ATOM   3186  N   HIS A  50     216.019 179.776 166.560  1.00 94.63           N
ATOM   3187  CA  HIS A  50     216.960 179.544 165.470  1.00 94.63           C
ATOM   3188  C   HIS A  50     218.009 178.508 165.858  1.00 94.63           C
ATOM   3189  O   HIS A  50     218.352 177.635 165.057  1.00 94.63           O
ATOM   3190  CB  HIS A  50     217.639 180.851 165.060  1.00 94.63           C
ATOM   3191  CG  HIS A  50     218.562 180.709 163.893  1.00 94.63           C
ATOM   3192  CD2 HIS A  50     218.308 180.574 162.571  1.00 94.63           C
ATOM   3193  ND1 HIS A  50     219.934 180.691 164.027  1.00 94.63           N
ATOM   3194  CE1 HIS A  50     220.484 180.551 162.833  1.00 94.63           C
ATOM   3195  NE2 HIS A  50     219.520 180.479 161.930  1.00 94.63           N
ATOM   3196  N   GLU A  51     218.432 178.568 167.140  1.00 94.84           N
ATOM   3197  CA  GLU A  51     219.415 177.612 167.644  1.00 94.84           C
ATOM   3198  C   GLU A  51     218.848 176.195 167.666  1.00 94.84           C
ATOM   3199  O   GLU A  51     219.591 175.222 167.525  1.00 94.84           O
ATOM   3200  CB  GLU A  51     219.886 178.014 169.044  1.00 94.84           C
ATOM   3201  CG  GLU A  51     220.768 179.251 169.065  1.00 94.84           C
ATOM   3202  CD  GLU A  51     221.063 179.756 170.470  1.00 94.84           C
ATOM   3203  OE1 GLU A  51     221.817 180.743 170.617  1.00 94.84           O
ATOM   3204  OE2 GLU A  51     220.534 179.155 171.433  1.00 94.84           O
ATOM   3205  N   GLU A  52     217.591 176.125 167.745  1.00 93.64           N
ATOM   3206  CA  GLU A  52     216.924 174.830 167.829  1.00 93.64           C
ATOM   3207  C   GLU A  52     216.508 174.331 166.449  1.00 93.64           C
ATOM   3208  O   GLU A  52     215.847 173.297 166.328  1.00 93.64           O
ATOM   3209  CB  GLU A  52     215.703 174.912 168.749  1.00 93.64           C
ATOM   3210  CG  GLU A  52     216.049 175.147 170.211  1.00 93.64           C
ATOM   3211  CD  GLU A  52     214.829 175.383 171.087  1.00 93.64           C
ATOM   3212  OE1 GLU A  52     214.978 175.481 172.326  1.00 93.64           O
ATOM   3213  OE2 GLU A  52     213.711 175.471 170.530  1.00 93.64           O
ATOM   3214  N   GLY A  53     216.790 175.037 165.502  1.00 95.53           N
ATOM   3215  CA  GLY A  53     216.573 174.545 164.152  1.00 95.53           C
ATOM   3216  C   GLY A  53     215.391 175.196 163.460  1.00 95.53           C
ATOM   3217  O   GLY A  53     215.055 174.844 162.328  1.00 95.53           O
ATOM   3218  N   ILE A  54     214.633 176.085 164.093  1.00 95.69           N
ATOM   3219  CA  ILE A  54     213.546 176.826 163.462  1.00 95.69           C
ATOM   3220  C   ILE A  54     214.121 177.857 162.494  1.00 95.69           C
ATOM   3221  O   ILE A  54     215.025 178.615 162.850  1.00 95.69           O
ATOM   3222  CB  ILE A  54     212.649 177.518 164.513  1.00 95.69           C
ATOM   3223  CG1 ILE A  54     212.002 176.476 165.433  1.00 95.69           C
ATOM   3224  CG2 ILE A  54     211.585 178.382 163.830  1.00 95.69           C
ATOM   3225  CD1 ILE A  54     211.243 177.075 166.610  1.00 95.69           C
ATOM   3226  N   CYS A  55     213.693 177.860 161.270  1.00 95.42           N
ATOM   3227  CA  CYS A  55     214.320 178.676 160.238  1.00 95.42           C
ATOM   3228  C   CYS A  55     213.509 179.937 159.969  1.00 95.42           C
ATOM   3229  O   CYS A  55     213.984 180.857 159.301  1.00 95.42           O
ATOM   3230  CB  CYS A  55     214.479 177.874 158.945  1.00 95.42           C
ATOM   3231  SG  CYS A  55     212.913 177.316 158.239  1.00 95.42           S
ATOM   3232  N   GLY A  56     212.269 180.042 160.484  1.00 95.51           N
ATOM   3233  CA  GLY A  56     211.437 181.207 160.222  1.00 95.51           C
ATOM   3234  C   GLY A  56     210.096 181.152 160.930  1.00 95.51           C
ATOM   3235  O   GLY A  56     209.837 180.232 161.710  1.00 95.51           O
ATOM   3236  N   ILE A  57     209.246 182.161 160.647  1.00 94.96           N
ATOM   3237  CA  ILE A  57     207.929 182.306 161.256  1.00 94.96           C
ATOM   3238  C   ILE A  57     206.870 182.456 160.166  1.00 94.96           C
ATOM   3239  O   ILE A  57     207.126 183.060 159.122  1.00 94.96           O
ATOM   3240  CB  ILE A  57     207.882 183.515 162.218  1.00 94.96           C
ATOM   3241  CG1 ILE A  57     208.834 183.296 163.400  1.00 94.96           C
ATOM   3242  CG2 ILE A  57     206.450 183.762 162.707  1.00 94.96           C
ATOM   3243  CD1 ILE A  57     209.059 184.536 164.252  1.00 94.96           C
ATOM   3244  N   ARG A  58     205.752 181.818 160.298  1.00 96.01           N
ATOM   3245  CA  ARG A  58     204.557 182.100 159.511  1.00 96.01           C
ATOM   3246  C   ARG A  58     203.553 182.916 160.319  1.00 96.01           C
ATOM   3247  O   ARG A  58     203.181 182.534 161.429  1.00 96.01           O
ATOM   3248  CB  ARG A  58     203.910 180.799 159.032  1.00 96.01           C
ATOM   3249  CG  ARG A  58     204.706 180.076 157.959  1.00 96.01           C
ATOM   3250  CD  ARG A  58     204.717 180.847 156.646  1.00 96.01           C
ATOM   3251  NE  ARG A  58     205.398 180.102 155.589  1.00 96.01           N
ATOM   3252  CZ  ARG A  58     205.612 180.560 154.359  1.00 96.01           C
ATOM   3253  NH1 ARG A  58     205.204 181.773 154.005  1.00 96.01           N
ATOM   3254  NH2 ARG A  58     206.242 179.799 153.475  1.00 96.01           N
ATOM   3255  N   SER A  59     203.172 184.077 159.744  1.00 94.81           N
ATOM   3256  CA  SER A  59     202.169 184.911 160.397  1.00 94.81           C
ATOM   3257  C   SER A  59     200.790 184.263 160.339  1.00 94.81           C
ATOM   3258  O   SER A  59     200.450 183.599 159.358  1.00 94.81           O
ATOM   3259  CB  SER A  59     202.119 186.296 159.748  1.00 94.81           C
ATOM   3260  OG  SER A  59     203.360 186.965 159.894  1.00 94.81           O
ATOM   3261  N   VAL A  60     199.990 184.498 161.441  1.00 94.14           N
ATOM   3262  CA  VAL A  60     198.644 183.943 161.516  1.00 94.14           C
ATOM   3263  C   VAL A  60     197.658 184.881 160.820  1.00 94.14           C
ATOM   3264  O   VAL A  60     196.661 184.432 160.253  1.00 94.14           O
ATOM   3265  CB  VAL A  60     198.209 183.704 162.979  1.00 94.14           C
ATOM   3266  CG1 VAL A  60     196.751 183.246 163.041  1.00 94.14           C
ATOM   3267  CG2 VAL A  60     199.123 182.679 163.649  1.00 94.14           C
ATOM   3268  N   THR A  61     197.952 186.204 160.880  1.00 92.52           N
ATOM   3269  CA  THR A  61     197.097 187.218 160.275  1.00 92.52           C
ATOM   3270  C   THR A  61     197.925 188.219 159.476  1.00 92.52           C
ATOM   3271  O   THR A  61     199.134 188.342 159.688  1.00 92.52           O
ATOM   3272  CB  THR A  61     196.273 187.963 161.340  1.00 92.52           C
ATOM   3273  CG2 THR A  61     195.486 186.988 162.209  1.00 92.52           C
ATOM   3274  OG1 THR A  61     197.159 188.721 162.176  1.00 92.52           O
ATOM   3275  N   ARG A  62     197.253 188.907 158.622  1.00 91.59           N
ATOM   3276  CA  ARG A  62     197.874 189.993 157.871  1.00 91.59           C
ATOM   3277  C   ARG A  62     198.454 191.046 158.809  1.00 91.59           C
ATOM   3278  O   ARG A  62     199.563 191.539 158.588  1.00 91.59           O
ATOM   3279  CB  ARG A  62     196.862 190.637 156.922  1.00 91.59           C
ATOM   3280  CG  ARG A  62     197.438 191.770 156.086  1.00 91.59           C
ATOM   3281  CD  ARG A  62     196.369 192.435 155.227  1.00 91.59           C
ATOM   3282  NE  ARG A  62     195.355 193.093 156.045  1.00 91.59           N
ATOM   3283  CZ  ARG A  62     195.489 194.294 156.600  1.00 91.59           C
ATOM   3284  NH1 ARG A  62     196.605 194.996 156.436  1.00 91.59           N
ATOM   3285  NH2 ARG A  62     194.501 194.798 157.325  1.00 91.59           N
ATOM   3286  N   LEU A  63     197.825 191.351 159.847  1.00 91.21           N
ATOM   3287  CA  LEU A  63     198.268 192.354 160.808  1.00 91.21           C
ATOM   3288  C   LEU A  63     199.551 191.909 161.507  1.00 91.21           C
ATOM   3289  O   LEU A  63     200.417 192.733 161.807  1.00 91.21           O
ATOM   3290  CB  LEU A  63     197.177 192.624 161.847  1.00 91.21           C
ATOM   3291  CG  LEU A  63     195.954 193.404 161.357  1.00 91.21           C
ATOM   3292  CD1 LEU A  63     194.931 193.543 162.480  1.00 91.21           C
ATOM   3293  CD2 LEU A  63     196.370 194.774 160.832  1.00 91.21           C
ATOM   3294  N   GLU A  64     199.640 190.574 161.797  1.00 94.53           N
ATOM   3295  CA  GLU A  64     200.881 190.053 162.365  1.00 94.53           C
ATOM   3296  C   GLU A  64     202.051 190.240 161.400  1.00 94.53           C
ATOM   3297  O   GLU A  64     203.152 190.603 161.818  1.00 94.53           O
ATOM   3298  CB  GLU A  64     200.729 188.573 162.724  1.00 94.53           C
ATOM   3299  CG  GLU A  64     201.960 187.970 163.385  1.00 94.53           C
ATOM   3300  CD  GLU A  64     201.750 186.533 163.842  1.00 94.53           C
ATOM   3301  OE1 GLU A  64     202.751 185.800 164.014  1.00 94.53           O
ATOM   3302  OE2 GLU A  64     200.577 186.140 164.030  1.00 94.53           O
ATOM   3303  N   ASN A  65     201.841 189.992 160.104  1.00 95.00           N
ATOM   3304  CA  ASN A  65     202.870 190.217 159.094  1.00 95.00           C
ATOM   3305  C   ASN A  65     203.323 191.673 159.069  1.00 95.00           C
ATOM   3306  O   ASN A  65     204.519 191.956 158.996  1.00 95.00           O
ATOM   3307  CB  ASN A  65     202.369 189.794 157.712  1.00 95.00           C
ATOM   3308  CG  ASN A  65     203.383 190.055 156.616  1.00 95.00           C
ATOM   3309  ND2 ASN A  65     204.454 189.268 156.601  1.00 95.00           N
ATOM   3310  OD1 ASN A  65     203.207 190.955 155.793  1.00 95.00           O
ATOM   3311  N   LEU A  66     202.357 192.602 159.141  1.00 94.28           N
ATOM   3312  CA  LEU A  66     202.673 194.025 159.152  1.00 94.28           C
ATOM   3313  C   LEU A  66     203.509 194.387 160.376  1.00 94.28           C
ATOM   3314  O   LEU A  66     204.424 195.210 160.287  1.00 94.28           O
ATOM   3315  CB  LEU A  66     201.392 194.861 159.132  1.00 94.28           C
ATOM   3316  CG  LEU A  66     200.600 194.856 157.822  1.00 94.28           C
ATOM   3317  CD1 LEU A  66     199.282 195.605 157.998  1.00 94.28           C
ATOM   3318  CD2 LEU A  66     201.425 195.471 156.697  1.00 94.28           C
ATOM   3319  N   MET A  67     203.130 193.773 161.516  1.00 93.86           N
ATOM   3320  CA  MET A  67     203.912 193.991 162.730  1.00 93.86           C
ATOM   3321  C   MET A  67     205.357 193.543 162.532  1.00 93.86           C
ATOM   3322  O   MET A  67     206.289 194.261 162.897  1.00 93.86           O
ATOM   3323  CB  MET A  67     203.291 193.246 163.911  1.00 93.86           C
ATOM   3324  CG  MET A  67     204.043 193.435 165.220  1.00 93.86           C
ATOM   3325  SD  MET A  67     203.530 192.229 166.505  1.00 93.86           S
ATOM   3326  CE  MET A  67     204.354 190.734 165.889  1.00 93.86           C
ATOM   3327  N   TRP A  68     205.593 192.367 161.972  1.00 94.28           N
ATOM   3328  CA  TRP A  68     206.934 191.839 161.744  1.00 94.28           C
ATOM   3329  C   TRP A  68     207.727 192.749 160.811  1.00 94.28           C
ATOM   3330  O   TRP A  68     208.918 192.981 161.026  1.00 94.28           O
ATOM   3331  CB  TRP A  68     206.864 190.425 161.157  1.00 94.28           C
ATOM   3332  CG  TRP A  68     206.429 189.380 162.140  1.00 94.28           C
ATOM   3333  CD1 TRP A  68     205.324 188.580 162.056  1.00 94.28           C
ATOM   3334  CD2 TRP A  68     207.091 189.026 163.358  1.00 94.28           C
ATOM   3335  CE2 TRP A  68     206.330 188.001 163.963  1.00 94.28           C
ATOM   3336  CE3 TRP A  68     208.255 189.476 163.996  1.00 94.28           C
ATOM   3337  NE1 TRP A  68     205.259 187.747 163.150  1.00 94.28           N
ATOM   3338  CZ2 TRP A  68     206.698 187.416 165.178  1.00 94.28           C
ATOM   3339  CZ3 TRP A  68     208.618 188.894 165.205  1.00 94.28           C
ATOM   3340  CH2 TRP A  68     207.841 187.876 165.782  1.00 94.28           C
ATOM   3341  N   LYS A  69     207.059 193.231 159.747  1.00 95.16           N
ATOM   3342  CA  LYS A  69     207.715 194.143 158.815  1.00 95.16           C
ATOM   3343  C   LYS A  69     208.186 195.410 159.525  1.00 95.16           C
ATOM   3344  O   LYS A  69     209.286 195.902 159.264  1.00 95.16           O
ATOM   3345  CB  LYS A  69     206.777 194.506 157.665  1.00 95.16           C
ATOM   3346  CG  LYS A  69     206.593 193.394 156.641  1.00 95.16           C
ATOM   3347  CD  LYS A  69     205.658 193.820 155.516  1.00 95.16           C
ATOM   3348  CE  LYS A  69     205.517 192.729 154.462  1.00 95.16           C
ATOM   3349  NZ  LYS A  69     204.511 193.090 153.420  1.00 95.16           N
ATOM   3350  N   GLN A  70     207.432 195.863 160.380  1.00 93.13           N
ATOM   3351  CA  GLN A  70     207.706 197.106 161.096  1.00 93.13           C
ATOM   3352  C   GLN A  70     208.845 196.925 162.093  1.00 93.13           C
ATOM   3353  O   GLN A  70     209.693 197.809 162.243  1.00 93.13           O
ATOM   3354  CB  GLN A  70     206.449 197.597 161.818  1.00 93.13           C
ATOM   3355  CG  GLN A  70     206.646 198.907 162.570  1.00 93.13           C
ATOM   3356  CD  GLN A  70     205.406 199.337 163.332  1.00 93.13           C
ATOM   3357  NE2 GLN A  70     205.557 200.340 164.191  1.00 93.13           N
ATOM   3358  OE1 GLN A  70     204.322 198.774 163.149  1.00 93.13           O
ATOM   3359  N   ILE A  71     208.931 195.762 162.776  1.00 94.66           N
ATOM   3360  CA  ILE A  71     209.837 195.648 163.915  1.00 94.66           C
ATOM   3361  C   ILE A  71     211.111 194.920 163.490  1.00 94.66           C
ATOM   3362  O   ILE A  71     212.073 194.843 164.257  1.00 94.66           O
ATOM   3363  CB  ILE A  71     209.169 194.915 165.098  1.00 94.66           C
ATOM   3364  CG1 ILE A  71     208.785 193.487 164.693  1.00 94.66           C
ATOM   3365  CG2 ILE A  71     207.944 195.691 165.592  1.00 94.66           C
ATOM   3366  CD1 ILE A  71     208.404 192.592 165.866  1.00 94.66           C
ATOM   3367  N   THR A  72     211.179 194.393 162.249  1.00 94.89           N
ATOM   3368  CA  THR A  72     212.320 193.626 161.762  1.00 94.89           C
ATOM   3369  C   THR A  72     213.612 194.425 161.911  1.00 94.89           C
ATOM   3370  O   THR A  72     214.611 193.910 162.417  1.00 94.89           O
ATOM   3371  CB  THR A  72     212.130 193.218 160.289  1.00 94.89           C
ATOM   3372  CG2 THR A  72     213.418 192.641 159.709  1.00 94.89           C
ATOM   3373  OG1 THR A  72     211.094 192.231 160.203  1.00 94.89           O
ATOM   3374  N   PRO A  73     213.681 195.689 161.542  1.00 94.78           N
ATOM   3375  CA  PRO A  73     214.919 196.448 161.731  1.00 94.78           C
ATOM   3376  C   PRO A  73     215.349 196.523 163.194  1.00 94.78           C
ATOM   3377  O   PRO A  73     216.534 196.369 163.502  1.00 94.78           O
ATOM   3378  CB  PRO A  73     214.565 197.835 161.194  1.00 94.78           C
ATOM   3379  CG  PRO A  73     213.468 197.595 160.207  1.00 94.78           C
ATOM   3380  CD  PRO A  73     212.620 196.461 160.706  1.00 94.78           C
ATOM   3381  N   GLU A  74     214.398 196.780 164.049  1.00 93.94           N
ATOM   3382  CA  GLU A  74     214.682 196.835 165.479  1.00 93.94           C
ATOM   3383  C   GLU A  74     215.196 195.492 165.991  1.00 93.94           C
ATOM   3384  O   GLU A  74     216.142 195.443 166.779  1.00 93.94           O
ATOM   3385  CB  GLU A  74     213.434 197.254 166.260  1.00 93.94           C
ATOM   3386  CG  GLU A  74     213.682 197.469 167.747  1.00 93.94           C
ATOM   3387  CD  GLU A  74     212.459 197.985 168.490  1.00 93.94           C
ATOM   3388  OE1 GLU A  74     212.566 198.282 169.702  1.00 93.94           O
ATOM   3389  OE2 GLU A  74     211.385 198.089 167.856  1.00 93.94           O
ATOM   3390  N   LEU A  75     214.603 194.453 165.583  1.00 94.92           N
ATOM   3391  CA  LEU A  75     215.028 193.118 165.991  1.00 94.92           C
ATOM   3392  C   LEU A  75     216.460 192.844 165.541  1.00 94.92           C
ATOM   3393  O   LEU A  75     217.255 192.281 166.297  1.00 94.92           O
ATOM   3394  CB  LEU A  75     214.087 192.057 165.415  1.00 94.92           C
ATOM   3395  CG  LEU A  75     212.668 192.026 165.987  1.00 94.92           C
ATOM   3396  CD1 LEU A  75     211.820 191.000 165.244  1.00 94.92           C
ATOM   3397  CD2 LEU A  75     212.700 191.721 167.480  1.00 94.92           C
ATOM   3398  N   ASN A  76     216.761 193.176 164.340  1.00 94.68           N
ATOM   3399  CA  ASN A  76     218.104 192.963 163.810  1.00 94.68           C
ATOM   3400  C   ASN A  76     219.146 193.771 164.581  1.00 94.68           C
ATOM   3401  O   ASN A  76     220.274 193.315 164.769  1.00 94.68           O
ATOM   3402  CB  ASN A  76     218.158 193.314 162.322  1.00 94.68           C
ATOM   3403  CG  ASN A  76     217.624 192.200 161.441  1.00 94.68           C
ATOM   3404  ND2 ASN A  76     216.968 192.573 160.347  1.00 94.68           N
ATOM   3405  OD1 ASN A  76     217.800 191.015 161.741  1.00 94.68           O
ATOM   3406  N   HIS A  77     218.796 194.943 165.018  1.00 92.80           N
ATOM   3407  CA  HIS A  77     219.703 195.751 165.826  1.00 92.80           C
ATOM   3408  C   HIS A  77     219.967 195.100 167.178  1.00 92.80           C
ATOM   3409  O   HIS A  77     221.104 195.095 167.658  1.00 92.80           O
ATOM   3410  CB  HIS A  77     219.134 197.159 166.021  1.00 92.80           C
ATOM   3411  CG  HIS A  77     219.493 198.110 164.926  1.00 92.80           C
ATOM   3412  CD2 HIS A  77     220.535 198.965 164.793  1.00 92.80           C
ATOM   3413  ND1 HIS A  77     218.727 198.258 163.789  1.00 92.80           N
ATOM   3414  CE1 HIS A  77     219.285 199.164 163.003  1.00 92.80           C
ATOM   3415  NE2 HIS A  77     220.383 199.609 163.592  1.00 92.80           N
ATOM   3416  N   ILE A  78     218.925 194.558 167.716  1.00 93.91           N
ATOM   3417  CA  ILE A  78     219.059 193.863 168.991  1.00 93.91           C
ATOM   3418  C   ILE A  78     219.976 192.654 168.826  1.00 93.91           C
ATOM   3419  O   ILE A  78     220.857 192.420 169.655  1.00 93.91           O
ATOM   3420  CB  ILE A  78     217.683 193.423 169.542  1.00 93.91           C
ATOM   3421  CG1 ILE A  78     216.841 194.648 169.916  1.00 93.91           C
ATOM   3422  CG2 ILE A  78     217.857 192.489 170.741  1.00 93.91           C
ATOM   3423  CD1 ILE A  78     215.386 194.325 170.227  1.00 93.91           C
ATOM   3424  N   LEU A  79     219.727 191.941 167.769  1.00 94.60           N
ATOM   3425  CA  LEU A  79     220.556 190.769 167.503  1.00 94.60           C
ATOM   3426  C   LEU A  79     222.011 191.173 167.287  1.00 94.60           C
ATOM   3427  O   LEU A  79     222.922 190.534 167.821  1.00 94.60           O
ATOM   3428  CB  LEU A  79     220.035 190.014 166.277  1.00 94.60           C
ATOM   3429  CG  LEU A  79     218.663 189.355 166.418  1.00 94.60           C
ATOM   3430  CD1 LEU A  79     218.229 188.743 165.091  1.00 94.60           C
ATOM   3431  CD2 LEU A  79     218.688 188.297 167.517  1.00 94.60           C
ATOM   3432  N   SER A  80     222.250 192.196 166.547  1.00 92.39           N
ATOM   3433  CA  SER A  80     223.597 192.685 166.273  1.00 92.39           C
ATOM   3434  C   SER A  80     224.289 193.141 167.554  1.00 92.39           C
ATOM   3435  O   SER A  80     225.460 192.827 167.776  1.00 92.39           O
ATOM   3436  CB  SER A  80     223.554 193.838 165.270  1.00 92.39           C
ATOM   3437  OG  SER A  80     224.857 194.336 165.021  1.00 92.39           O
ATOM   3438  N   GLU A  81     223.592 193.824 168.398  1.00 92.04           N
ATOM   3439  CA  GLU A  81     224.141 194.311 169.659  1.00 92.04           C
ATOM   3440  C   GLU A  81     224.569 193.155 170.558  1.00 92.04           C
ATOM   3441  O   GLU A  81     225.462 193.311 171.394  1.00 92.04           O
ATOM   3442  CB  GLU A  81     223.122 195.193 170.384  1.00 92.04           C
ATOM   3443  CG  GLU A  81     223.701 195.958 171.567  1.00 92.04           C
ATOM   3444  CD  GLU A  81     222.718 196.940 172.186  1.00 92.04           C
ATOM   3445  OE1 GLU A  81     223.102 197.667 173.130  1.00 92.04           O
ATOM   3446  OE2 GLU A  81     221.555 196.979 171.723  1.00 92.04           O
ATOM   3447  N   ASN A  82     223.891 192.152 170.340  1.00 92.73           N
ATOM   3448  CA  ASN A  82     224.186 190.989 171.167  1.00 92.73           C
ATOM   3449  C   ASN A  82     225.069 189.985 170.427  1.00 92.73           C
ATOM   3450  O   ASN A  82     225.182 188.829 170.839  1.00 92.73           O
ATOM   3451  CB  ASN A  82     222.892 190.316 171.628  1.00 92.73           C
ATOM   3452  CG  ASN A  82     222.176 191.106 172.706  1.00 92.73           C
ATOM   3453  ND2 ASN A  82     221.248 191.963 172.296  1.00 92.73           N
ATOM   3454  OD1 ASN A  82     222.455 190.948 173.898  1.00 92.73           O
ATOM   3455  N   GLU A  83     225.605 190.383 169.413  1.00 93.04           N
ATOM   3456  CA  GLU A  83     226.570 189.633 168.614  1.00 93.04           C
ATOM   3457  C   GLU A  83     225.973 188.323 168.113  1.00 93.04           C
ATOM   3458  O   GLU A  83     226.654 187.297 168.074  1.00 93.04           O
ATOM   3459  CB  GLU A  83     227.839 189.355 169.429  1.00 93.04           C
ATOM   3460  CG  GLU A  83     228.597 190.612 169.831  1.00 93.04           C
ATOM   3461  CD  GLU A  83     229.880 190.317 170.593  1.00 93.04           C
ATOM   3462  OE1 GLU A  83     230.636 191.268 170.898  1.00 93.04           O
ATOM   3463  OE2 GLU A  83     230.133 189.126 170.885  1.00 93.04           O
ATOM   3464  N   VAL A  84     224.703 188.321 167.853  1.00 93.11           N
ATOM   3465  CA  VAL A  84     224.038 187.185 167.221  1.00 93.11           C
ATOM   3466  C   VAL A  84     224.186 187.275 165.706  1.00 93.11           C
ATOM   3467  O   VAL A  84     223.778 188.266 165.094  1.00 93.11           O
ATOM   3468  CB  VAL A  84     222.544 187.115 167.609  1.00 93.11           C
ATOM   3469  CG1 VAL A  84     221.858 185.945 166.903  1.00 93.11           C
ATOM   3470  CG2 VAL A  84     222.389 186.994 169.124  1.00 93.11           C
ATOM   3471  N   LYS A  85     224.740 186.390 165.138  1.00 90.46           N
ATOM   3472  CA  LYS A  85     225.061 186.405 163.714  1.00 90.46           C
ATOM   3473  C   LYS A  85     223.902 185.860 162.883  1.00 90.46           C
ATOM   3474  O   LYS A  85     224.016 184.797 162.270  1.00 90.46           O
ATOM   3475  CB  LYS A  85     226.328 185.592 163.442  1.00 90.46           C
ATOM   3476  CG  LYS A  85     227.579 186.156 164.098  1.00 90.46           C
ATOM   3477  CD  LYS A  85     228.825 185.387 163.680  1.00 90.46           C
ATOM   3478  CE  LYS A  85     230.076 185.947 164.342  1.00 90.46           C
ATOM   3479  NZ  LYS A  85     231.297 185.177 163.961  1.00 90.46           N
ATOM   3480  N   MET A  86     222.902 186.413 162.948  1.00 90.81           N
ATOM   3481  CA  MET A  86     221.703 186.073 162.184  1.00 90.81           C
ATOM   3482  C   MET A  86     220.965 187.333 161.745  1.00 90.81           C
ATOM   3483  O   MET A  86     220.957 188.337 162.463  1.00 90.81           O
ATOM   3484  CB  MET A  86     220.773 185.185 163.012  1.00 90.81           C
ATOM   3485  CG  MET A  86     219.458 184.867 162.322  1.00 90.81           C
ATOM   3486  SD  MET A  86     218.321 183.896 163.389  1.00 90.81           S
ATOM   3487  CE  MET A  86     217.869 185.162 164.608  1.00 90.81           C
ATOM   3488  N   THR A  87     220.358 187.336 160.557  1.00 93.99           N
ATOM   3489  CA  THR A  87     219.567 188.448 160.043  1.00 93.99           C
ATOM   3490  C   THR A  87     218.121 188.022 159.813  1.00 93.99           C
ATOM   3491  O   THR A  87     217.863 186.984 159.197  1.00 93.99           O
ATOM   3492  CB  THR A  87     220.159 188.996 158.731  1.00 93.99           C
ATOM   3493  CG2 THR A  87     219.347 190.178 158.213  1.00 93.99           C
ATOM   3494  OG1 THR A  87     221.507 189.422 158.964  1.00 93.99           O
ATOM   3495  N   ILE A  88     217.245 188.758 160.359  1.00 95.65           N
ATOM   3496  CA  ILE A  88     215.821 188.509 160.156  1.00 95.65           C
ATOM   3497  C   ILE A  88     215.343 189.234 158.901  1.00 95.65           C
ATOM   3498  O   ILE A  88     215.637 190.417 158.712  1.00 95.65           O
ATOM   3499  CB  ILE A  88     214.989 188.950 161.381  1.00 95.65           C
ATOM   3500  CG1 ILE A  88     215.437 188.183 162.633  1.00 95.65           C
ATOM   3501  CG2 ILE A  88     213.495 188.746 161.120  1.00 95.65           C
ATOM   3502  CD1 ILE A  88     214.800 188.684 163.922  1.00 95.65           C
ATOM   3503  N   MET A  89     214.648 188.583 158.033  1.00 94.67           N
ATOM   3504  CA  MET A  89     213.996 189.165 156.865  1.00 94.67           C
ATOM   3505  C   MET A  89     212.507 188.842 156.854  1.00 94.67           C
ATOM   3506  O   MET A  89     212.113 187.695 157.075  1.00 94.67           O
ATOM   3507  CB  MET A  89     214.649 188.659 155.577  1.00 94.67           C
ATOM   3508  CG  MET A  89     216.079 189.139 155.387  1.00 94.67           C
ATOM   3509  SD  MET A  89     216.714 188.806 153.698  1.00 94.67           S
ATOM   3510  CE  MET A  89     216.817 186.994 153.745  1.00 94.67           C
ATOM   3511  N   THR A  90     211.694 189.796 156.649  1.00 95.84           N
ATOM   3512  CA  THR A  90     210.251 189.589 156.590  1.00 95.84           C
ATOM   3513  C   THR A  90     209.737 189.770 155.164  1.00 95.84           C
ATOM   3514  O   THR A  90     209.947 190.820 154.551  1.00 95.84           O
ATOM   3515  CB  THR A  90     209.508 190.553 157.533  1.00 95.84           C
ATOM   3516  CG2 THR A  90     208.024 190.211 157.615  1.00 95.84           C
ATOM   3517  OG1 THR A  90     210.081 190.465 158.845  1.00 95.84           O
ATOM   3518  N   GLY A  91     209.095 188.732 154.640  1.00 93.55           N
ATOM   3519  CA  GLY A  91     208.539 188.774 153.295  1.00 93.55           C
ATOM   3520  C   GLY A  91     207.046 189.038 153.275  1.00 93.55           C
ATOM   3521  O   GLY A  91     206.407 189.102 154.326  1.00 93.55           O
ATOM   3522  N   ASP A  92     206.494 189.231 152.105  1.00 92.02           N
ATOM   3523  CA  ASP A  92     205.061 189.442 151.928  1.00 92.02           C
ATOM   3524  C   ASP A  92     204.299 188.119 151.980  1.00 92.02           C
ATOM   3525  O   ASP A  92     204.888 187.051 151.801  1.00 92.02           O
ATOM   3526  CB  ASP A  92     204.783 190.157 150.604  1.00 92.02           C
ATOM   3527  CG  ASP A  92     205.325 191.574 150.568  1.00 92.02           C
ATOM   3528  OD1 ASP A  92     205.843 192.005 149.516  1.00 92.02           O
ATOM   3529  OD2 ASP A  92     205.240 192.265 151.607  1.00 92.02           O
ATOM   3530  N   ILE A  93     203.010 188.261 152.305  1.00 88.99           N
ATOM   3531  CA  ILE A  93     202.126 187.102 152.283  1.00 88.99           C
ATOM   3532  C   ILE A  93     201.383 187.042 150.950  1.00 88.99           C
ATOM   3533  O   ILE A  93     200.809 188.042 150.508  1.00 88.99           O
ATOM   3534  CB  ILE A  93     201.119 187.136 153.456  1.00 88.99           C
ATOM   3535  CG1 ILE A  93     201.861 187.127 154.797  1.00 88.99           C
ATOM   3536  CG2 ILE A  93     200.141 185.962 153.363  1.00 88.99           C
ATOM   3537  CD1 ILE A  93     200.969 187.402 156.001  1.00 88.99           C
ATOM   3538  N   LYS A  94     201.477 185.939 150.317  1.00 86.08           N
ATOM   3539  CA  LYS A  94     200.711 185.738 149.091  1.00 86.08           C
ATOM   3540  C   LYS A  94     199.694 184.611 149.255  1.00 86.08           C
ATOM   3541  O   LYS A  94     200.056 183.489 149.613  1.00 86.08           O
ATOM   3542  CB  LYS A  94     201.646 185.435 147.919  1.00 86.08           C
ATOM   3543  CG  LYS A  94     202.502 186.616 147.488  1.00 86.08           C
ATOM   3544  CD  LYS A  94     203.295 186.302 146.226  1.00 86.08           C
ATOM   3545  CE  LYS A  94     204.190 187.465 145.823  1.00 86.08           C
ATOM   3546  NZ  LYS A  94     204.982 187.155 144.595  1.00 86.08           N
ATOM   3547  N   GLY A  95     198.527 184.907 149.119  1.00 83.99           N
ATOM   3548  CA  GLY A  95     197.488 183.892 149.183  1.00 83.99           C
ATOM   3549  C   GLY A  95     197.090 183.535 150.604  1.00 83.99           C
ATOM   3550  O   GLY A  95     196.803 184.418 151.414  1.00 83.99           O
ATOM   3551  N   ILE A  96     197.059 182.299 150.927  1.00 90.29           N
ATOM   3552  CA  ILE A  96     196.626 181.766 152.215  1.00 90.29           C
ATOM   3553  C   ILE A  96     197.716 181.990 153.260  1.00 90.29           C
ATOM   3554  O   ILE A  96     198.907 181.946 152.942  1.00 90.29           O
ATOM   3555  CB  ILE A  96     196.278 180.263 152.115  1.00 90.29           C
ATOM   3556  CG1 ILE A  96     195.124 180.045 151.132  1.00 90.29           C
ATOM   3557  CG2 ILE A  96     195.938 179.696 153.496  1.00 90.29           C
ATOM   3558  CD1 ILE A  96     194.913 178.590 150.736  1.00 90.29           C
ATOM   3559  N   MET A  97     197.282 182.389 154.543  1.00 93.07           N
ATOM   3560  CA  MET A  97     198.213 182.418 155.666  1.00 93.07           C
ATOM   3561  C   MET A  97     198.690 181.011 156.018  1.00 93.07           C
ATOM   3562  O   MET A  97     197.971 180.253 156.671  1.00 93.07           O
ATOM   3563  CB  MET A  97     197.564 183.069 156.888  1.00 93.07           C
ATOM   3564  CG  MET A  97     196.996 184.451 156.614  1.00 93.07           C
ATOM   3565  SD  MET A  97     198.293 185.676 156.185  1.00 93.07           S
ATOM   3566  CE  MET A  97     199.128 185.831 157.788  1.00 93.07           C
ATOM   3567  N   GLN A  98     199.830 180.683 155.548  1.00 92.12           N
ATOM   3568  CA  GLN A  98     200.331 179.322 155.710  1.00 92.12           C
ATOM   3569  C   GLN A  98     200.671 179.032 157.169  1.00 92.12           C
ATOM   3570  O   GLN A  98     201.037 179.938 157.919  1.00 92.12           O
ATOM   3571  CB  GLN A  98     201.560 179.092 154.829  1.00 92.12           C
ATOM   3572  CG  GLN A  98     201.281 179.225 153.338  1.00 92.12           C
ATOM   3573  CD  GLN A  98     202.488 178.890 152.484  1.00 92.12           C
ATOM   3574  NE2 GLN A  98     202.304 178.901 151.168  1.00 92.12           N
ATOM   3575  OE1 GLN A  98     203.578 178.625 153.002  1.00 92.12           O
ATOM   3576  N   ALA A  99     200.543 177.760 157.472  1.00 93.58           N
ATOM   3577  CA  ALA A  99     200.815 177.348 158.847  1.00 93.58           C
ATOM   3578  C   ALA A  99     202.192 176.702 158.962  1.00 93.58           C
ATOM   3579  O   ALA A  99     202.620 175.972 158.067  1.00 93.58           O
ATOM   3580  CB  ALA A  99     199.736 176.387 159.337  1.00 93.58           C
ATOM   3581  N   GLY A 100     202.938 177.060 159.976  1.00 93.04           N
ATOM   3582  CA  GLY A 100     204.137 176.330 160.356  1.00 93.04           C
ATOM   3583  C   GLY A 100     203.871 175.229 161.364  1.00 93.04           C
ATOM   3584  O   GLY A 100     202.764 175.125 161.899  1.00 93.04           O
ATOM   3585  N   LYS A 101     204.896 174.452 161.652  1.00 93.74           N
ATOM   3586  CA  LYS A 101     204.677 173.299 162.522  1.00 93.74           C
ATOM   3587  C   LYS A 101     205.470 173.429 163.817  1.00 93.74           C
ATOM   3588  O   LYS A 101     205.457 172.524 164.653  1.00 93.74           O
ATOM   3589  CB  LYS A 101     205.056 172.003 161.802  1.00 93.74           C
ATOM   3590  CG  LYS A 101     204.153 171.662 160.626  1.00 93.74           C
ATOM   3591  CD  LYS A 101     204.412 170.250 160.115  1.00 93.74           C
ATOM   3592  CE  LYS A 101     203.451 169.876 158.994  1.00 93.74           C
ATOM   3593  NZ  LYS A 101     203.701 168.493 158.490  1.00 93.74           N
ATOM   3594  N   ARG A 102     206.233 174.543 163.868  1.00 93.60           N
ATOM   3595  CA  ARG A 102     206.995 174.768 165.093  1.00 93.60           C
ATOM   3596  C   ARG A 102     206.474 175.984 165.848  1.00 93.60           C
ATOM   3597  O   ARG A 102     205.565 176.671 165.378  1.00 93.60           O
ATOM   3598  CB  ARG A 102     208.482 174.946 164.775  1.00 93.60           C
ATOM   3599  CG  ARG A 102     209.085 173.794 163.986  1.00 93.60           C
ATOM   3600  CD  ARG A 102     209.054 172.493 164.775  1.00 93.60           C
ATOM   3601  NE  ARG A 102     209.878 172.571 165.976  1.00 93.60           N
ATOM   3602  CZ  ARG A 102     211.176 172.288 166.026  1.00 93.60           C
ATOM   3603  NH1 ARG A 102     211.827 171.898 164.935  1.00 93.60           N
ATOM   3604  NH2 ARG A 102     211.830 172.393 167.174  1.00 93.60           N
ATOM   3605  N   SER A 103     206.988 176.218 167.121  1.00 94.37           N
ATOM   3606  CA  SER A 103     206.517 177.351 167.910  1.00 94.37           C
ATOM   3607  C   SER A 103     207.673 178.068 168.599  1.00 94.37           C
ATOM   3608  O   SER A 103     208.698 177.454 168.901  1.00 94.37           O
ATOM   3609  CB  SER A 103     205.495 176.893 168.952  1.00 94.37           C
ATOM   3610  OG  SER A 103     206.084 175.984 169.867  1.00 94.37           O
ATOM   3611  N   LEU A 104     207.517 179.362 168.700  1.00 92.61           N
ATOM   3612  CA  LEU A 104     208.415 180.127 169.561  1.00 92.61           C
ATOM   3613  C   LEU A 104     208.034 179.956 171.028  1.00 92.61           C
ATOM   3614  O   LEU A 104     206.849 179.908 171.366  1.00 92.61           O
ATOM   3615  CB  LEU A 104     208.387 181.607 169.183  1.00 92.61           C
ATOM   3616  CG  LEU A 104     208.790 181.951 167.748  1.00 92.61           C
ATOM   3617  CD1 LEU A 104     208.645 183.448 167.500  1.00 92.61           C
ATOM   3618  CD2 LEU A 104     210.218 181.492 167.469  1.00 92.61           C
ATOM   3619  N   ARG A 105     209.019 179.849 171.850  1.00 92.70           N
ATOM   3620  CA  ARG A 105     208.758 179.716 173.281  1.00 92.70           C
ATOM   3621  C   ARG A 105     209.380 180.871 174.061  1.00 92.70           C
ATOM   3622  O   ARG A 105     210.480 181.320 173.739  1.00 92.70           O
ATOM   3623  CB  ARG A 105     209.293 178.381 173.802  1.00 92.70           C
ATOM   3624  CG  ARG A 105     208.615 177.164 173.196  1.00 92.70           C
ATOM   3625  CD  ARG A 105     209.140 175.867 173.794  1.00 92.70           C
ATOM   3626  NE  ARG A 105     208.618 174.699 173.091  1.00 92.70           N
ATOM   3627  CZ  ARG A 105     208.894 173.437 173.409  1.00 92.70           C
ATOM   3628  NH1 ARG A 105     209.697 173.154 174.427  1.00 92.70           N
ATOM   3629  NH2 ARG A 105     208.366 172.449 172.700  1.00 92.70           N
ATOM   3630  N   PRO A 106     208.583 181.396 175.089  1.00 92.36           N
ATOM   3631  CA  PRO A 106     209.175 182.442 175.924  1.00 92.36           C
ATOM   3632  C   PRO A 106     210.478 182.001 176.589  1.00 92.36           C
ATOM   3633  O   PRO A 106     210.602 180.845 177.001  1.00 92.36           O
ATOM   3634  CB  PRO A 106     208.093 182.714 176.971  1.00 92.36           C
ATOM   3635  CG  PRO A 106     206.840 182.152 176.379  1.00 92.36           C
ATOM   3636  CD  PRO A 106     207.211 181.040 175.443  1.00 92.36           C
ATOM   3637  N   GLN A 107     211.474 182.888 176.598  1.00 91.33           N
ATOM   3638  CA  GLN A 107     212.761 182.614 177.232  1.00 91.33           C
ATOM   3639  C   GLN A 107     212.876 183.331 178.575  1.00 91.33           C
ATOM   3640  O   GLN A 107     212.324 184.420 178.751  1.00 91.33           O
ATOM   3641  CB  GLN A 107     213.910 183.031 176.314  1.00 91.33           C
ATOM   3642  CG  GLN A 107     213.908 182.325 174.965  1.00 91.33           C
ATOM   3643  CD  GLN A 107     213.977 180.814 175.095  1.00 91.33           C
ATOM   3644  NE2 GLN A 107     212.993 180.124 174.524  1.00 91.33           N
ATOM   3645  OE1 GLN A 107     214.906 180.272 175.699  1.00 91.33           O
ATOM   3646  N   PRO A 108     213.531 182.763 179.562  1.00 90.96           N
ATOM   3647  CA  PRO A 108     213.659 183.363 180.892  1.00 90.96           C
ATOM   3648  C   PRO A 108     214.429 184.682 180.873  1.00 90.96           C
ATOM   3649  O   PRO A 108     214.208 185.543 181.728  1.00 90.96           O
ATOM   3650  CB  PRO A 108     214.419 182.299 181.687  1.00 90.96           C
ATOM   3651  CG  PRO A 108     215.062 181.433 180.652  1.00 90.96           C
ATOM   3652  CD  PRO A 108     214.259 181.530 179.386  1.00 90.96           C
ATOM   3653  N   THR A 109     215.352 184.843 179.826  1.00 87.05           N
ATOM   3654  CA  THR A 109     216.188 186.037 179.769  1.00 87.05           C
ATOM   3655  C   THR A 109     215.948 186.804 178.470  1.00 87.05           C
ATOM   3656  O   THR A 109     215.700 186.201 177.425  1.00 87.05           O
ATOM   3657  CB  THR A 109     217.679 185.681 179.892  1.00 87.05           C
ATOM   3658  CG2 THR A 109     218.000 185.119 181.273  1.00 87.05           C
ATOM   3659  OG1 THR A 109     218.013 184.700 178.900  1.00 87.05           O
ATOM   3660  N   GLU A 110     215.923 188.101 178.585  1.00 90.34           N
ATOM   3661  CA  GLU A 110     215.800 188.973 177.423  1.00 90.34           C
ATOM   3662  C   GLU A 110     217.171 189.400 176.905  1.00 90.34           C
ATOM   3663  O   GLU A 110     218.129 189.494 177.674  1.00 90.34           O
ATOM   3664  CB  GLU A 110     214.957 190.206 177.760  1.00 90.34           C
ATOM   3665  CG  GLU A 110     213.537 189.881 178.199  1.00 90.34           C
ATOM   3666  CD  GLU A 110     212.711 191.115 178.522  1.00 90.34           C
ATOM   3667  OE1 GLU A 110     211.579 190.969 179.036  1.00 90.34           O
ATOM   3668  OE2 GLU A 110     213.199 192.236 178.257  1.00 90.34           O
ATOM   3669  N   LEU A 111     217.272 189.633 175.655  1.00 90.60           N
ATOM   3670  CA  LEU A 111     218.500 190.180 175.087  1.00 90.60           C
ATOM   3671  C   LEU A 111     218.656 191.654 175.447  1.00 90.60           C
ATOM   3672  O   LEU A 111     217.664 192.376 175.570  1.00 90.60           O
ATOM   3673  CB  LEU A 111     218.508 190.011 173.565  1.00 90.60           C
ATOM   3674  CG  LEU A 111     218.558 188.574 173.043  1.00 90.60           C
ATOM   3675  CD1 LEU A 111     218.577 188.564 171.518  1.00 90.60           C
ATOM   3676  CD2 LEU A 111     219.774 187.844 173.603  1.00 90.60           C
ATOM   3677  N   LYS A 112     219.792 192.069 175.627  1.00 87.63           N
ATOM   3678  CA  LYS A 112     220.079 193.459 175.964  1.00 87.63           C
ATOM   3679  C   LYS A 112     219.794 194.382 174.783  1.00 87.63           C
ATOM   3680  O   LYS A 112     220.120 194.055 173.640  1.00 87.63           O
ATOM   3681  CB  LYS A 112     221.534 193.615 176.408  1.00 87.63           C
ATOM   3682  CG  LYS A 112     221.849 192.946 177.740  1.00 87.63           C
ATOM   3683  CD  LYS A 112     223.299 193.174 178.150  1.00 87.63           C
ATOM   3684  CE  LYS A 112     223.644 192.420 179.427  1.00 87.63           C
ATOM   3685  NZ  LYS A 112     225.071 192.619 179.820  1.00 87.63           N
ATOM   3686  N   TYR A 113     219.142 195.450 175.024  1.00 84.18           N
ATOM   3687  CA  TYR A 113     218.874 196.488 174.035  1.00 84.18           C
ATOM   3688  C   TYR A 113     219.110 197.876 174.621  1.00 84.18           C
ATOM   3689  O   TYR A 113     218.248 198.414 175.319  1.00 84.18           O
ATOM   3690  CB  TYR A 113     217.439 196.378 173.514  1.00 84.18           C
ATOM   3691  CG  TYR A 113     217.172 197.211 172.285  1.00 84.18           C
ATOM   3692  CD1 TYR A 113     215.918 197.773 172.058  1.00 84.18           C
ATOM   3693  CD2 TYR A 113     218.174 197.441 171.348  1.00 84.18           C
ATOM   3694  CE1 TYR A 113     215.668 198.540 170.926  1.00 84.18           C
ATOM   3695  CE2 TYR A 113     217.935 198.208 170.211  1.00 84.18           C
ATOM   3696  CZ  TYR A 113     216.681 198.752 170.009  1.00 84.18           C
ATOM   3697  OH  TYR A 113     216.440 199.512 168.886  1.00 84.18           O
ATOM   3698  N   SER A 114     220.141 198.347 174.462  1.00 77.92           N
ATOM   3699  CA  SER A 114     220.544 199.629 175.034  1.00 77.92           C
ATOM   3700  C   SER A 114     219.924 200.795 174.271  1.00 77.92           C
ATOM   3701  O   SER A 114     219.619 200.673 173.083  1.00 77.92           O
ATOM   3702  CB  SER A 114     222.067 199.761 175.034  1.00 77.92           C
ATOM   3703  OG  SER A 114     222.555 199.960 173.718  1.00 77.92           O
ATOM   3704  N   TRP A 115     219.514 201.939 174.846  1.00 74.32           N
ATOM   3705  CA  TRP A 115     218.952 203.144 174.245  1.00 74.32           C
ATOM   3706  C   TRP A 115     219.799 203.609 173.065  1.00 74.32           C
ATOM   3707  O   TRP A 115     219.273 204.162 172.094  1.00 74.32           O
ATOM   3708  CB  TRP A 115     218.845 204.263 175.285  1.00 74.32           C
ATOM   3709  CG  TRP A 115     220.168 204.807 175.735  1.00 74.32           C
ATOM   3710  CD1 TRP A 115     220.948 204.338 176.754  1.00 74.32           C
ATOM   3711  CD2 TRP A 115     220.865 205.927 175.180  1.00 74.32           C
ATOM   3712  CE2 TRP A 115     222.063 206.080 175.914  1.00 74.32           C
ATOM   3713  CE3 TRP A 115     220.592 206.816 174.131  1.00 74.32           C
ATOM   3714  NE1 TRP A 115     222.088 205.099 176.869  1.00 74.32           N
ATOM   3715  CZ2 TRP A 115     222.987 207.088 175.631  1.00 74.32           C
ATOM   3716  CZ3 TRP A 115     221.514 207.819 173.851  1.00 74.32           C
ATOM   3717  CH2 TRP A 115     222.695 207.944 174.601  1.00 74.32           C
ATOM   3718  N   LYS A 116     221.050 203.245 173.213  1.00 78.69           N
ATOM   3719  CA  LYS A 116     221.944 203.630 172.125  1.00 78.69           C
ATOM   3720  C   LYS A 116     221.669 202.811 170.869  1.00 78.69           C
ATOM   3721  O   LYS A 116     221.608 203.356 169.764  1.00 78.69           O
ATOM   3722  CB  LYS A 116     223.404 203.470 172.546  1.00 78.69           C
ATOM   3723  CG  LYS A 116     223.911 204.576 173.462  1.00 78.69           C
ATOM   3724  CD  LYS A 116     225.386 204.392 173.796  1.00 78.69           C
ATOM   3725  CE  LYS A 116     225.857 205.406 174.831  1.00 78.69           C
ATOM   3726  NZ  LYS A 116     227.289 205.199 175.200  1.00 78.69           N
ATOM   3727  N   ALA A 117     221.487 201.697 171.213  1.00 75.79           N
ATOM   3728  CA  ALA A 117     221.184 200.802 170.098  1.00 75.79           C
ATOM   3729  C   ALA A 117     219.825 201.131 169.485  1.00 75.79           C
ATOM   3730  O   ALA A 117     219.653 201.059 168.266  1.00 75.79           O
ATOM   3731  CB  ALA A 117     221.220 199.347 170.559  1.00 75.79           C
ATOM   3732  N   TRP A 118     218.890 201.410 170.293  1.00 70.50           N
ATOM   3733  CA  TRP A 118     217.558 201.789 169.832  1.00 70.50           C
ATOM   3734  C   TRP A 118     217.629 202.987 168.889  1.00 70.50           C
ATOM   3735  O   TRP A 118     216.988 202.995 167.836  1.00 70.50           O
ATOM   3736  CB  TRP A 118     216.647 202.110 171.019  1.00 70.50           C
ATOM   3737  CG  TRP A 118     215.257 202.514 170.630  1.00 70.50           C
ATOM   3738  CD1 TRP A 118     214.208 201.685 170.341  1.00 70.50           C
ATOM   3739  CD2 TRP A 118     214.765 203.848 170.482  1.00 70.50           C
ATOM   3740  CE2 TRP A 118     213.408 203.754 170.103  1.00 70.50           C
ATOM   3741  CE3 TRP A 118     215.341 205.117 170.635  1.00 70.50           C
ATOM   3742  NE1 TRP A 118     213.093 202.425 170.023  1.00 70.50           N
ATOM   3743  CZ2 TRP A 118     212.615 204.882 169.873  1.00 70.50           C
ATOM   3744  CZ3 TRP A 118     214.550 206.240 170.405  1.00 70.50           C
ATOM   3745  CH2 TRP A 118     213.204 206.111 170.028  1.00 70.50           C
ATOM   3746  N   GLY A 119     218.263 203.806 169.187  1.00 68.85           N
ATOM   3747  CA  GLY A 119     218.446 204.965 168.329  1.00 68.85           C
ATOM   3748  C   GLY A 119     219.088 204.630 166.997  1.00 68.85           C
ATOM   3749  O   GLY A 119     218.675 205.142 165.955  1.00 68.85           O
ATOM   3750  N   LYS A 120     220.105 203.868 167.091  1.00 69.39           N
ATOM   3751  CA  LYS A 120     220.788 203.452 165.869  1.00 69.39           C
ATOM   3752  C   LYS A 120     219.842 202.695 164.940  1.00 69.39           C
ATOM   3753  O   LYS A 120     219.920 202.832 163.718  1.00 69.39           O
ATOM   3754  CB  LYS A 120     222.001 202.584 166.201  1.00 69.39           C
ATOM   3755  CG  LYS A 120     223.218 203.371 166.660  1.00 69.39           C
ATOM   3756  CD  LYS A 120     224.421 202.462 166.884  1.00 69.39           C
ATOM   3757  CE  LYS A 120     225.598 203.226 167.477  1.00 69.39           C
ATOM   3758  NZ  LYS A 120     226.774 202.337 167.710  1.00 69.39           N
ATOM   3759  N   ALA A 121     219.107 202.036 165.613  1.00 72.40           N
ATOM   3760  CA  ALA A 121     218.158 201.231 164.848  1.00 72.40           C
ATOM   3761  C   ALA A 121     217.245 202.114 164.002  1.00 72.40           C
ATOM   3762  O   ALA A 121     216.843 201.728 162.903  1.00 72.40           O
ATOM   3763  CB  ALA A 121     217.329 200.352 165.782  1.00 72.40           C
ATOM   3764  N   LYS A 122     216.923 203.039 164.317  1.00 64.05           N
ATOM   3765  CA  LYS A 122     216.048 203.973 163.612  1.00 64.05           C
ATOM   3766  C   LYS A 122     216.766 204.613 162.428  1.00 64.05           C
ATOM   3767  O   LYS A 122     216.131 204.987 161.439  1.00 64.05           O
ATOM   3768  CB  LYS A 122     215.543 205.056 164.566  1.00 64.05           C
ATOM   3769  CG  LYS A 122     214.404 204.606 165.468  1.00 64.05           C
ATOM   3770  CD  LYS A 122     213.613 205.792 166.006  1.00 64.05           C
ATOM   3771  CE  LYS A 122     212.453 205.340 166.880  1.00 64.05           C
ATOM   3772  NZ  LYS A 122     211.682 206.501 167.422  1.00 64.05           N
ATOM   3773  N   MET A 123     217.928 204.368 162.410  1.00 59.31           N
ATOM   3774  CA  MET A 123     218.663 205.157 161.425  1.00 59.31           C
ATOM   3775  C   MET A 123     219.406 204.252 160.449  1.00 59.31           C
ATOM   3776  O   MET A 123     219.560 204.593 159.274  1.00 59.31           O
ATOM   3777  CB  MET A 123     219.647 206.100 162.116  1.00 59.31           C
ATOM   3778  CG  MET A 123     218.977 207.242 162.869  1.00 59.31           C
ATOM   3779  SD  MET A 123     220.158 208.568 163.330  1.00 59.31           S
ATOM   3780  CE  MET A 123     220.169 209.536 161.795  1.00 59.31           C
ATOM   3781  N   LEU A 124     219.804 203.122 160.983  1.00 64.24           N
ATOM   3782  CA  LEU A 124     220.712 202.331 160.159  1.00 64.24           C
ATOM   3783  C   LEU A 124     220.153 200.932 159.924  1.00 64.24           C
ATOM   3784  O   LEU A 124     219.484 200.372 160.795  1.00 64.24           O
ATOM   3785  CB  LEU A 124     222.092 202.239 160.817  1.00 64.24           C
ATOM   3786  CG  LEU A 124     222.892 203.540 160.898  1.00 64.24           C
ATOM   3787  CD1 LEU A 124     223.881 203.481 162.057  1.00 64.24           C
ATOM   3788  CD2 LEU A 124     223.617 203.803 159.582  1.00 64.24           C
ATOM   3789  N   SER A 125     220.479 200.539 158.878  1.00 68.42           N
ATOM   3790  CA  SER A 125     220.186 199.151 158.536  1.00 68.42           C
ATOM   3791  C   SER A 125     221.248 198.210 159.096  1.00 68.42           C
ATOM   3792  O   SER A 125     222.392 198.615 159.311  1.00 68.42           O
ATOM   3793  CB  SER A 125     220.090 198.980 157.020  1.00 68.42           C
ATOM   3794  OG  SER A 125     221.264 199.455 156.383  1.00 68.42           O
ATOM   3795  N   THR A 126     220.991 197.258 159.435  1.00 74.77           N
ATOM   3796  CA  THR A 126     221.917 196.273 159.981  1.00 74.77           C
ATOM   3797  C   THR A 126     222.583 195.475 158.863  1.00 74.77           C
ATOM   3798  O   THR A 126     222.025 195.342 157.773  1.00 74.77           O
ATOM   3799  CB  THR A 126     221.202 195.309 160.947  1.00 74.77           C
ATOM   3800  CG2 THR A 126     220.858 196.003 162.261  1.00 74.77           C
ATOM   3801  OG1 THR A 126     219.994 194.840 160.334  1.00 74.77           O
ATOM   3802  N   GLU A 127     223.633 195.021 159.217  1.00 73.05           N
ATOM   3803  CA  GLU A 127     224.369 194.159 158.297  1.00 73.05           C
ATOM   3804  C   GLU A 127     223.681 192.807 158.136  1.00 73.05           C
ATOM   3805  O   GLU A 127     223.193 192.233 159.112  1.00 73.05           O
ATOM   3806  CB  GLU A 127     225.809 193.963 158.783  1.00 73.05           C
ATOM   3807  CG  GLU A 127     226.719 195.150 158.509  1.00 73.05           C
ATOM   3808  CD  GLU A 127     228.158 194.916 158.937  1.00 73.05           C
ATOM   3809  OE1 GLU A 127     229.009 195.807 158.718  1.00 73.05           O
ATOM   3810  OE2 GLU A 127     228.437 193.828 159.492  1.00 73.05           O
ATOM   3811  N   LEU A 128     223.701 192.510 157.086  1.00 76.42           N
ATOM   3812  CA  LEU A 128     223.135 191.203 156.763  1.00 76.42           C
ATOM   3813  C   LEU A 128     224.115 190.086 157.105  1.00 76.42           C
ATOM   3814  O   LEU A 128     225.297 190.166 156.766  1.00 76.42           O
ATOM   3815  CB  LEU A 128     222.760 191.133 155.280  1.00 76.42           C
ATOM   3816  CG  LEU A 128     221.455 191.820 154.876  1.00 76.42           C
ATOM   3817  CD1 LEU A 128     221.591 192.446 153.492  1.00 76.42           C
ATOM   3818  CD2 LEU A 128     220.298 190.829 154.909  1.00 76.42           C
ATOM   3819  N   HIS A 129     223.834 189.192 157.800  1.00 81.38           N
ATOM   3820  CA  HIS A 129     224.643 188.028 158.144  1.00 81.38           C
ATOM   3821  C   HIS A 129     224.259 186.821 157.296  1.00 81.38           C
ATOM   3822  O   HIS A 129     223.220 186.830 156.629  1.00 81.38           O
ATOM   3823  CB  HIS A 129     224.494 187.694 159.629  1.00 81.38           C
ATOM   3824  CG  HIS A 129     225.057 188.739 160.539  1.00 81.38           C
ATOM   3825  CD2 HIS A 129     224.445 189.656 161.325  1.00 81.38           C
ATOM   3826  ND1 HIS A 129     226.412 188.927 160.709  1.00 81.38           N
ATOM   3827  CE1 HIS A 129     226.609 189.917 161.565  1.00 81.38           C
ATOM   3828  NE2 HIS A 129     225.432 190.375 161.954  1.00 81.38           N
ATOM   3829  N   ASN A 130     225.048 185.852 157.543  1.00 76.58           N
ATOM   3830  CA  ASN A 130     224.921 184.670 156.701  1.00 76.58           C
ATOM   3831  C   ASN A 130     223.719 183.819 157.106  1.00 76.58           C
ATOM   3832  O   ASN A 130     223.102 183.167 156.262  1.00 76.58           O
ATOM   3833  CB  ASN A 130     226.201 183.835 156.751  1.00 76.58           C
ATOM   3834  CG  ASN A 130     227.313 184.419 155.899  1.00 76.58           C
ATOM   3835  ND2 ASN A 130     228.539 183.963 156.131  1.00 76.58           N
ATOM   3836  OD1 ASN A 130     227.071 185.272 155.042  1.00 76.58           O
ATOM   3837  N   HIS A 131     223.341 183.798 158.105  1.00 89.58           N
ATOM   3838  CA  HIS A 131     222.189 183.024 158.552  1.00 89.58           C
ATOM   3839  C   HIS A 131     220.923 183.872 158.557  1.00 89.58           C
ATOM   3840  O   HIS A 131     220.834 184.859 159.292  1.00 89.58           O
ATOM   3841  CB  HIS A 131     222.439 182.445 159.945  1.00 89.58           C
ATOM   3842  CG  HIS A 131     223.529 181.420 159.983  1.00 89.58           C
ATOM   3843  CD2 HIS A 131     223.735 180.314 159.229  1.00 89.58           C
ATOM   3844  ND1 HIS A 131     224.569 181.474 160.885  1.00 89.58           N
ATOM   3845  CE1 HIS A 131     225.371 180.442 160.683  1.00 89.58           C
ATOM   3846  NE2 HIS A 131     224.889 179.723 159.685  1.00 89.58           N
ATOM   3847  N   THR A 132     220.091 183.552 157.701  1.00 91.93           N
ATOM   3848  CA  THR A 132     218.866 184.329 157.537  1.00 91.93           C
ATOM   3849  C   THR A 132     217.693 183.639 158.226  1.00 91.93           C
ATOM   3850  O   THR A 132     217.539 182.420 158.131  1.00 91.93           O
ATOM   3851  CB  THR A 132     218.537 184.546 156.050  1.00 91.93           C
ATOM   3852  CG2 THR A 132     217.294 185.416 155.882  1.00 91.93           C
ATOM   3853  OG1 THR A 132     219.645 185.191 155.409  1.00 91.93           O
ATOM   3854  N   PHE A 133     216.963 184.179 159.093  1.00 94.98           N
ATOM   3855  CA  PHE A 133     215.687 183.792 159.682  1.00 94.98           C
ATOM   3856  C   PHE A 133     214.527 184.438 158.935  1.00 94.98           C
ATOM   3857  O   PHE A 133     214.390 185.663 158.932  1.00 94.98           O
ATOM   3858  CB  PHE A 133     215.637 184.177 161.164  1.00 94.98           C
ATOM   3859  CG  PHE A 133     214.525 183.508 161.927  1.00 94.98           C
ATOM   3860  CD1 PHE A 133     213.281 184.117 162.045  1.00 94.98           C
ATOM   3861  CD2 PHE A 133     214.725 182.273 162.528  1.00 94.98           C
ATOM   3862  CE1 PHE A 133     212.251 183.502 162.751  1.00 94.98           C
ATOM   3863  CE2 PHE A 133     213.700 181.653 163.235  1.00 94.98           C
ATOM   3864  CZ  PHE A 133     212.463 182.269 163.347  1.00 94.98           C
ATOM   3865  N   LEU A 134     213.759 183.698 158.336  1.00 95.26           N
ATOM   3866  CA  LEU A 134     212.764 184.207 157.398  1.00 95.26           C
ATOM   3867  C   LEU A 134     211.388 184.274 158.049  1.00 95.26           C
ATOM   3868  O   LEU A 134     210.870 183.261 158.522  1.00 95.26           O
ATOM   3869  CB  LEU A 134     212.709 183.327 156.146  1.00 95.26           C
ATOM   3870  CG  LEU A 134     213.938 183.360 155.237  1.00 95.26           C
ATOM   3871  CD1 LEU A 134     213.867 182.236 154.208  1.00 95.26           C
ATOM   3872  CD2 LEU A 134     214.055 184.716 154.549  1.00 95.26           C
ATOM   3873  N   ILE A 135     210.816 185.420 158.150  1.00 95.20           N
ATOM   3874  CA  ILE A 135     209.423 185.591 158.546  1.00 95.20           C
ATOM   3875  C   ILE A 135     208.548 185.741 157.304  1.00 95.20           C
ATOM   3876  O   ILE A 135     208.809 186.597 156.453  1.00 95.20           O
ATOM   3877  CB  ILE A 135     209.246 186.813 159.477  1.00 95.20           C
ATOM   3878  CG1 ILE A 135     210.130 186.668 160.721  1.00 95.20           C
ATOM   3879  CG2 ILE A 135     207.775 186.987 159.865  1.00 95.20           C
ATOM   3880  CD1 ILE A 135     210.082 187.868 161.656  1.00 95.20           C
ATOM   3881  N   ASP A 136     207.599 184.850 157.241  1.00 94.89           N
ATOM   3882  CA  ASP A 136     206.734 184.767 156.066  1.00 94.89           C
ATOM   3883  C   ASP A 136     207.558 184.691 154.783  1.00 94.89           C
ATOM   3884  O   ASP A 136     208.563 183.979 154.727  1.00 94.89           O
ATOM   3885  CB  ASP A 136     205.788 185.968 156.013  1.00 94.89           C
ATOM   3886  CG  ASP A 136     204.851 186.037 157.206  1.00 94.89           C
ATOM   3887  OD1 ASP A 136     204.720 187.120 157.817  1.00 94.89           O
ATOM   3888  OD2 ASP A 136     204.239 185.001 157.539  1.00 94.89           O
ATOM   3889  N   GLY A 137     207.072 185.063 153.557  1.00 90.41           N
ATOM   3890  CA  GLY A 137     207.769 184.886 152.292  1.00 90.41           C
ATOM   3891  C   GLY A 137     207.585 183.502 151.699  1.00 90.41           C
ATOM   3892  O   GLY A 137     206.902 182.658 152.278  1.00 90.41           O
ATOM   3893  N   PRO A 138     208.129 183.223 150.578  1.00 90.42           N
ATOM   3894  CA  PRO A 138     207.959 181.925 149.921  1.00 90.42           C
ATOM   3895  C   PRO A 138     208.580 180.776 150.712  1.00 90.42           C
ATOM   3896  O   PRO A 138     209.587 180.968 151.400  1.00 90.42           O
ATOM   3897  CB  PRO A 138     208.672 182.113 148.580  1.00 90.42           C
ATOM   3898  CG  PRO A 138     209.613 183.254 148.805  1.00 90.42           C
ATOM   3899  CD  PRO A 138     209.080 184.098 149.924  1.00 90.42           C
ATOM   3900  N   GLU A 139     207.961 179.661 150.626  1.00 92.30           N
ATOM   3901  CA  GLU A 139     208.548 178.458 151.208  1.00 92.30           C
ATOM   3902  C   GLU A 139     209.745 177.979 150.391  1.00 92.30           C
ATOM   3903  O   GLU A 139     209.662 177.861 149.167  1.00 92.30           O
ATOM   3904  CB  GLU A 139     207.501 177.346 151.311  1.00 92.30           C
ATOM   3905  CG  GLU A 139     207.983 176.117 152.068  1.00 92.30           C
ATOM   3906  CD  GLU A 139     206.906 175.058 152.240  1.00 92.30           C
ATOM   3907  OE1 GLU A 139     207.147 174.058 152.955  1.00 92.30           O
ATOM   3908  OE2 GLU A 139     205.813 175.228 151.657  1.00 92.30           O
ATOM   3909  N   THR A 140     210.885 177.852 151.056  1.00 90.32           N
ATOM   3910  CA  THR A 140     212.095 177.367 150.400  1.00 90.32           C
ATOM   3911  C   THR A 140     212.563 176.056 151.023  1.00 90.32           C
ATOM   3912  O   THR A 140     212.117 175.685 152.112  1.00 90.32           O
ATOM   3913  CB  THR A 140     213.228 178.407 150.478  1.00 90.32           C
ATOM   3914  CG2 THR A 140     212.776 179.756 149.924  1.00 90.32           C
ATOM   3915  OG1 THR A 140     213.623 178.574 151.846  1.00 90.32           O
ATOM   3916  N   ALA A 141     213.359 175.388 150.287  1.00 90.07           N
ATOM   3917  CA  ALA A 141     213.941 174.156 150.812  1.00 90.07           C
ATOM   3918  C   ALA A 141     214.716 174.419 152.101  1.00 90.07           C
ATOM   3919  O   ALA A 141     214.706 173.592 153.017  1.00 90.07           O
ATOM   3920  CB  ALA A 141     214.853 173.512 149.770  1.00 90.07           C
ATOM   3921  N   GLU A 142     215.289 175.559 152.145  1.00 90.69           N
ATOM   3922  CA  GLU A 142     216.116 175.917 153.292  1.00 90.69           C
ATOM   3923  C   GLU A 142     215.258 176.297 154.495  1.00 90.69           C
ATOM   3924  O   GLU A 142     215.712 176.218 155.638  1.00 90.69           O
ATOM   3925  CB  GLU A 142     217.061 177.068 152.934  1.00 90.69           C
ATOM   3926  CG  GLU A 142     218.125 176.696 151.913  1.00 90.69           C
ATOM   3927  CD  GLU A 142     218.921 177.892 151.414  1.00 90.69           C
ATOM   3928  OE1 GLU A 142     219.759 177.726 150.498  1.00 90.69           O
ATOM   3929  OE2 GLU A 142     218.705 179.006 151.943  1.00 90.69           O
ATOM   3930  N   CYS A 143     214.150 176.646 154.245  1.00 93.86           N
ATOM   3931  CA  CYS A 143     213.246 177.053 155.317  1.00 93.86           C
ATOM   3932  C   CYS A 143     211.818 176.609 155.021  1.00 93.86           C
ATOM   3933  O   CYS A 143     210.973 177.427 154.649  1.00 93.86           O
ATOM   3934  CB  CYS A 143     213.289 178.569 155.507  1.00 93.86           C
ATOM   3935  SG  CYS A 143     212.588 179.125 157.078  1.00 93.86           S
ATOM   3936  N   PRO A 144     211.551 175.329 155.179  1.00 94.89           N
ATOM   3937  CA  PRO A 144     210.217 174.775 154.934  1.00 94.89           C
ATOM   3938  C   PRO A 144     209.229 175.098 156.052  1.00 94.89           C
ATOM   3939  O   PRO A 144     209.638 175.372 157.184  1.00 94.89           O
ATOM   3940  CB  PRO A 144     210.472 173.267 154.852  1.00 94.89           C
ATOM   3941  CG  PRO A 144     211.644 173.027 155.749  1.00 94.89           C
ATOM   3942  CD  PRO A 144     212.577 174.198 155.638  1.00 94.89           C
ATOM   3943  N   ASN A 145     207.987 174.959 155.741  1.00 94.55           N
ATOM   3944  CA  ASN A 145     206.954 175.233 156.734  1.00 94.55           C
ATOM   3945  C   ASN A 145     207.083 174.315 157.945  1.00 94.55           C
ATOM   3946  O   ASN A 145     206.710 174.694 159.058  1.00 94.55           O
ATOM   3947  CB  ASN A 145     205.562 175.100 156.111  1.00 94.55           C
ATOM   3948  CG  ASN A 145     205.204 176.276 155.225  1.00 94.55           C
ATOM   3949  ND2 ASN A 145     204.411 176.019 154.190  1.00 94.55           N
ATOM   3950  OD1 ASN A 145     205.637 177.405 155.466  1.00 94.55           O
ATOM   3951  N   THR A 146     207.553 173.126 157.727  1.00 94.37           N
ATOM   3952  CA  THR A 146     207.694 172.143 158.795  1.00 94.37           C
ATOM   3953  C   THR A 146     208.661 172.641 159.865  1.00 94.37           C
ATOM   3954  O   THR A 146     208.623 172.180 161.008  1.00 94.37           O
ATOM   3955  CB  THR A 146     208.183 170.791 158.248  1.00 94.37           C
ATOM   3956  CG2 THR A 146     207.115 170.127 157.382  1.00 94.37           C
ATOM   3957  OG1 THR A 146     209.361 170.998 157.454  1.00 94.37           O
ATOM   3958  N   ASN A 147     209.579 173.639 159.489  1.00 94.77           N
ATOM   3959  CA  ASN A 147     210.542 174.178 160.446  1.00 94.77           C
ATOM   3960  C   ASN A 147     210.286 175.655 160.726  1.00 94.77           C
ATOM   3961  O   ASN A 147     211.197 176.384 161.126  1.00 94.77           O
ATOM   3962  CB  ASN A 147     211.971 173.973 159.942  1.00 94.77           C
ATOM   3963  CG  ASN A 147     212.455 172.547 160.119  1.00 94.77           C
ATOM   3964  ND2 ASN A 147     213.551 172.205 159.453  1.00 94.77           N
ATOM   3965  OD1 ASN A 147     211.848 171.758 160.849  1.00 94.77           O
ATOM   3966  N   ARG A 148     209.139 176.170 160.467  1.00 95.89           N
ATOM   3967  CA  ARG A 148     208.750 177.543 160.766  1.00 95.89           C
ATOM   3968  C   ARG A 148     207.808 177.598 161.963  1.00 95.89           C
ATOM   3969  O   ARG A 148     206.922 176.754 162.100  1.00 95.89           O
ATOM   3970  CB  ARG A 148     208.088 178.193 159.549  1.00 95.89           C
ATOM   3971  CG  ARG A 148     209.023 178.375 158.363  1.00 95.89           C
ATOM   3972  CD  ARG A 148     208.426 179.301 157.312  1.00 95.89           C
ATOM   3973  NE  ARG A 148     209.290 179.416 156.140  1.00 95.89           N
ATOM   3974  CZ  ARG A 148     209.405 180.505 155.387  1.00 95.89           C
ATOM   3975  NH1 ARG A 148     208.710 181.602 155.670  1.00 95.89           N
ATOM   3976  NH2 ARG A 148     210.222 180.501 154.344  1.00 95.89           N
ATOM   3977  N   ALA A 149     208.066 178.605 162.862  1.00 94.70           N
ATOM   3978  CA  ALA A 149     207.177 178.823 164.001  1.00 94.70           C
ATOM   3979  C   ALA A 149     205.860 179.450 163.556  1.00 94.70           C
ATOM   3980  O   ALA A 149     205.831 180.257 162.622  1.00 94.70           O
ATOM   3981  CB  ALA A 149     207.857 179.707 165.044  1.00 94.70           C
ATOM   3982  N   TRP A 150     204.783 178.980 164.172  1.00 93.79           N
ATOM   3983  CA  TRP A 150     203.449 179.454 163.821  1.00 93.79           C
ATOM   3984  C   TRP A 150     202.554 179.525 165.053  1.00 93.79           C
ATOM   3985  O   TRP A 150     202.678 178.706 165.965  1.00 93.79           O
ATOM   3986  CB  TRP A 150     202.814 178.543 162.764  1.00 93.79           C
ATOM   3987  CG  TRP A 150     201.434 178.957 162.355  1.00 93.79           C
ATOM   3988  CD1 TRP A 150     201.084 180.064 161.632  1.00 93.79           C
ATOM   3989  CD2 TRP A 150     200.213 178.268 162.649  1.00 93.79           C
ATOM   3990  CE2 TRP A 150     199.162 179.018 162.072  1.00 93.79           C
ATOM   3991  CE3 TRP A 150     199.907 177.091 163.343  1.00 93.79           C
ATOM   3992  NE1 TRP A 150     199.720 180.105 161.459  1.00 93.79           N
ATOM   3993  CZ2 TRP A 150     197.825 178.623 162.171  1.00 93.79           C
ATOM   3994  CZ3 TRP A 150     198.576 176.702 163.440  1.00 93.79           C
ATOM   3995  CH2 TRP A 150     197.554 177.468 162.855  1.00 93.79           C
ATOM   3996  N   ASN A 151     201.694 180.575 165.066  1.00 94.56           N
ATOM   3997  CA  ASN A 151     200.682 180.741 166.103  1.00 94.56           C
ATOM   3998  C   ASN A 151     201.309 180.819 167.492  1.00 94.56           C
ATOM   3999  O   ASN A 151     200.822 180.192 168.433  1.00 94.56           O
ATOM   4000  CB  ASN A 151     199.662 179.601 166.044  1.00 94.56           C
ATOM   4001  CG  ASN A 151     198.306 180.000 166.594  1.00 94.56           C
ATOM   4002  ND2 ASN A 151     197.535 179.017 167.041  1.00 94.56           N
ATOM   4003  OD1 ASN A 151     197.955 181.182 166.613  1.00 94.56           O
ATOM   4004  N   SER A 152     202.343 181.678 167.569  1.00 93.08           N
ATOM   4005  CA  SER A 152     203.109 181.728 168.810  1.00 93.08           C
ATOM   4006  C   SER A 152     202.790 182.991 169.605  1.00 93.08           C
ATOM   4007  O   SER A 152     203.283 183.169 170.721  1.00 93.08           O
ATOM   4008  CB  SER A 152     204.608 181.667 168.517  1.00 93.08           C
ATOM   4009  OG  SER A 152     204.946 180.445 167.882  1.00 93.08           O
ATOM   4010  N   LEU A 153     202.033 183.861 169.061  1.00 92.75           N
ATOM   4011  CA  LEU A 153     201.706 185.118 169.726  1.00 92.75           C
ATOM   4012  C   LEU A 153     200.226 185.171 170.096  1.00 92.75           C
ATOM   4013  O   LEU A 153     199.390 184.578 169.407  1.00 92.75           O
ATOM   4014  CB  LEU A 153     202.063 186.307 168.831  1.00 92.75           C
ATOM   4015  CG  LEU A 153     203.516 186.389 168.360  1.00 92.75           C
ATOM   4016  CD1 LEU A 153     203.682 187.518 167.349  1.00 92.75           C
ATOM   4017  CD2 LEU A 153     204.453 186.583 169.547  1.00 92.75           C
ATOM   4018  N   GLU A 154     199.920 185.797 171.194  1.00 93.02           N
ATOM   4019  CA  GLU A 154     198.539 186.034 171.605  1.00 93.02           C
ATOM   4020  C   GLU A 154     198.357 187.451 172.143  1.00 93.02           C
ATOM   4021  O   GLU A 154     199.317 188.070 172.610  1.00 93.02           O
ATOM   4022  CB  GLU A 154     198.109 185.011 172.658  1.00 93.02           C
ATOM   4023  CG  GLU A 154     198.891 185.101 173.959  1.00 93.02           C
ATOM   4024  CD  GLU A 154     198.489 184.047 174.977  1.00 93.02           C
ATOM   4025  OE1 GLU A 154     199.123 183.969 176.055  1.00 93.02           O
ATOM   4026  OE2 GLU A 154     197.535 183.288 174.694  1.00 93.02           O
ATOM   4027  N   VAL A 155     197.146 187.994 172.066  1.00 90.86           N
ATOM   4028  CA  VAL A 155     196.838 189.353 172.500  1.00 90.86           C
ATOM   4029  C   VAL A 155     197.023 189.467 174.011  1.00 90.86           C
ATOM   4030  O   VAL A 155     196.506 188.645 174.771  1.00 90.86           O
ATOM   4031  CB  VAL A 155     195.399 189.760 172.110  1.00 90.86           C
ATOM   4032  CG1 VAL A 155     195.041 191.119 172.706  1.00 90.86           C
ATOM   4033  CG2 VAL A 155     195.246 189.782 170.589  1.00 90.86           C
ATOM   4034  N   GLU A 156     197.776 190.428 174.364  1.00 87.84           N
ATOM   4035  CA  GLU A 156     197.974 190.727 175.780  1.00 87.84           C
ATOM   4036  C   GLU A 156     197.089 191.886 176.227  1.00 87.84           C
ATOM   4037  O   GLU A 156     196.445 191.814 177.275  1.00 87.84           O
ATOM   4038  CB  GLU A 156     199.444 191.047 176.061  1.00 87.84           C
ATOM   4039  CG  GLU A 156     199.735 191.361 177.522  1.00 87.84           C
ATOM   4040  CD  GLU A 156     201.215 191.565 177.808  1.00 87.84           C
ATOM   4041  OE1 GLU A 156     201.609 191.561 178.996  1.00 87.84           O
ATOM   4042  OE2 GLU A 156     201.985 191.731 176.836  1.00 87.84           O
ATOM   4043  N   ASP A 157     196.991 192.896 175.414  1.00 82.62           N
ATOM   4044  CA  ASP A 157     196.248 194.096 175.786  1.00 82.62           C
ATOM   4045  C   ASP A 157     195.944 194.956 174.563  1.00 82.62           C
ATOM   4046  O   ASP A 157     196.622 194.849 173.539  1.00 82.62           O
ATOM   4047  CB  ASP A 157     197.029 194.909 176.821  1.00 82.62           C
ATOM   4048  CG  ASP A 157     196.134 195.769 177.696  1.00 82.62           C
ATOM   4049  OD1 ASP A 157     196.653 196.501 178.566  1.00 82.62           O
ATOM   4050  OD2 ASP A 157     194.898 195.715 177.516  1.00 82.62           O
ATOM   4051  N   TYR A 158     194.898 195.747 174.801  1.00 80.60           N
ATOM   4052  CA  TYR A 158     194.592 196.782 173.818  1.00 80.60           C
ATOM   4053  C   TYR A 158     195.039 198.152 174.315  1.00 80.60           C
ATOM   4054  O   TYR A 158     194.951 198.445 175.508  1.00 80.60           O
ATOM   4055  CB  TYR A 158     193.093 196.802 173.505  1.00 80.60           C
ATOM   4056  CG  TYR A 158     192.619 195.600 172.727  1.00 80.60           C
ATOM   4057  CD1 TYR A 158     192.516 195.642 171.338  1.00 80.60           C
ATOM   4058  CD2 TYR A 158     192.272 194.422 173.377  1.00 80.60           C
ATOM   4059  CE1 TYR A 158     192.077 194.537 170.615  1.00 80.60           C
ATOM   4060  CE2 TYR A 158     191.832 193.310 172.666  1.00 80.60           C
ATOM   4061  CZ  TYR A 158     191.739 193.377 171.287  1.00 80.60           C
ATOM   4062  OH  TYR A 158     191.304 192.281 170.577  1.00 80.60           O
ATOM   4063  N   GLY A 159     195.640 198.757 173.502  1.00 74.41           N
ATOM   4064  CA  GLY A 159     196.061 200.099 173.867  1.00 74.41           C
ATOM   4065  C   GLY A 159     195.368 201.182 173.061  1.00 74.41           C
ATOM   4066  O   GLY A 159     194.911 200.933 171.944  1.00 74.41           O
ATOM   4067  N   PHE A 160     195.265 202.349 173.629  1.00 60.39           N
ATOM   4068  CA  PHE A 160     194.610 203.486 172.995  1.00 60.39           C
ATOM   4069  C   PHE A 160     195.547 204.164 172.001  1.00 60.39           C
ATOM   4070  O   PHE A 160     196.721 204.389 172.300  1.00 60.39           O
ATOM   4071  CB  PHE A 160     194.144 204.496 174.049  1.00 60.39           C
ATOM   4072  CG  PHE A 160     193.106 205.465 173.546  1.00 60.39           C
ATOM   4073  CD1 PHE A 160     193.477 206.715 173.070  1.00 60.39           C
ATOM   4074  CD2 PHE A 160     191.761 205.121 173.550  1.00 60.39           C
ATOM   4075  CE1 PHE A 160     192.520 207.613 172.603  1.00 60.39           C
ATOM   4076  CE2 PHE A 160     190.800 206.013 173.086  1.00 60.39           C
ATOM   4077  CZ  PHE A 160     191.179 207.258 172.613  1.00 60.39           C
ATOM   4078  N   GLY A 161     195.054 204.022 170.925  1.00 58.65           N
ATOM   4079  CA  GLY A 161     195.695 204.899 169.957  1.00 58.65           C
ATOM   4080  C   GLY A 161     194.779 205.994 169.444  1.00 58.65           C
ATOM   4081  O   GLY A 161     193.556 205.841 169.449  1.00 58.65           O
ATOM   4082  N   VAL A 162     195.142 207.018 169.286  1.00 54.84           N
ATOM   4083  CA  VAL A 162     194.356 208.155 168.822  1.00 54.84           C
ATOM   4084  C   VAL A 162     193.623 207.785 167.534  1.00 54.84           C
ATOM   4085  O   VAL A 162     192.420 208.022 167.406  1.00 54.84           O
ATOM   4086  CB  VAL A 162     195.238 209.401 168.594  1.00 54.84           C
ATOM   4087  CG1 VAL A 162     194.393 210.584 168.121  1.00 54.84           C
ATOM   4088  CG2 VAL A 162     195.998 209.760 169.871  1.00 54.84           C
ATOM   4089  N   PHE A 163     194.301 207.232 166.664  1.00 63.46           N
ATOM   4090  CA  PHE A 163     193.705 206.933 165.368  1.00 63.46           C
ATOM   4091  C   PHE A 163     193.669 205.430 165.121  1.00 63.46           C
ATOM   4092  O   PHE A 163     192.875 204.947 164.309  1.00 63.46           O
ATOM   4093  CB  PHE A 163     194.480 207.629 164.244  1.00 63.46           C
ATOM   4094  CG  PHE A 163     194.466 209.132 164.340  1.00 63.46           C
ATOM   4095  CD1 PHE A 163     193.328 209.854 164.003  1.00 63.46           C
ATOM   4096  CD2 PHE A 163     195.595 209.822 164.764  1.00 63.46           C
ATOM   4097  CE1 PHE A 163     193.314 211.244 164.089  1.00 63.46           C
ATOM   4098  CE2 PHE A 163     195.588 211.212 164.855  1.00 63.46           C
ATOM   4099  CZ  PHE A 163     194.447 211.920 164.515  1.00 63.46           C
ATOM   4100  N   THR A 164     194.662 204.897 165.705  1.00 72.82           N
ATOM   4101  CA  THR A 164     194.785 203.451 165.564  1.00 72.82           C
ATOM   4102  C   THR A 164     194.812 202.774 166.931  1.00 72.82           C
ATOM   4103  O   THR A 164     195.365 203.319 167.889  1.00 72.82           O
ATOM   4104  CB  THR A 164     196.055 203.074 164.777  1.00 72.82           C
ATOM   4105  CG2 THR A 164     195.910 203.425 163.300  1.00 72.82           C
ATOM   4106  OG1 THR A 164     197.175 203.784 165.319  1.00 72.82           O
ATOM   4107  N   THR A 165     194.215 201.673 166.995  1.00 78.30           N
ATOM   4108  CA  THR A 165     194.254 200.886 168.222  1.00 78.30           C
ATOM   4109  C   THR A 165     195.448 199.935 168.218  1.00 78.30           C
ATOM   4110  O   THR A 165     195.599 199.122 167.302  1.00 78.30           O
ATOM   4111  CB  THR A 165     192.954 200.080 168.409  1.00 78.30           C
ATOM   4112  CG2 THR A 165     192.962 199.325 169.734  1.00 78.30           C
ATOM   4113  OG1 THR A 165     191.837 200.977 168.388  1.00 78.30           O
ATOM   4114  N   ASN A 166     196.333 200.132 169.195  1.00 85.98           N
ATOM   4115  CA  ASN A 166     197.445 199.199 169.341  1.00 85.98           C
ATOM   4116  C   ASN A 166     197.014 197.918 170.054  1.00 85.98           C
ATOM   4117  O   ASN A 166     196.341 197.974 171.084  1.00 85.98           O
ATOM   4118  CB  ASN A 166     198.605 199.858 170.089  1.00 85.98           C
ATOM   4119  CG  ASN A 166     199.262 200.964 169.290  1.00 85.98           C
ATOM   4120  ND2 ASN A 166     199.652 202.037 169.968  1.00 85.98           N
ATOM   4121  OD1 ASN A 166     199.419 200.857 168.070  1.00 85.98           O
ATOM   4122  N   ILE A 167     197.237 196.818 169.367  1.00 88.76           N
ATOM   4123  CA  ILE A 167     197.024 195.517 169.993  1.00 88.76           C
ATOM   4124  C   ILE A 167     198.367 194.895 170.363  1.00 88.76           C
ATOM   4125  O   ILE A 167     199.168 194.562 169.487  1.00 88.76           O
ATOM   4126  CB  ILE A 167     196.232 194.567 169.063  1.00 88.76           C
ATOM   4127  CG1 ILE A 167     194.905 195.211 168.648  1.00 88.76           C
ATOM   4128  CG2 ILE A 167     195.997 193.218 169.747  1.00 88.76           C
ATOM   4129  CD1 ILE A 167     194.099 194.385 167.654  1.00 88.76           C
ATOM   4130  N   TRP A 168     198.660 194.829 171.633  1.00 90.90           N
ATOM   4131  CA  TRP A 168     199.937 194.321 172.125  1.00 90.90           C
ATOM   4132  C   TRP A 168     199.914 192.800 172.228  1.00 90.90           C
ATOM   4133  O   TRP A 168     198.988 192.225 172.804  1.00 90.90           O
ATOM   4134  CB  TRP A 168     200.273 194.933 173.486  1.00 90.90           C
ATOM   4135  CG  TRP A 168     200.475 196.419 173.454  1.00 90.90           C
ATOM   4136  CD1 TRP A 168     199.517 197.383 173.606  1.00 90.90           C
ATOM   4137  CD2 TRP A 168     201.711 197.110 173.252  1.00 90.90           C
ATOM   4138  CE2 TRP A 168     201.429 198.493 173.295  1.00 90.90           C
ATOM   4139  CE3 TRP A 168     203.031 196.693 173.041  1.00 90.90           C
ATOM   4140  NE1 TRP A 168     200.084 198.632 173.511  1.00 90.90           N
ATOM   4141  CZ2 TRP A 168     202.422 199.463 173.133  1.00 90.90           C
ATOM   4142  CZ3 TRP A 168     204.017 197.659 172.881  1.00 90.90           C
ATOM   4143  CH2 TRP A 168     203.705 199.027 172.928  1.00 90.90           C
ATOM   4144  N   LEU A 169     200.930 192.129 171.638  1.00 91.93           N
ATOM   4145  CA  LEU A 169     200.999 190.673 171.588  1.00 91.93           C
ATOM   4146  C   LEU A 169     202.135 190.151 172.461  1.00 91.93           C
ATOM   4147  O   LEU A 169     203.196 190.773 172.541  1.00 91.93           O
ATOM   4148  CB  LEU A 169     201.187 190.195 170.146  1.00 91.93           C
ATOM   4149  CG  LEU A 169     200.142 190.667 169.133  1.00 91.93           C
ATOM   4150  CD1 LEU A 169     200.528 190.222 167.726  1.00 91.93           C
ATOM   4151  CD2 LEU A 169     198.760 190.139 169.506  1.00 91.93           C
ATOM   4152  N   LYS A 170     201.799 189.070 173.119  1.00 93.22           N
ATOM   4153  CA  LYS A 170     202.829 188.365 173.878  1.00 93.22           C
ATOM   4154  C   LYS A 170     202.998 186.934 173.377  1.00 93.22           C
ATOM   4155  O   LYS A 170     202.122 186.404 172.689  1.00 93.22           O
ATOM   4156  CB  LYS A 170     202.491 188.362 175.369  1.00 93.22           C
ATOM   4157  CG  LYS A 170     201.292 187.498 175.731  1.00 93.22           C
ATOM   4158  CD  LYS A 170     201.048 187.481 177.234  1.00 93.22           C
ATOM   4159  CE  LYS A 170     199.907 186.542 177.606  1.00 93.22           C
ATOM   4160  NZ  LYS A 170     199.676 186.509 179.081  1.00 93.22           N
ATOM   4161  N   LEU A 171     204.145 186.325 173.700  1.00 92.46           N
ATOM   4162  CA  LEU A 171     204.366 184.931 173.333  1.00 92.46           C
ATOM   4163  C   LEU A 171     203.447 184.008 174.126  1.00 92.46           C
ATOM   4164  O   LEU A 171     203.271 184.187 175.332  1.00 92.46           O
ATOM   4165  CB  LEU A 171     205.828 184.538 173.565  1.00 92.46           C
ATOM   4166  CG  LEU A 171     206.844 185.083 172.563  1.00 92.46           C
ATOM   4167  CD1 LEU A 171     208.257 184.970 173.123  1.00 92.46           C
ATOM   4168  CD2 LEU A 171     206.732 184.346 171.232  1.00 92.46           C
ATOM   4169  N   LYS A 172     202.878 183.048 173.427  1.00 90.43           N
ATOM   4170  CA  LYS A 172     202.035 182.047 174.073  1.00 90.43           C
ATOM   4171  C   LYS A 172     202.874 181.069 174.891  1.00 90.43           C
ATOM   4172  O   LYS A 172     203.999 180.742 174.514  1.00 90.43           O
ATOM   4173  CB  LYS A 172     201.213 181.287 173.032  1.00 90.43           C
ATOM   4174  CG  LYS A 172     200.164 182.138 172.330  1.00 90.43           C
ATOM   4175  CD  LYS A 172     199.327 181.310 171.363  1.00 90.43           C
ATOM   4176  CE  LYS A 172     198.234 182.146 170.711  1.00 90.43           C
ATOM   4177  NZ  LYS A 172     197.366 181.321 169.818  1.00 90.43           N
ATOM   4178  N   GLU A 173     202.313 180.586 175.906  1.00 89.05           N
ATOM   4179  CA  GLU A 173     202.996 179.588 176.727  1.00 89.05           C
ATOM   4180  C   GLU A 173     202.880 178.196 176.113  1.00 89.05           C
ATOM   4181  O   GLU A 173     203.808 177.389 176.212  1.00 89.05           O
ATOM   4182  CB  GLU A 173     202.434 179.585 178.151  1.00 89.05           C
ATOM   4183  CG  GLU A 173     202.717 180.863 178.926  1.00 89.05           C
ATOM   4184  CD  GLU A 173     204.189 181.046 179.265  1.00 89.05           C
ATOM   4185  OE1 GLU A 173     204.621 182.198 179.496  1.00 89.05           O
ATOM   4186  OE2 GLU A 173     204.917 180.027 179.296  1.00 89.05           O
ATOM   4187  N   ARG A 174     201.804 178.014 175.507  1.00 87.64           N
ATOM   4188  CA  ARG A 174     201.544 176.713 174.898  1.00 87.64           C
ATOM   4189  C   ARG A 174     201.083 176.869 173.450  1.00 87.64           C
ATOM   4190  O   ARG A 174     200.327 177.788 173.128  1.00 87.64           O
ATOM   4191  CB  ARG A 174     200.494 175.943 175.700  1.00 87.64           C
ATOM   4192  CG  ARG A 174     200.961 175.530 177.086  1.00 87.64           C
ATOM   4193  CD  ARG A 174     199.894 174.737 177.828  1.00 87.64           C
ATOM   4194  NE  ARG A 174     200.292 174.454 179.205  1.00 87.64           N
ATOM   4195  CZ  ARG A 174     199.566 173.756 180.076  1.00 87.64           C
ATOM   4196  NH1 ARG A 174     198.388 173.253 179.727  1.00 87.64           N
ATOM   4197  NH2 ARG A 174     200.025 173.560 181.303  1.00 87.64           N
ATOM   4198  N   GLN A 175     201.586 175.954 172.654  1.00 83.92           N
ATOM   4199  CA  GLN A 175     201.217 175.976 171.242  1.00 83.92           C
ATOM   4200  C   GLN A 175     199.838 175.358 171.023  1.00 83.92           C
ATOM   4201  O   GLN A 175     199.508 174.336 171.626  1.00 83.92           O
ATOM   4202  CB  GLN A 175     202.262 175.237 170.404  1.00 83.92           C
ATOM   4203  CG  GLN A 175     202.044 175.359 168.902  1.00 83.92           C
ATOM   4204  CD  GLN A 175     203.106 174.638 168.095  1.00 83.92           C
ATOM   4205  NE2 GLN A 175     203.033 174.764 166.774  1.00 83.92           N
ATOM   4206  OE1 GLN A 175     203.985 173.973 168.652  1.00 83.92           O
ATOM   4207  N   ASP A 176     198.998 176.029 170.354  1.00 89.51           N
ATOM   4208  CA  ASP A 176     197.724 175.473 169.909  1.00 89.51           C
ATOM   4209  C   ASP A 176     197.385 175.943 168.496  1.00 89.51           C
ATOM   4210  O   ASP A 176     198.083 176.790 167.931  1.00 89.51           O
ATOM   4211  CB  ASP A 176     196.603 175.862 170.876  1.00 89.51           C
ATOM   4212  CG  ASP A 176     196.324 177.354 170.891  1.00 89.51           C
ATOM   4213  OD1 ASP A 176     195.985 177.900 171.964  1.00 89.51           O
ATOM   4214  OD2 ASP A 176     196.443 177.990 169.822  1.00 89.51           O
ATOM   4215  N   VAL A 177     196.357 175.323 167.901  1.00 91.74           N
ATOM   4216  CA  VAL A 177     196.052 175.587 166.501  1.00 91.74           C
ATOM   4217  C   VAL A 177     194.869 176.549 166.401  1.00 91.74           C
ATOM   4218  O   VAL A 177     194.495 176.972 165.306  1.00 91.74           O
ATOM   4219  CB  VAL A 177     195.746 174.284 165.728  1.00 91.74           C
ATOM   4220  CG1 VAL A 177     196.993 173.407 165.637  1.00 91.74           C
ATOM   4221  CG2 VAL A 177     194.603 173.526 166.399  1.00 91.74           C
ATOM   4222  N   SER A 178     194.402 176.925 167.519  1.00 92.11           N
ATOM   4223  CA  SER A 178     193.224 177.786 167.529  1.00 92.11           C
ATOM   4224  C   SER A 178     193.600 179.242 167.271  1.00 92.11           C
ATOM   4225  O   SER A 178     194.659 179.701 167.707  1.00 92.11           O
ATOM   4226  CB  SER A 178     192.485 177.672 168.863  1.00 92.11           C
ATOM   4227  OG  SER A 178     191.993 176.357 169.053  1.00 92.11           O
ATOM   4228  N   CYS A 179     192.733 179.877 166.531  1.00 92.92           N
ATOM   4229  CA  CYS A 179     192.887 181.324 166.440  1.00 92.92           C
ATOM   4230  C   CYS A 179     192.796 181.969 167.817  1.00 92.92           C
ATOM   4231  O   CYS A 179     192.157 181.427 168.720  1.00 92.92           O
ATOM   4232  CB  CYS A 179     191.823 181.919 165.517  1.00 92.92           C
ATOM   4233  SG  CYS A 179     191.894 181.291 163.825  1.00 92.92           S
ATOM   4234  N   ASP A 180     193.501 183.160 167.995  1.00 91.94           N
ATOM   4235  CA  ASP A 180     193.445 183.860 169.276  1.00 91.94           C
ATOM   4236  C   ASP A 180     192.024 184.313 169.593  1.00 91.94           C
ATOM   4237  O   ASP A 180     191.464 185.159 168.893  1.00 91.94           O
ATOM   4238  CB  ASP A 180     194.392 185.063 169.270  1.00 91.94           C
ATOM   4239  CG  ASP A 180     194.557 185.695 170.641  1.00 91.94           C
ATOM   4240  OD1 ASP A 180     195.492 186.500 170.833  1.00 91.94           O
ATOM   4241  OD2 ASP A 180     193.747 185.378 171.540  1.00 91.94           O
ATOM   4242  N   SER A 181     191.494 183.739 170.594  1.00 90.90           N
ATOM   4243  CA  SER A 181     190.098 183.982 170.940  1.00 90.90           C
ATOM   4244  C   SER A 181     189.848 185.461 171.221  1.00 90.90           C
ATOM   4245  O   SER A 181     188.734 185.953 171.033  1.00 90.90           O
ATOM   4246  CB  SER A 181     189.694 183.149 172.156  1.00 90.90           C
ATOM   4247  OG  SER A 181     190.512 183.457 173.272  1.00 90.90           O
ATOM   4248  N   LYS A 182     190.842 186.238 171.563  1.00 89.21           N
ATOM   4249  CA  LYS A 182     190.699 187.647 171.920  1.00 89.21           C
ATOM   4250  C   LYS A 182     190.512 188.515 170.677  1.00 89.21           C
ATOM   4251  O   LYS A 182     190.194 189.699 170.782  1.00 89.21           O
ATOM   4252  CB  LYS A 182     191.912 188.126 172.716  1.00 89.21           C
ATOM   4253  CG  LYS A 182     191.998 187.551 174.121  1.00 89.21           C
ATOM   4254  CD  LYS A 182     193.204 188.096 174.875  1.00 89.21           C
ATOM   4255  CE  LYS A 182     193.337 187.458 176.253  1.00 89.21           C
ATOM   4256  NZ  LYS A 182     194.606 187.864 176.930  1.00 89.21           N
ATOM   4257  N   LEU A 183     190.601 187.884 169.567  1.00 87.96           N
ATOM   4258  CA  LEU A 183     190.411 188.614 168.319  1.00 87.96           C
ATOM   4259  C   LEU A 183     189.119 188.187 167.629  1.00 87.96           C
ATOM   4260  O   LEU A 183     188.770 188.716 166.571  1.00 87.96           O
ATOM   4261  CB  LEU A 183     191.600 188.391 167.381  1.00 87.96           C
ATOM   4262  CG  LEU A 183     192.955 188.911 167.867  1.00 87.96           C
ATOM   4263  CD1 LEU A 183     194.061 188.479 166.911  1.00 87.96           C
ATOM   4264  CD2 LEU A 183     192.924 190.427 168.010  1.00 87.96           C
ATOM   4265  N   MET A 184     188.505 187.095 168.244  1.00 88.54           N
ATOM   4266  CA  MET A 184     187.354 186.486 167.587  1.00 88.54           C
ATOM   4267  C   MET A 184     186.048 187.015 168.176  1.00 88.54           C
ATOM   4268  O   MET A 184     185.988 187.349 169.358  1.00 88.54           O
ATOM   4269  CB  MET A 184     187.406 184.963 167.711  1.00 88.54           C
ATOM   4270  CG  MET A 184     188.744 184.361 167.314  1.00 88.54           C
ATOM   4271  SD  MET A 184     189.129 184.610 165.538  1.00 88.54           S
ATOM   4272  CE  MET A 184     190.847 185.180 165.659  1.00 88.54           C
ATOM   4273  N   SER A 185     184.989 187.127 167.330  1.00 91.03           N
ATOM   4274  CA  SER A 185     183.662 187.541 167.772  1.00 91.03           C
ATOM   4275  C   SER A 185     182.569 186.763 167.048  1.00 91.03           C
ATOM   4276  O   SER A 185     182.800 186.222 165.964  1.00 91.03           O
ATOM   4277  CB  SER A 185     183.464 189.041 167.549  1.00 91.03           C
ATOM   4278  OG  SER A 185     183.625 189.370 166.178  1.00 91.03           O
ATOM   4279  N   ALA A 186     181.491 186.578 167.715  1.00 94.20           N
ATOM   4280  CA  ALA A 186     180.279 186.014 167.128  1.00 94.20           C
ATOM   4281  C   ALA A 186     179.030 186.642 167.740  1.00 94.20           C
ATOM   4282  O   ALA A 186     179.038 187.041 168.908  1.00 94.20           O
ATOM   4283  CB  ALA A 186     180.254 184.497 167.314  1.00 94.20           C
ATOM   4284  N   ALA A 187     178.081 186.776 166.899  1.00 94.03           N
ATOM   4285  CA  ALA A 187     176.828 187.343 167.394  1.00 94.03           C
ATOM   4286  C   ALA A 187     175.638 186.826 166.589  1.00 94.03           C
ATOM   4287  O   ALA A 187     175.772 186.508 165.405  1.00 94.03           O
ATOM   4288  CB  ALA A 187     176.876 188.867 167.347  1.00 94.03           C
ATOM   4289  N   ILE A 188     174.578 186.672 167.295  1.00 92.25           N
ATOM   4290  CA  ILE A 188     173.325 186.330 166.628  1.00 92.25           C
ATOM   4291  C   ILE A 188     172.178 187.126 167.246  1.00 92.25           C
ATOM   4292  O   ILE A 188     172.100 187.267 168.469  1.00 92.25           O
ATOM   4293  CB  ILE A 188     173.035 184.815 166.714  1.00 92.25           C
ATOM   4294  CG1 ILE A 188     171.762 184.470 165.932  1.00 92.25           C
ATOM   4295  CG2 ILE A 188     172.918 184.369 168.175  1.00 92.25           C
ATOM   4296  CD1 ILE A 188     171.585 182.982 165.660  1.00 92.25           C
ATOM   4297  N   LYS A 189     171.458 187.700 166.404  1.00 88.67           N
ATOM   4298  CA  LYS A 189     170.270 188.453 166.796  1.00 88.67           C
ATOM   4299  C   LYS A 189     169.152 188.285 165.772  1.00 88.67           C
ATOM   4300  O   LYS A 189     169.357 188.506 164.576  1.00 88.67           O
ATOM   4301  CB  LYS A 189     170.605 189.936 166.965  1.00 88.67           C
ATOM   4302  CG  LYS A 189     169.451 190.774 167.492  1.00 88.67           C
ATOM   4303  CD  LYS A 189     169.850 192.235 167.659  1.00 88.67           C
ATOM   4304  CE  LYS A 189     168.685 193.082 168.150  1.00 88.67           C
ATOM   4305  NZ  LYS A 189     169.060 194.523 168.272  1.00 88.67           N
ATOM   4306  N   ASP A 190     167.993 187.832 166.230  1.00 85.35           N
ATOM   4307  CA  ASP A 190     166.850 187.615 165.347  1.00 85.35           C
ATOM   4308  C   ASP A 190     167.155 186.532 164.315  1.00 85.35           C
ATOM   4309  O   ASP A 190     167.455 185.393 164.674  1.00 85.35           O
ATOM   4310  CB  ASP A 190     166.460 188.917 164.644  1.00 85.35           C
ATOM   4311  CG  ASP A 190     166.096 190.029 165.612  1.00 85.35           C
ATOM   4312  OD1 ASP A 190     166.476 191.196 165.372  1.00 85.35           O
ATOM   4313  OD2 ASP A 190     165.427 189.736 166.626  1.00 85.35           O
ATOM   4314  N   ASN A 191     167.132 186.843 163.178  1.00 88.25           N
ATOM   4315  CA  ASN A 191     167.331 185.870 162.109  1.00 88.25           C
ATOM   4316  C   ASN A 191     168.694 186.037 161.445  1.00 88.25           C
ATOM   4317  O   ASN A 191     168.902 185.585 160.318  1.00 88.25           O
ATOM   4318  CB  ASN A 191     166.217 185.982 161.069  1.00 88.25           C
ATOM   4319  CG  ASN A 191     164.853 185.633 161.632  1.00 88.25           C
ATOM   4320  ND2 ASN A 191     163.808 186.224 161.065  1.00 88.25           N
ATOM   4321  OD1 ASN A 191     164.740 184.842 162.571  1.00 88.25           O
ATOM   4322  N   ARG A 192     169.554 186.753 162.183  1.00 90.83           N
ATOM   4323  CA  ARG A 192     170.866 187.014 161.604  1.00 90.83           C
ATOM   4324  C   ARG A 192     171.981 186.614 162.568  1.00 90.83           C
ATOM   4325  O   ARG A 192     171.918 186.923 163.759  1.00 90.83           O
ATOM   4326  CB  ARG A 192     171.005 188.491 161.227  1.00 90.83           C
ATOM   4327  CG  ARG A 192     172.240 188.802 160.395  1.00 90.83           C
ATOM   4328  CD  ARG A 192     172.301 190.272 160.008  1.00 90.83           C
ATOM   4329  NE  ARG A 192     173.557 190.601 159.339  1.00 90.83           N
ATOM   4330  CZ  ARG A 192     174.020 191.834 159.159  1.00 90.83           C
ATOM   4331  NH1 ARG A 192     173.335 192.885 159.595  1.00 90.83           N
ATOM   4332  NH2 ARG A 192     175.176 192.018 158.537  1.00 90.83           N
ATOM   4333  N   ALA A 193     172.975 185.857 161.988  1.00 94.29           N
ATOM   4334  CA  ALA A 193     174.135 185.447 162.772  1.00 94.29           C
ATOM   4335  C   ALA A 193     175.437 185.796 162.053  1.00 94.29           C
ATOM   4336  O   ALA A 193     175.496 185.770 160.821  1.00 94.29           O
ATOM   4337  CB  ALA A 193     174.079 183.949 163.064  1.00 94.29           C
ATOM   4338  N   VAL A 194     176.490 186.190 162.962  1.00 94.00           N
ATOM   4339  CA  VAL A 194     177.782 186.493 162.356  1.00 94.00           C
ATOM   4340  C   VAL A 194     178.902 185.869 163.187  1.00 94.00           C
ATOM   4341  O   VAL A 194     178.809 185.806 164.415  1.00 94.00           O
ATOM   4342  CB  VAL A 194     178.003 188.016 162.221  1.00 94.00           C
ATOM   4343  CG1 VAL A 194     176.957 188.633 161.295  1.00 94.00           C
ATOM   4344  CG2 VAL A 194     177.969 188.685 163.593  1.00 94.00           C
ATOM   4345  N   HIS A 195     179.848 185.161 162.475  1.00 95.96           N
ATOM   4346  CA  HIS A 195     181.187 184.901 162.990  1.00 95.96           C
ATOM   4347  C   HIS A 195     182.207 185.846 162.366  1.00 95.96           C
ATOM   4348  O   HIS A 195     182.258 185.992 161.141  1.00 95.96           O
ATOM   4349  CB  HIS A 195     181.586 183.448 162.735  1.00 95.96           C
ATOM   4350  CG  HIS A 195     180.752 182.456 163.481  1.00 95.96           C
ATOM   4351  CD2 HIS A 195     180.955 181.839 164.668  1.00 95.96           C
ATOM   4352  ND1 HIS A 195     179.545 181.992 163.004  1.00 95.96           N
ATOM   4353  CE1 HIS A 195     179.039 181.130 163.870  1.00 95.96           C
ATOM   4354  NE2 HIS A 195     179.876 181.018 164.887  1.00 95.96           N
ATOM   4355  N   ALA A 196     182.970 186.609 163.283  1.00 92.82           N
ATOM   4356  CA  ALA A 196     183.799 187.662 162.703  1.00 92.82           C
ATOM   4357  C   ALA A 196     185.093 187.839 163.492  1.00 92.82           C
ATOM   4358  O   ALA A 196     185.185 187.423 164.648  1.00 92.82           O
ATOM   4359  CB  ALA A 196     183.027 188.978 162.650  1.00 92.82           C
ATOM   4360  N   ASP A 197     186.070 188.224 162.869  1.00 90.18           N
ATOM   4361  CA  ASP A 197     187.264 188.851 163.429  1.00 90.18           C
ATOM   4362  C   ASP A 197     187.706 190.044 162.583  1.00 90.18           C
ATOM   4363  O   ASP A 197     186.913 190.597 161.819  1.00 90.18           O
ATOM   4364  CB  ASP A 197     188.402 187.834 163.541  1.00 90.18           C
ATOM   4365  CG  ASP A 197     189.071 187.545 162.207  1.00 90.18           C
ATOM   4366  OD1 ASP A 197     190.149 186.912 162.192  1.00 90.18           O
ATOM   4367  OD2 ASP A 197     188.518 187.956 161.167  1.00 90.18           O
ATOM   4368  N   MET A 198     188.901 190.378 162.594  1.00 86.67           N
ATOM   4369  CA  MET A 198     189.354 191.558 161.858  1.00 86.67           C
ATOM   4370  C   MET A 198     189.491 191.248 160.371  1.00 86.67           C
ATOM   4371  O   MET A 198     189.585 192.161 159.549  1.00 86.67           O
ATOM   4372  CB  MET A 198     190.688 192.060 162.413  1.00 86.67           C
ATOM   4373  CG  MET A 198     190.620 192.500 163.867  1.00 86.67           C
ATOM   4374  SD  MET A 198     192.239 193.093 164.497  1.00 86.67           S
ATOM   4375  CE  MET A 198     191.790 194.782 164.985  1.00 86.67           C
ATOM   4376  N   GLY A 199     189.533 190.069 160.015  1.00 88.93           N
ATOM   4377  CA  GLY A 199     189.735 189.693 158.624  1.00 88.93           C
ATOM   4378  C   GLY A 199     188.589 188.879 158.054  1.00 88.93           C
ATOM   4379  O   GLY A 199     188.537 188.632 156.847  1.00 88.93           O
ATOM   4380  N   TYR A 200     187.686 188.380 158.923  1.00 94.09           N
ATOM   4381  CA  TYR A 200     186.567 187.546 158.496  1.00 94.09           C
ATOM   4382  C   TYR A 200     185.235 188.184 158.872  1.00 94.09           C
ATOM   4383  O   TYR A 200     185.100 188.759 159.955  1.00 94.09           O
ATOM   4384  CB  TYR A 200     186.669 186.148 159.116  1.00 94.09           C
ATOM   4385  CG  TYR A 200     187.700 185.266 158.454  1.00 94.09           C
ATOM   4386  CD1 TYR A 200     187.391 183.958 158.086  1.00 94.09           C
ATOM   4387  CD2 TYR A 200     188.983 185.737 158.199  1.00 94.09           C
ATOM   4388  CE1 TYR A 200     188.339 183.141 157.477  1.00 94.09           C
ATOM   4389  CE2 TYR A 200     189.938 184.928 157.590  1.00 94.09           C
ATOM   4390  CZ  TYR A 200     189.606 183.633 157.234  1.00 94.09           C
ATOM   4391  OH  TYR A 200     190.547 182.827 156.632  1.00 94.09           O
ATOM   4392  N   TRP A 201     184.257 188.148 157.990  1.00 94.93           N
ATOM   4393  CA  TRP A 201     182.837 188.380 158.231  1.00 94.93           C
ATOM   4394  C   TRP A 201     181.991 187.291 157.580  1.00 94.93           C
ATOM   4395  O   TRP A 201     181.860 187.247 156.354  1.00 94.93           O
ATOM   4396  CB  TRP A 201     182.416 189.754 157.705  1.00 94.93           C
ATOM   4397  CG  TRP A 201     180.993 190.114 158.010  1.00 94.93           C
ATOM   4398  CD1 TRP A 201     179.911 189.968 157.186  1.00 94.93           C
ATOM   4399  CD2 TRP A 201     180.499 190.685 159.224  1.00 94.93           C
ATOM   4400  CE2 TRP A 201     179.105 190.860 159.067  1.00 94.93           C
ATOM   4401  CE3 TRP A 201     181.098 191.068 160.432  1.00 94.93           C
ATOM   4402  NE1 TRP A 201     178.773 190.414 157.817  1.00 94.93           N
ATOM   4403  CZ2 TRP A 201     178.302 191.400 160.075  1.00 94.93           C
ATOM   4404  CZ3 TRP A 201     180.298 191.605 161.432  1.00 94.93           C
ATOM   4405  CH2 TRP A 201     178.914 191.764 161.245  1.00 94.93           C
ATOM   4406  N   ILE A 202     181.546 186.361 158.495  1.00 96.24           N
ATOM   4407  CA  ILE A 202     180.745 185.242 158.013  1.00 96.24           C
ATOM   4408  C   ILE A 202     179.302 185.396 158.495  1.00 96.24           C
ATOM   4409  O   ILE A 202     179.038 185.368 159.698  1.00 96.24           O
ATOM   4410  CB  ILE A 202     181.324 183.887 158.479  1.00 96.24           C
ATOM   4411  CG1 ILE A 202     182.802 183.778 158.090  1.00 96.24           C
ATOM   4412  CG2 ILE A 202     180.514 182.725 157.898  1.00 96.24           C
ATOM   4413  CD1 ILE A 202     183.543 182.647 158.789  1.00 96.24           C
ATOM   4414  N   GLU A 203     178.451 185.584 157.518  1.00 95.16           N
ATOM   4415  CA  GLU A 203     177.070 185.906 157.868  1.00 95.16           C
ATOM   4416  C   GLU A 203     176.119 184.788 157.449  1.00 95.16           C
ATOM   4417  O   GLU A 203     176.239 184.247 156.346  1.00 95.16           O
ATOM   4418  CB  GLU A 203     176.645 187.228 157.222  1.00 95.16           C
ATOM   4419  CG  GLU A 203     175.249 187.686 157.619  1.00 95.16           C
ATOM   4420  CD  GLU A 203     174.876 189.044 157.045  1.00 95.16           C
ATOM   4421  OE1 GLU A 203     173.670 189.308 156.847  1.00 95.16           O
ATOM   4422  OE2 GLU A 203     175.800 189.848 156.791  1.00 95.16           O
ATOM   4423  N   SER A 204     175.249 184.345 158.434  1.00 94.40           N
ATOM   4424  CA  SER A 204     174.146 183.440 158.124  1.00 94.40           C
ATOM   4425  C   SER A 204     172.804 184.057 158.498  1.00 94.40           C
ATOM   4426  O   SER A 204     172.738 184.956 159.339  1.00 94.40           O
ATOM   4427  CB  SER A 204     174.326 182.106 158.853  1.00 94.40           C
ATOM   4428  OG  SER A 204     174.266 182.290 160.256  1.00 94.40           O
ATOM   4429  N   ALA A 205     171.777 183.659 157.843  1.00 93.85           N
ATOM   4430  CA  ALA A 205     170.442 184.193 158.095  1.00 93.85           C
ATOM   4431  C   ALA A 205     169.391 183.087 158.043  1.00 93.85           C
ATOM   4432  O   ALA A 205     169.585 182.069 157.376  1.00 93.85           O
ATOM   4433  CB  ALA A 205     170.109 185.288 157.086  1.00 93.85           C
ATOM   4434  N   LEU A 206     168.353 183.212 158.820  1.00 90.52           N
ATOM   4435  CA  LEU A 206     167.224 182.289 158.809  1.00 90.52           C
ATOM   4436  C   LEU A 206     166.193 182.704 157.764  1.00 90.52           C
ATOM   4437  O   LEU A 206     165.596 183.778 157.870  1.00 90.52           O
ATOM   4438  CB  LEU A 206     166.569 182.223 160.191  1.00 90.52           C
ATOM   4439  CG  LEU A 206     165.345 181.316 160.319  1.00 90.52           C
ATOM   4440  CD1 LEU A 206     165.734 179.862 160.067  1.00 90.52           C
ATOM   4441  CD2 LEU A 206     164.704 181.473 161.693  1.00 90.52           C
ATOM   4442  N   ASN A 207     166.068 181.959 156.742  1.00 86.74           N
ATOM   4443  CA  ASN A 207     165.011 182.015 155.737  1.00 86.74           C
ATOM   4444  C   ASN A 207     164.435 180.631 155.453  1.00 86.74           C
ATOM   4445  O   ASN A 207     164.991 179.874 154.657  1.00 86.74           O
ATOM   4446  CB  ASN A 207     165.532 182.648 154.446  1.00 86.74           C
ATOM   4447  CG  ASN A 207     164.424 182.964 153.463  1.00 86.74           C
ATOM   4448  ND2 ASN A 207     164.780 183.602 152.353  1.00 86.74           N
ATOM   4449  OD1 ASN A 207     163.256 182.640 153.697  1.00 86.74           O
ATOM   4450  N   ASP A 208     163.726 180.224 155.992  1.00 84.69           N
ATOM   4451  CA  ASP A 208     163.206 178.863 156.053  1.00 84.69           C
ATOM   4452  C   ASP A 208     164.076 177.981 156.946  1.00 84.69           C
ATOM   4453  O   ASP A 208     163.595 177.423 157.935  1.00 84.69           O
ATOM   4454  CB  ASP A 208     163.113 178.261 154.650  1.00 84.69           C
ATOM   4455  CG  ASP A 208     162.067 178.936 153.782  1.00 84.69           C
ATOM   4456  OD1 ASP A 208     162.250 179.009 152.548  1.00 84.69           O
ATOM   4457  OD2 ASP A 208     161.049 179.406 154.337  1.00 84.69           O
ATOM   4458  N   THR A 209     165.253 177.908 156.645  1.00 89.46           N
ATOM   4459  CA  THR A 209     166.274 177.282 157.477  1.00 89.46           C
ATOM   4460  C   THR A 209     167.499 178.185 157.600  1.00 89.46           C
ATOM   4461  O   THR A 209     167.705 179.077 156.776  1.00 89.46           O
ATOM   4462  CB  THR A 209     166.695 175.915 156.910  1.00 89.46           C
ATOM   4463  CG2 THR A 209     165.499 174.977 156.786  1.00 89.46           C
ATOM   4464  OG1 THR A 209     167.279 176.100 155.613  1.00 89.46           O
ATOM   4465  N   TRP A 210     168.238 178.010 158.587  1.00 91.17           N
ATOM   4466  CA  TRP A 210     169.493 178.747 158.703  1.00 91.17           C
ATOM   4467  C   TRP A 210     170.464 178.346 157.597  1.00 91.17           C
ATOM   4468  O   TRP A 210     170.654 177.156 157.332  1.00 91.17           O
ATOM   4469  CB  TRP A 210     170.132 178.509 160.072  1.00 91.17           C
ATOM   4470  CG  TRP A 210     169.509 179.305 161.182  1.00 91.17           C
ATOM   4471  CD1 TRP A 210     168.587 178.870 162.090  1.00 91.17           C
ATOM   4472  CD2 TRP A 210     169.763 180.678 161.494  1.00 91.17           C
ATOM   4473  CE2 TRP A 210     168.958 181.010 162.607  1.00 91.17           C
ATOM   4474  CE3 TRP A 210     170.594 181.662 160.940  1.00 91.17           C
ATOM   4475  NE1 TRP A 210     168.252 179.890 162.951  1.00 91.17           N
ATOM   4476  CZ2 TRP A 210     168.962 182.286 163.176  1.00 91.17           C
ATOM   4477  CZ3 TRP A 210     170.595 182.929 161.509  1.00 91.17           C
ATOM   4478  CH2 TRP A 210     169.783 183.228 162.615  1.00 91.17           C
ATOM   4479  N   LYS A 211     171.038 179.281 157.056  1.00 93.68           N
ATOM   4480  CA  LYS A 211     172.034 179.014 156.021  1.00 93.68           C
ATOM   4481  C   LYS A 211     173.003 180.181 155.876  1.00 93.68           C
ATOM   4482  O   LYS A 211     172.628 181.338 156.086  1.00 93.68           O
ATOM   4483  CB  LYS A 211     171.352 178.726 154.683  1.00 93.68           C
ATOM   4484  CG  LYS A 211     170.450 179.848 154.195  1.00 93.68           C
ATOM   4485  CD  LYS A 211     169.653 179.429 152.967  1.00 93.68           C
ATOM   4486  CE  LYS A 211     168.730 180.545 152.489  1.00 93.68           C
ATOM   4487  NZ  LYS A 211     167.826 180.086 151.394  1.00 93.68           N
ATOM   4488  N   ILE A 212     174.194 179.823 155.510  1.00 94.48           N
ATOM   4489  CA  ILE A 212     175.178 180.869 155.255  1.00 94.48           C
ATOM   4490  C   ILE A 212     174.740 181.708 154.058  1.00 94.48           C
ATOM   4491  O   ILE A 212     174.302 181.167 153.040  1.00 94.48           O
ATOM   4492  CB  ILE A 212     176.583 180.274 155.011  1.00 94.48           C
ATOM   4493  CG1 ILE A 212     177.640 181.385 155.018  1.00 94.48           C
ATOM   4494  CG2 ILE A 212     176.617 179.496 153.693  1.00 94.48           C
ATOM   4495  CD1 ILE A 212     179.067 180.879 155.186  1.00 94.48           C
ATOM   4496  N   GLU A 213     174.790 183.052 154.223  1.00 94.45           N
ATOM   4497  CA  GLU A 213     174.355 183.955 153.161  1.00 94.45           C
ATOM   4498  C   GLU A 213     175.550 184.580 152.448  1.00 94.45           C
ATOM   4499  O   GLU A 213     175.523 184.769 151.230  1.00 94.45           O
ATOM   4500  CB  GLU A 213     173.448 185.050 153.726  1.00 94.45           C
ATOM   4501  CG  GLU A 213     172.076 184.550 154.154  1.00 94.45           C
ATOM   4502  CD  GLU A 213     171.145 184.273 152.984  1.00 94.45           C
ATOM   4503  OE1 GLU A 213     170.218 183.445 153.129  1.00 94.45           O
ATOM   4504  OE2 GLU A 213     171.348 184.886 151.913  1.00 94.45           O
ATOM   4505  N   LYS A 214     176.581 184.964 153.207  1.00 94.83           N
ATOM   4506  CA  LYS A 214     177.776 185.579 152.634  1.00 94.83           C
ATOM   4507  C   LYS A 214     178.959 185.477 153.592  1.00 94.83           C
ATOM   4508  O   LYS A 214     178.775 185.316 154.800  1.00 94.83           O
ATOM   4509  CB  LYS A 214     177.510 187.044 152.284  1.00 94.83           C
ATOM   4510  CG  LYS A 214     177.284 187.939 153.494  1.00 94.83           C
ATOM   4511  CD  LYS A 214     177.024 189.382 153.083  1.00 94.83           C
ATOM   4512  CE  LYS A 214     176.811 190.281 154.294  1.00 94.83           C
ATOM   4513  NZ  LYS A 214     176.520 191.689 153.894  1.00 94.83           N
ATOM   4514  N   ALA A 215     180.113 185.463 153.073  1.00 96.56           N
ATOM   4515  CA  ALA A 215     181.365 185.512 153.828  1.00 96.56           C
ATOM   4516  C   ALA A 215     182.391 186.397 153.128  1.00 96.56           C
ATOM   4517  O   ALA A 215     182.534 186.348 151.905  1.00 96.56           O
ATOM   4518  CB  ALA A 215     181.923 184.105 154.024  1.00 96.56           C
ATOM   4519  N   SER A 216     183.013 187.328 153.870  1.00 95.64           N
ATOM   4520  CA  SER A 216     184.067 188.200 153.362  1.00 95.64           C
ATOM   4521  C   SER A 216     185.400 187.913 154.045  1.00 95.64           C
ATOM   4522  O   SER A 216     185.466 187.822 155.272  1.00 95.64           O
ATOM   4523  CB  SER A 216     183.689 189.670 153.561  1.00 95.64           C
ATOM   4524  OG  SER A 216     182.485 189.976 152.877  1.00 95.64           O
ATOM   4525  N   PHE A 217     186.400 187.645 153.226  1.00 95.37           N
ATOM   4526  CA  PHE A 217     187.731 187.327 153.728  1.00 95.37           C
ATOM   4527  C   PHE A 217     188.752 188.351 153.243  1.00 95.37           C
ATOM   4528  O   PHE A 217     188.976 188.491 152.040  1.00 95.37           O
ATOM   4529  CB  PHE A 217     188.149 185.919 153.287  1.00 95.37           C
ATOM   4530  CG  PHE A 217     187.132 184.857 153.602  1.00 95.37           C
ATOM   4531  CD1 PHE A 217     187.159 184.187 154.819  1.00 95.37           C
ATOM   4532  CD2 PHE A 217     186.146 184.529 152.680  1.00 95.37           C
ATOM   4533  CE1 PHE A 217     186.218 183.203 155.112  1.00 95.37           C
ATOM   4534  CE2 PHE A 217     185.203 183.546 152.965  1.00 95.37           C
ATOM   4535  CZ  PHE A 217     185.241 182.884 154.181  1.00 95.37           C
ATOM   4536  N   ILE A 218     189.363 189.079 154.158  1.00 92.61           N
ATOM   4537  CA  ILE A 218     190.484 189.940 153.791  1.00 92.61           C
ATOM   4538  C   ILE A 218     191.775 189.125 153.767  1.00 92.61           C
ATOM   4539  O   ILE A 218     192.773 189.549 153.182  1.00 92.61           O
ATOM   4540  CB  ILE A 218     190.621 191.135 154.761  1.00 92.61           C
ATOM   4541  CG1 ILE A 218     189.389 192.043 154.669  1.00 92.61           C
ATOM   4542  CG2 ILE A 218     191.904 191.921 154.472  1.00 92.61           C
ATOM   4543  CD1 ILE A 218     189.331 193.120 155.742  1.00 92.61           C
ATOM   4544  N   GLU A 219     191.706 188.110 154.353  1.00 92.39           N
ATOM   4545  CA  GLU A 219     192.755 187.096 154.422  1.00 92.39           C
ATOM   4546  C   GLU A 219     192.164 185.707 154.638  1.00 92.39           C
ATOM   4547  O   GLU A 219     191.043 185.573 155.138  1.00 92.39           O
ATOM   4548  CB  GLU A 219     193.752 187.425 155.535  1.00 92.39           C
ATOM   4549  CG  GLU A 219     193.132 187.466 156.924  1.00 92.39           C
ATOM   4550  CD  GLU A 219     194.085 187.975 157.993  1.00 92.39           C
ATOM   4551  OE1 GLU A 219     193.701 188.003 159.184  1.00 92.39           O
ATOM   4552  OE2 GLU A 219     195.225 188.348 157.635  1.00 92.39           O
ATOM   4553  N   VAL A 220     192.916 184.725 154.248  1.00 94.31           N
ATOM   4554  CA  VAL A 220     192.492 183.358 154.535  1.00 94.31           C
ATOM   4555  C   VAL A 220     193.422 182.735 155.573  1.00 94.31           C
ATOM   4556  O   VAL A 220     194.609 182.531 155.309  1.00 94.31           O
ATOM   4557  CB  VAL A 220     192.467 182.490 153.255  1.00 94.31           C
ATOM   4558  CG1 VAL A 220     192.077 181.052 153.585  1.00 94.31           C
ATOM   4559  CG2 VAL A 220     191.507 183.087 152.229  1.00 94.31           C
ATOM   4560  N   LYS A 221     192.881 182.492 156.700  1.00 93.63           N
ATOM   4561  CA  LYS A 221     193.658 182.002 157.836  1.00 93.63           C
ATOM   4562  C   LYS A 221     193.746 180.479 157.826  1.00 93.63           C
ATOM   4563  O   LYS A 221     192.911 179.807 157.217  1.00 93.63           O
ATOM   4564  CB  LYS A 221     193.046 182.484 159.150  1.00 93.63           C
ATOM   4565  CG  LYS A 221     192.971 183.998 159.281  1.00 93.63           C
ATOM   4566  CD  LYS A 221     192.307 184.414 160.587  1.00 93.63           C
ATOM   4567  CE  LYS A 221     192.142 185.925 160.675  1.00 93.63           C
ATOM   4568  NZ  LYS A 221     191.594 186.348 161.997  1.00 93.63           N
ATOM   4569  N   SER A 222     194.797 180.040 158.617  1.00 93.24           N
ATOM   4570  CA  SER A 222     194.974 178.595 158.718  1.00 93.24           C
ATOM   4571  C   SER A 222     194.774 178.111 160.150  1.00 93.24           C
ATOM   4572  O   SER A 222     194.917 176.919 160.433  1.00 93.24           O
ATOM   4573  CB  SER A 222     196.363 178.188 158.223  1.00 93.24           C
ATOM   4574  OG  SER A 222     196.505 178.461 156.839  1.00 93.24           O
ATOM   4575  N   CYS A 223     194.416 178.956 160.961  1.00 94.20           N
ATOM   4576  CA  CYS A 223     194.091 178.553 162.326  1.00 94.20           C
ATOM   4577  C   CYS A 223     192.652 178.066 162.421  1.00 94.20           C
ATOM   4578  O   CYS A 223     191.866 178.250 161.490  1.00 94.20           O
ATOM   4579  CB  CYS A 223     194.315 179.714 163.295  1.00 94.20           C
ATOM   4580  SG  CYS A 223     193.304 181.167 162.932  1.00 94.20           S
ATOM   4581  N   HIS A 224     192.355 177.402 163.578  1.00 95.80           N
ATOM   4582  CA  HIS A 224     191.000 176.901 163.789  1.00 95.80           C
ATOM   4583  C   HIS A 224     190.176 177.876 164.621  1.00 95.80           C
ATOM   4584  O   HIS A 224     190.649 178.386 165.639  1.00 95.80           O
ATOM   4585  CB  HIS A 224     191.035 175.530 164.467  1.00 95.80           C
ATOM   4586  CG  HIS A 224     191.645 174.458 163.621  1.00 95.80           C
ATOM   4587  CD2 HIS A 224     192.125 174.488 162.356  1.00 95.80           C
ATOM   4588  ND1 HIS A 224     191.809 173.164 164.067  1.00 95.80           N
ATOM   4589  CE1 HIS A 224     192.369 172.443 163.109  1.00 95.80           C
ATOM   4590  NE2 HIS A 224     192.570 173.224 162.060  1.00 95.80           N
ATOM   4591  N   TRP A 225     188.951 178.130 164.129  1.00 94.85           N
ATOM   4592  CA  TRP A 225     188.032 178.971 164.889  1.00 94.85           C
ATOM   4593  C   TRP A 225     187.779 178.386 166.274  1.00 94.85           C
ATOM   4594  O   TRP A 225     187.446 177.203 166.405  1.00 94.85           O
ATOM   4595  CB  TRP A 225     186.706 179.131 164.139  1.00 94.85           C
ATOM   4596  CG  TRP A 225     185.920 180.341 164.545  1.00 94.85           C
ATOM   4597  CD1 TRP A 225     185.122 180.473 165.649  1.00 94.85           C
ATOM   4598  CD2 TRP A 225     185.850 181.587 163.848  1.00 94.85           C
ATOM   4599  CE2 TRP A 225     184.992 182.432 164.586  1.00 94.85           C
ATOM   4600  CE3 TRP A 225     186.431 182.074 162.669  1.00 94.85           C
ATOM   4601  NE1 TRP A 225     184.563 181.729 165.680  1.00 94.85           N
ATOM   4602  CZ2 TRP A 225     184.701 183.738 164.183  1.00 94.85           C
ATOM   4603  CZ3 TRP A 225     186.140 183.373 162.270  1.00 94.85           C
ATOM   4604  CH2 TRP A 225     185.282 184.189 163.027  1.00 94.85           C
ATOM   4605  N   PRO A 226     187.918 179.247 167.332  1.00 93.74           N
ATOM   4606  CA  PRO A 226     187.781 178.697 168.682  1.00 93.74           C
ATOM   4607  C   PRO A 226     186.348 178.280 169.006  1.00 93.74           C
ATOM   4608  O   PRO A 226     185.403 179.002 168.683  1.00 93.74           O
ATOM   4609  CB  PRO A 226     188.232 179.850 169.582  1.00 93.74           C
ATOM   4610  CG  PRO A 226     188.016 181.079 168.760  1.00 93.74           C
ATOM   4611  CD  PRO A 226     188.169 180.719 167.310  1.00 93.74           C
ATOM   4612  N   LYS A 227     186.217 177.174 169.717  1.00 93.89           N
ATOM   4613  CA  LYS A 227     184.905 176.649 170.084  1.00 93.89           C
ATOM   4614  C   LYS A 227     184.142 177.638 170.961  1.00 93.89           C
ATOM   4615  O   LYS A 227     182.924 177.770 170.842  1.00 93.89           O
ATOM   4616  CB  LYS A 227     185.045 175.308 170.806  1.00 93.89           C
ATOM   4617  CG  LYS A 227     185.533 174.173 169.916  1.00 93.89           C
ATOM   4618  CD  LYS A 227     185.635 172.863 170.686  1.00 93.89           C
ATOM   4619  CE  LYS A 227     186.149 171.735 169.802  1.00 93.89           C
ATOM   4620  NZ  LYS A 227     186.303 170.461 170.565  1.00 93.89           N
ATOM   4621  N   SER A 228     184.867 178.276 171.763  1.00 92.20           N
ATOM   4622  CA  SER A 228     184.248 179.214 172.695  1.00 92.20           C
ATOM   4623  C   SER A 228     183.503 180.319 171.953  1.00 92.20           C
ATOM   4624  O   SER A 228     182.604 180.951 172.512  1.00 92.20           O
ATOM   4625  CB  SER A 228     185.301 179.829 173.619  1.00 92.20           C
ATOM   4626  OG  SER A 228     186.291 180.511 172.867  1.00 92.20           O
ATOM   4627  N   HIS A 229     183.926 180.652 170.758  1.00 94.61           N
ATOM   4628  CA  HIS A 229     183.380 181.759 169.982  1.00 94.61           C
ATOM   4629  C   HIS A 229     182.550 181.252 168.806  1.00 94.61           C
ATOM   4630  O   HIS A 229     182.465 181.914 167.769  1.00 94.61           O
ATOM   4631  CB  HIS A 229     184.505 182.663 169.476  1.00 94.61           C
ATOM   4632  CG  HIS A 229     185.179 183.445 170.560  1.00 94.61           C
ATOM   4633  CD2 HIS A 229     185.187 184.771 170.827  1.00 94.61           C
ATOM   4634  ND1 HIS A 229     185.964 182.850 171.524  1.00 94.61           N
ATOM   4635  CE1 HIS A 229     186.426 183.783 172.342  1.00 94.61           C
ATOM   4636  NE2 HIS A 229     185.971 184.956 171.941  1.00 94.61           N
ATOM   4637  N   THR A 230     182.011 180.070 168.953  1.00 95.78           N
ATOM   4638  CA  THR A 230     181.255 179.456 167.867  1.00 95.78           C
ATOM   4639  C   THR A 230     179.782 179.319 168.242  1.00 95.78           C
ATOM   4640  O   THR A 230     179.456 178.839 169.329  1.00 95.78           O
ATOM   4641  CB  THR A 230     181.824 178.072 167.503  1.00 95.78           C
ATOM   4642  CG2 THR A 230     181.060 177.452 166.336  1.00 95.78           C
ATOM   4643  OG1 THR A 230     183.203 178.209 167.136  1.00 95.78           O
ATOM   4644  N   LEU A 231     178.912 179.772 167.347  1.00 94.74           N
ATOM   4645  CA  LEU A 231     177.471 179.613 167.515  1.00 94.74           C
ATOM   4646  C   LEU A 231     177.021 178.230 167.056  1.00 94.74           C
ATOM   4647  O   LEU A 231     177.459 177.746 166.010  1.00 94.74           O
ATOM   4648  CB  LEU A 231     176.719 180.694 166.737  1.00 94.74           C
ATOM   4649  CG  LEU A 231     176.873 182.129 167.247  1.00 94.74           C
ATOM   4650  CD1 LEU A 231     176.482 183.122 166.158  1.00 94.74           C
ATOM   4651  CD2 LEU A 231     176.036 182.344 168.501  1.00 94.74           C
ATOM   4652  N   TRP A 232     176.143 177.618 167.762  1.00 93.91           N
ATOM   4653  CA  TRP A 232     175.487 176.383 167.352  1.00 93.91           C
ATOM   4654  C   TRP A 232     176.508 175.355 166.879  1.00 93.91           C
ATOM   4655  O   TRP A 232     176.509 174.965 165.708  1.00 93.91           O
ATOM   4656  CB  TRP A 232     174.468 176.657 166.243  1.00 93.91           C
ATOM   4657  CG  TRP A 232     173.393 175.617 166.130  1.00 93.91           C
ATOM   4658  CD1 TRP A 232     173.296 174.453 166.843  1.00 93.91           C
ATOM   4659  CD2 TRP A 232     172.265 175.646 165.253  1.00 93.91           C
ATOM   4660  CE2 TRP A 232     171.523 174.466 165.484  1.00 93.91           C
ATOM   4661  CE3 TRP A 232     171.807 176.556 164.291  1.00 93.91           C
ATOM   4662  NE1 TRP A 232     172.175 173.756 166.457  1.00 93.91           N
ATOM   4663  CZ2 TRP A 232     170.349 174.172 164.790  1.00 93.91           C
ATOM   4664  CZ3 TRP A 232     170.637 176.262 163.598  1.00 93.91           C
ATOM   4665  CH2 TRP A 232     169.924 175.080 163.852  1.00 93.91           C
ATOM   4666  N   SER A 233     177.374 174.974 167.821  1.00 92.29           N
ATOM   4667  CA  SER A 233     178.491 174.107 167.462  1.00 92.29           C
ATOM   4668  C   SER A 233     178.133 172.636 167.650  1.00 92.29           C
ATOM   4669  O   SER A 233     178.871 171.751 167.211  1.00 92.29           O
ATOM   4670  CB  SER A 233     179.725 174.449 168.296  1.00 92.29           C
ATOM   4671  OG  SER A 233     179.432 174.374 169.682  1.00 92.29           O
ATOM   4672  N   ASN A 234     176.950 172.281 168.114  1.00 91.90           N
ATOM   4673  CA  ASN A 234     176.552 170.899 168.348  1.00 91.90           C
ATOM   4674  C   ASN A 234     176.004 170.250 167.078  1.00 91.90           C
ATOM   4675  O   ASN A 234     175.324 170.905 166.286  1.00 91.90           O
ATOM   4676  CB  ASN A 234     175.516 170.821 169.472  1.00 91.90           C
ATOM   4677  CG  ASN A 234     174.188 171.439 169.086  1.00 91.90           C
ATOM   4678  ND2 ASN A 234     173.105 170.695 169.285  1.00 91.90           N
ATOM   4679  OD1 ASN A 234     174.133 172.576 168.610  1.00 91.90           O
ATOM   4680  N   GLY A 235     176.465 168.959 166.880  1.00 92.14           N
ATOM   4681  CA  GLY A 235     175.920 168.149 165.802  1.00 92.14           C
ATOM   4682  C   GLY A 235     176.423 168.564 164.432  1.00 92.14           C
ATOM   4683  O   GLY A 235     175.793 168.262 163.416  1.00 92.14           O
ATOM   4684  N   VAL A 236     177.559 169.312 164.386  1.00 94.23           N
ATOM   4685  CA  VAL A 236     178.098 169.792 163.117  1.00 94.23           C
ATOM   4686  C   VAL A 236     178.899 168.682 162.442  1.00 94.23           C
ATOM   4687  O   VAL A 236     179.720 168.021 163.084  1.00 94.23           O
ATOM   4688  CB  VAL A 236     178.983 171.043 163.316  1.00 94.23           C
ATOM   4689  CG1 VAL A 236     179.600 171.483 161.989  1.00 94.23           C
ATOM   4690  CG2 VAL A 236     178.169 172.179 163.932  1.00 94.23           C
ATOM   4691  N   LEU A 237     178.556 168.365 161.180  1.00 95.46           N
ATOM   4692  CA  LEU A 237     179.384 167.523 160.324  1.00 95.46           C
ATOM   4693  C   LEU A 237     180.311 168.374 159.459  1.00 95.46           C
ATOM   4694  O   LEU A 237     179.852 169.076 158.556  1.00 95.46           O
ATOM   4695  CB  LEU A 237     178.509 166.636 159.435  1.00 95.46           C
ATOM   4696  CG  LEU A 237     177.620 165.622 160.157  1.00 95.46           C
ATOM   4697  CD1 LEU A 237     176.649 164.976 159.173  1.00 95.46           C
ATOM   4698  CD2 LEU A 237     178.471 164.565 160.850  1.00 95.46           C
ATOM   4699  N   GLU A 238     181.581 168.265 159.748  1.00 94.61           N
ATOM   4700  CA  GLU A 238     182.561 169.128 159.095  1.00 94.61           C
ATOM   4701  C   GLU A 238     182.486 168.999 157.576  1.00 94.61           C
ATOM   4702  O   GLU A 238     182.694 169.974 156.854  1.00 94.61           O
ATOM   4703  CB  GLU A 238     183.975 168.801 159.582  1.00 94.61           C
ATOM   4704  CG  GLU A 238     184.239 169.209 161.025  1.00 94.61           C
ATOM   4705  CD  GLU A 238     185.685 169.011 161.449  1.00 94.61           C
ATOM   4706  OE1 GLU A 238     185.953 168.924 162.669  1.00 94.61           O
ATOM   4707  OE2 GLU A 238     186.558 168.946 160.555  1.00 94.61           O
ATOM   4708  N   SER A 239     182.141 167.830 157.081  1.00 93.76           N
ATOM   4709  CA  SER A 239     182.078 167.582 155.646  1.00 93.76           C
ATOM   4710  C   SER A 239     180.915 168.331 155.004  1.00 93.76           C
ATOM   4711  O   SER A 239     180.878 168.503 153.783  1.00 93.76           O
ATOM   4712  CB  SER A 239     181.945 166.084 155.366  1.00 93.76           C
ATOM   4713  OG  SER A 239     180.773 165.562 155.967  1.00 93.76           O
ATOM   4714  N   GLU A 240     180.014 168.802 155.869  1.00 94.30           N
ATOM   4715  CA  GLU A 240     178.837 169.487 155.342  1.00 94.30           C
ATOM   4716  C   GLU A 240     178.982 171.002 155.461  1.00 94.30           C
ATOM   4717  O   GLU A 240     178.122 171.751 154.990  1.00 94.30           O
ATOM   4718  CB  GLU A 240     177.573 169.020 156.067  1.00 94.30           C
ATOM   4719  CG  GLU A 240     177.213 167.566 155.800  1.00 94.30           C
ATOM   4720  CD  GLU A 240     175.836 167.183 156.321  1.00 94.30           C
ATOM   4721  OE1 GLU A 240     175.345 166.084 155.986  1.00 94.30           O
ATOM   4722  OE2 GLU A 240     175.245 167.992 157.071  1.00 94.30           O
ATOM   4723  N   MET A 241     180.054 171.414 156.114  1.00 94.93           N
ATOM   4724  CA  MET A 241     180.330 172.845 156.184  1.00 94.93           C
ATOM   4725  C   MET A 241     180.755 173.387 154.825  1.00 94.93           C
ATOM   4726  O   MET A 241     181.297 172.648 154.000  1.00 94.93           O
ATOM   4727  CB  MET A 241     181.416 173.134 157.225  1.00 94.93           C
ATOM   4728  CG  MET A 241     181.028 172.740 158.639  1.00 94.93           C
ATOM   4729  SD  MET A 241     182.304 173.204 159.873  1.00 94.93           S
ATOM   4730  CE  MET A 241     183.755 172.385 159.154  1.00 94.93           C
ATOM   4731  N   ILE A 242     180.552 174.637 154.648  1.00 96.67           N
ATOM   4732  CA  ILE A 242     181.019 175.247 153.408  1.00 96.67           C
ATOM   4733  C   ILE A 242     182.464 175.715 153.575  1.00 96.67           C
ATOM   4734  O   ILE A 242     183.339 175.339 152.794  1.00 96.67           O
ATOM   4735  CB  ILE A 242     180.119 176.429 152.985  1.00 96.67           C
ATOM   4736  CG1 ILE A 242     178.719 175.928 152.611  1.00 96.67           C
ATOM   4737  CG2 ILE A 242     180.752 177.202 151.824  1.00 96.67           C
ATOM   4738  CD1 ILE A 242     177.771 177.026 152.149  1.00 96.67           C
ATOM   4739  N   ILE A 243     182.670 176.574 154.607  1.00 96.42           N
ATOM   4740  CA  ILE A 243     184.025 177.043 154.869  1.00 96.42           C
ATOM   4741  C   ILE A 243     184.787 175.998 155.678  1.00 96.42           C
ATOM   4742  O   ILE A 243     184.354 175.612 156.768  1.00 96.42           O
ATOM   4743  CB  ILE A 243     184.021 178.399 155.612  1.00 96.42           C
ATOM   4744  CG1 ILE A 243     183.143 179.413 154.869  1.00 96.42           C
ATOM   4745  CG2 ILE A 243     185.448 178.927 155.781  1.00 96.42           C
ATOM   4746  CD1 ILE A 243     182.870 180.687 155.655  1.00 96.42           C
ATOM   4747  N   PRO A 244     185.917 175.536 155.177  1.00 96.35           N
ATOM   4748  CA  PRO A 244     186.666 174.467 155.842  1.00 96.35           C
ATOM   4749  C   PRO A 244     187.199 174.883 157.212  1.00 96.35           C
ATOM   4750  O   PRO A 244     187.616 176.031 157.393  1.00 96.35           O
ATOM   4751  CB  PRO A 244     187.816 174.186 154.871  1.00 96.35           C
ATOM   4752  CG  PRO A 244     187.359 174.748 153.565  1.00 96.35           C
ATOM   4753  CD  PRO A 244     186.471 175.929 153.838  1.00 96.35           C
ATOM   4754  N   LYS A 245     187.220 173.879 158.104  1.00 95.04           N
ATOM   4755  CA  LYS A 245     187.743 174.104 159.447  1.00 95.04           C
ATOM   4756  C   LYS A 245     189.184 174.602 159.403  1.00 95.04           C
ATOM   4757  O   LYS A 245     189.574 175.468 160.188  1.00 95.04           O
ATOM   4758  CB  LYS A 245     187.658 172.822 160.279  1.00 95.04           C
ATOM   4759  CG  LYS A 245     188.218 172.958 161.687  1.00 95.04           C
ATOM   4760  CD  LYS A 245     188.158 171.636 162.443  1.00 95.04           C
ATOM   4761  CE  LYS A 245     188.818 171.744 163.810  1.00 95.04           C
ATOM   4762  NZ  LYS A 245     188.778 170.446 164.546  1.00 95.04           N
ATOM   4763  N   ASN A 246     189.979 174.132 158.438  1.00 93.49           N
ATOM   4764  CA  ASN A 246     191.399 174.453 158.346  1.00 93.49           C
ATOM   4765  C   ASN A 246     191.623 175.850 157.776  1.00 93.49           C
ATOM   4766  O   ASN A 246     192.752 176.342 157.749  1.00 93.49           O
ATOM   4767  CB  ASN A 246     192.132 173.412 157.498  1.00 93.49           C
ATOM   4768  CG  ASN A 246     192.205 172.056 158.173  1.00 93.49           C
ATOM   4769  ND2 ASN A 246     192.337 171.003 157.375  1.00 93.49           N
ATOM   4770  OD1 ASN A 246     192.140 171.954 159.401  1.00 93.49           O
ATOM   4771  N   PHE A 247     190.574 176.498 157.341  1.00 94.61           N
ATOM   4772  CA  PHE A 247     190.634 177.888 156.906  1.00 94.61           C
ATOM   4773  C   PHE A 247     189.810 178.779 157.824  1.00 94.61           C
ATOM   4774  O   PHE A 247     189.240 179.779 157.381  1.00 94.61           O
ATOM   4775  CB  PHE A 247     190.142 178.022 155.461  1.00 94.61           C
ATOM   4776  CG  PHE A 247     191.007 177.311 154.455  1.00 94.61           C
ATOM   4777  CD1 PHE A 247     192.391 177.421 154.506  1.00 94.61           C
ATOM   4778  CD2 PHE A 247     190.435 176.531 153.457  1.00 94.61           C
ATOM   4779  CE1 PHE A 247     193.192 176.764 153.576  1.00 94.61           C
ATOM   4780  CE2 PHE A 247     191.229 175.873 152.527  1.00 94.61           C
ATOM   4781  CZ  PHE A 247     192.609 175.991 152.586  1.00 94.61           C
ATOM   4782  N   ALA A 248     189.860 178.392 159.099  1.00 94.86           N
ATOM   4783  CA  ALA A 248     189.197 179.118 160.180  1.00 94.86           C
ATOM   4784  C   ALA A 248     187.692 179.199 159.943  1.00 94.86           C
ATOM   4785  O   ALA A 248     187.060 180.205 160.273  1.00 94.86           O
ATOM   4786  CB  ALA A 248     189.788 180.518 160.322  1.00 94.86           C
ATOM   4787  N   GLY A 249     187.080 178.212 159.277  1.00 95.43           N
ATOM   4788  CA  GLY A 249     185.634 178.062 159.237  1.00 95.43           C
ATOM   4789  C   GLY A 249     185.047 177.575 160.549  1.00 95.43           C
ATOM   4790  O   GLY A 249     185.462 176.539 161.073  1.00 95.43           O
ATOM   4791  N   PRO A 250     184.138 178.383 161.098  1.00 95.92           N
ATOM   4792  CA  PRO A 250     183.541 177.952 162.365  1.00 95.92           C
ATOM   4793  C   PRO A 250     182.816 176.614 162.249  1.00 95.92           C
ATOM   4794  O   PRO A 250     182.053 176.401 161.305  1.00 95.92           O
ATOM   4795  CB  PRO A 250     182.559 179.080 162.693  1.00 95.92           C
ATOM   4796  CG  PRO A 250     182.991 180.226 161.839  1.00 95.92           C
ATOM   4797  CD  PRO A 250     183.624 179.679 160.591  1.00 95.92           C
ATOM   4798  N   VAL A 251     183.151 175.729 163.137  1.00 95.52           N
ATOM   4799  CA  VAL A 251     182.410 174.474 163.194  1.00 95.52           C
ATOM   4800  C   VAL A 251     181.014 174.723 163.760  1.00 95.52           C
ATOM   4801  O   VAL A 251     180.798 174.600 164.969  1.00 95.52           O
ATOM   4802  CB  VAL A 251     183.149 173.415 164.042  1.00 95.52           C
ATOM   4803  CG1 VAL A 251     182.391 172.089 164.030  1.00 95.52           C
ATOM   4804  CG2 VAL A 251     184.576 173.223 163.531  1.00 95.52           C
ATOM   4805  N   SER A 252     180.228 175.168 162.908  1.00 95.57           N
ATOM   4806  CA  SER A 252     178.916 175.671 163.301  1.00 95.57           C
ATOM   4807  C   SER A 252     177.843 175.247 162.306  1.00 95.57           C
ATOM   4808  O   SER A 252     178.103 175.146 161.106  1.00 95.57           O
ATOM   4809  CB  SER A 252     178.941 177.196 163.419  1.00 95.57           C
ATOM   4810  OG  SER A 252     177.634 177.706 163.607  1.00 95.57           O
ATOM   4811  N   GLN A 253     176.575 175.018 162.875  1.00 95.02           N
ATOM   4812  CA  GLN A 253     175.439 174.793 161.988  1.00 95.02           C
ATOM   4813  C   GLN A 253     175.179 176.012 161.109  1.00 95.02           C
ATOM   4814  O   GLN A 253     174.513 175.908 160.076  1.00 95.02           O
ATOM   4815  CB  GLN A 253     174.185 174.451 162.793  1.00 95.02           C
ATOM   4816  CG  GLN A 253     174.279 173.130 163.546  1.00 95.02           C
ATOM   4817  CD  GLN A 253     174.158 171.924 162.632  1.00 95.02           C
ATOM   4818  NE2 GLN A 253     174.396 170.739 163.182  1.00 95.02           N
ATOM   4819  OE1 GLN A 253     173.855 172.058 161.444  1.00 95.02           O
ATOM   4820  N   HIS A 254     175.768 177.165 161.457  1.00 94.45           N
ATOM   4821  CA  HIS A 254     175.630 178.391 160.678  1.00 94.45           C
ATOM   4822  C   HIS A 254     176.587 178.401 159.492  1.00 94.45           C
ATOM   4823  O   HIS A 254     176.519 179.293 158.642  1.00 94.45           O
ATOM   4824  CB  HIS A 254     175.877 179.616 161.562  1.00 94.45           C
ATOM   4825  CG  HIS A 254     174.777 179.882 162.540  1.00 94.45           C
ATOM   4826  CD2 HIS A 254     174.767 179.865 163.893  1.00 94.45           C
ATOM   4827  ND1 HIS A 254     173.497 180.212 162.147  1.00 94.45           N
ATOM   4828  CE1 HIS A 254     172.745 180.386 163.222  1.00 94.45           C
ATOM   4829  NE2 HIS A 254     173.490 180.182 164.294  1.00 94.45           N
ATOM   4830  N   ASN A 255     177.435 177.570 159.338  1.00 94.97           N
ATOM   4831  CA  ASN A 255     178.371 177.391 158.232  1.00 94.97           C
ATOM   4832  C   ASN A 255     177.869 176.346 157.239  1.00 94.97           C
ATOM   4833  O   ASN A 255     178.646 175.523 156.753  1.00 94.97           O
ATOM   4834  CB  ASN A 255     179.754 177.004 158.756  1.00 94.97           C
ATOM   4835  CG  ASN A 255     180.829 177.093 157.690  1.00 94.97           C
ATOM   4836  ND2 ASN A 255     182.019 176.593 158.004  1.00 94.97           N
ATOM   4837  OD1 ASN A 255     180.590 177.605 156.594  1.00 94.97           O
ATOM   4838  N   TYR A 256     176.583 176.163 157.060  1.00 92.96           N
ATOM   4839  CA  TYR A 256     175.929 175.180 156.202  1.00 92.96           C
ATOM   4840  C   TYR A 256     175.033 175.862 155.175  1.00 92.96           C
ATOM   4841  O   TYR A 256     174.458 176.919 155.450  1.00 92.96           O
ATOM   4842  CB  TYR A 256     175.110 174.195 157.040  1.00 92.96           C
ATOM   4843  CG  TYR A 256     174.402 173.142 156.220  1.00 92.96           C
ATOM   4844  CD1 TYR A 256     173.048 173.262 155.916  1.00 92.96           C
ATOM   4845  CD2 TYR A 256     175.088 172.028 155.748  1.00 92.96           C
ATOM   4846  CE1 TYR A 256     172.393 172.294 155.162  1.00 92.96           C
ATOM   4847  CE2 TYR A 256     174.441 171.054 154.995  1.00 92.96           C
ATOM   4848  CZ  TYR A 256     173.097 171.196 154.707  1.00 92.96           C
ATOM   4849  OH  TYR A 256     172.452 170.233 153.962  1.00 92.96           O
ATOM   4850  N   ARG A 257     174.876 175.371 154.052  1.00 94.98           N
ATOM   4851  CA  ARG A 257     173.862 175.684 153.050  1.00 94.98           C
ATOM   4852  C   ARG A 257     173.518 174.454 152.216  1.00 94.98           C
ATOM   4853  O   ARG A 257     174.409 173.783 151.692  1.00 94.98           O
ATOM   4854  CB  ARG A 257     174.336 176.818 152.138  1.00 94.98           C
ATOM   4855  CG  ARG A 257     173.278 177.314 151.167  1.00 94.98           C
ATOM   4856  CD  ARG A 257     173.659 178.650 150.547  1.00 94.98           C
[truncated: 597,317 more chars]
