# Supplementary material for: Secreted dengue virus NS1 from infection is predominantly dimeric and in complex with high-density lipoprotein
Source: eLife. 2024 May 24;12:RP90762. doi: 10.7554/eLife.90762 (PMC11126310; doi:10.7554/eLife.90762)
Supplement: Figure 3—source data 1. [file elife-90762-fig3-data1.zip › Class1_DV2_isNS1ts-F562-HDL.pdb]

SEQRES   1 C  228  ALA LEU GLU VAL GLN LEU GLN GLU SER GLY PRO GLY LEU
SEQRES   2 C  228  VAL LYS PRO SER GLN SER LEU SER PHE THR TRP SER VAL
SEQRES   3 C  228  ILE GLY TYR SER ILE THR SER GLY TYR TYR TRP LYS TRP
SEQRES   4 C  228  ILE ARG GLN PHE SER GLY ASN LYS LEU GLU TRP MET GLY
SEQRES   5 C  228  TYR ILE ARG TYR ASP GLY SER ASN ASN TYR ASN PRO SER
SEQRES   6 C  228  LEU LYS ASN ARG ILE SER ILE ILE ARG ASP THR PHE LYS
SEQRES   7 C  228  ASN GLN PHE PHE LEU LYS LEU ASN PHE VAL THR ALA GLY
SEQRES   8 C  228  ASP THR ALA THR TYR TYR CYS ALA ASN LEU TYR TYR TYR
SEQRES   9 C  228  SER SER SER PRO GLY TRP PHE PRO TYR TRP GLY GLN GLY
SEQRES  10 C  228  THR LEU VAL THR VAL PHE ALA ALA SER THR LYS GLY PRO
SEQRES  11 C  228  SER VAL PHE PRO LEU ALA PRO SER SER LYS SER THR SER
SEQRES  12 C  228  GLY GLY THR ALA ALA LEU GLY CYS LEU VAL LYS ASP TYR
SEQRES  13 C  228  PHE PRO GLU PRO VAL THR VAL SER TRP ASN SER GLY ALA
SEQRES  14 C  228  LEU THR SER GLY VAL HIS THR PHE PRO ALA VAL LEU GLN
SEQRES  15 C  228  SER SER GLY LEU TYR SER LEU SER SER VAL VAL THR VAL
SEQRES  16 C  228  PRO SER SER SER LEU GLY PRO GLN THR TYR ILE CYS ASN
SEQRES  17 C  228  VAL ASN HIS LYS PRO SER ASN THR LYS VAL ASP LYS LYS
SEQRES  18 C  228  VAL GLU PRO LYS SER CYS ASP
SEQRES   1 D  214  ALA GLU LEU ASP ILE VAL MET THR GLN SER PRO ALA ILE
SEQRES   2 D  214  MET SER ALA SER LEU GLY GLU GLU ILE THR LEU THR CYS
SEQRES   3 D  214  SER ALA SER SER SER VAL SER TYR MET HIS TRP TYR GLN
SEQRES   4 D  214  GLN LYS SER GLY THR SER PRO LYS LEU LEU ILE TYR SER
SEQRES   5 D  214  THR SER ASN LEU ALA SER GLY VAL PRO SER ARG PHE SER
SEQRES   6 D  214  GLY SER GLY SER GLY THR PHE TYR SER LEU THR ILE SER
SEQRES   7 D  214  SER VAL GLU ALA GLU ASP ALA ALA ASP TYR TYR CYS HIS
SEQRES   8 D  214  GLN TRP SER SER TRP THR PHE GLY GLY GLY THR LYS LEU
SEQRES   9 D  214  GLU ILE LYS ARG THR VAL ALA ALA PRO SER VAL PHE ILE
SEQRES  10 D  214  PHE PRO PRO SER ASP GLU GLN LEU LYS SER GLY THR ALA
SEQRES  11 D  214  SER VAL VAL CYS LEU LEU ASN ASN PHE TYR PRO ARG GLU
SEQRES  12 D  214  ALA LYS VAL GLN TRP LYS VAL ASP ASN ALA LEU GLN SER
SEQRES  13 D  214  GLY ASN SER GLN GLU SER VAL THR GLU GLN ASP SER LYS
SEQRES  14 D  214  ASP SER THR TYR SER LEU SER SER THR LEU THR LEU SER
SEQRES  15 D  214  LYS ALA ASP TYR GLU LYS HIS LYS VAL TYR ALA CYS GLU
SEQRES  16 D  214  VAL THR HIS GLN GLY LEU SER LEU PRO VAL THR LYS SER
SEQRES  17 D  214  PHE ASN ARG GLY GLU CYS
SEQRES   1 A  352  ASP SER GLY CYS VAL VAL SER TRP LYS ASN LYS GLU LEU
SEQRES   2 A  352  LYS CYS GLY SER GLY ILE PHE ILE THR ASP ASN VAL HIS
SEQRES   3 A  352  THR TRP THR GLU GLN TYR LYS PHE GLN PRO GLU SER PRO
SEQRES   4 A  352  SER LYS LEU ALA SER ALA ILE GLN LYS ALA HIS GLU GLU
SEQRES   5 A  352  GLY ILE CYS GLY ILE ARG SER VAL THR ARG LEU GLU ASN
SEQRES   6 A  352  LEU MET TRP LYS GLN ILE THR PRO GLU LEU ASN HIS ILE
SEQRES   7 A  352  LEU SER GLU ASN GLU VAL LYS MET THR ILE MET THR GLY
SEQRES   8 A  352  ASP ILE LYS GLY ILE MET GLN ALA GLY LYS ARG SER LEU
SEQRES   9 A  352  ARG PRO GLN PRO THR GLU LEU LYS TYR SER TRP LYS ALA
SEQRES  10 A  352  TRP GLY LYS ALA LYS MET LEU SER THR GLU LEU HIS ASN
SEQRES  11 A  352  HIS THR PHE LEU ILE ASP GLY PRO GLU THR ALA GLU CYS
SEQRES  12 A  352  PRO ASN THR ASN ARG ALA TRP ASN SER LEU GLU VAL GLU
SEQRES  13 A  352  ASP TYR GLY PHE GLY VAL PHE THR THR ASN ILE TRP LEU
SEQRES  14 A  352  LYS LEU LYS GLU ARG GLN ASP VAL SER CYS ASP SER LYS
SEQRES  15 A  352  LEU MET SER ALA ALA ILE LYS ASP ASN ARG ALA VAL HIS
SEQRES  16 A  352  ALA ASP MET GLY TYR TRP ILE GLU SER ALA LEU ASN ASP
SEQRES  17 A  352  THR TRP LYS ILE GLU LYS ALA SER PHE ILE GLU VAL LYS
SEQRES  18 A  352  SER CYS HIS TRP PRO LYS SER HIS THR LEU TRP SER ASN
SEQRES  19 A  352  GLY VAL LEU GLU SER GLU MET ILE ILE PRO LYS ASN PHE
SEQRES  20 A  352  ALA GLY PRO VAL SER GLN HIS ASN TYR ARG PRO GLY TYR
SEQRES  21 A  352  HIS THR GLN THR ALA GLY PRO TRP HIS LEU GLY ARG LEU
SEQRES  22 A  352  GLU MET ASP PHE ASP PHE CYS GLU GLY THR THR VAL VAL
SEQRES  23 A  352  VAL THR GLU ASP CYS GLY ASN ARG GLY PRO SER LEU ARG
SEQRES  24 A  352  THR THR THR ALA SER GLY LYS LEU ILE THR GLU TRP CYS
SEQRES  25 A  352  CYS ARG SER CYS THR LEU PRO PRO LEU ARG TYR ARG GLY
SEQRES  26 A  352  GLU ASP GLY CYS TRP TYR GLY MET GLU ILE ARG PRO LEU
SEQRES  27 A  352  LYS GLU LYS GLU GLU ASN LEU VAL ASN SER LEU VAL THR
SEQRES  28 A  352  ALA
SEQRES   1 B  207  SER ALA LEU GLY LYS GLN LEU ASN LEU LYS LEU LEU ASP
SEQRES   2 B  207  ASN TRP ASP THR LEU ALA SER THR LEU SER LYS VAL ARG
SEQRES   3 B  207  GLU GLN LEU GLY PRO VAL THR GLN GLU PHE TRP ASP ASN
SEQRES   4 B  207  LEU GLU LYS GLU THR ALA SER LEU ARG GLN GLU MET HIS
SEQRES   5 B  207  LYS ASP LEU GLU GLU VAL LYS GLN LYS VAL GLN PRO TYR
SEQRES   6 B  207  LEU ASP GLU PHE GLN LYS LYS TRP HIS GLU GLU VAL GLU
SEQRES   7 B  207  ILE TYR ARG GLN LYS VAL ALA PRO LEU GLY GLU GLU PHE
SEQRES   8 B  207  ARG GLU GLY ALA ARG GLN LYS VAL GLN GLU LEU GLN ASP
SEQRES   9 B  207  LYS LEU SER PRO LEU ALA GLN GLU LEU ARG ASP ARG ALA
SEQRES  10 B  207  ARG ALA HIS VAL GLU THR LEU ARG GLN GLN LEU ALA PRO
SEQRES  11 B  207  TYR SER ASP ASP LEU ARG GLN ARG LEU THR ALA ARG LEU
SEQRES  12 B  207  GLU ALA LEU LYS GLU GLY GLY GLY SER LEU ALA GLU TYR
SEQRES  13 B  207  HIS ALA LYS ALA SER GLU GLN LEU LYS ALA LEU GLY GLU
SEQRES  14 B  207  LYS ALA LYS PRO VAL LEU GLU ASP LEU ARG GLN GLY LEU
SEQRES  15 B  207  LEU PRO VAL LEU GLU SER LEU LYS VAL SER ILE LEU ALA
SEQRES  16 B  207  ALA ILE ASP GLU ALA SER LYS LYS LEU ASN ALA GLN
SEQRES   1 E  207  SER ALA LEU GLY LYS GLN LEU ASN LEU LYS LEU LEU ASP
SEQRES   2 E  207  ASN TRP ASP THR LEU ALA SER THR LEU SER LYS VAL ARG
SEQRES   3 E  207  GLU GLN LEU GLY PRO VAL THR GLN GLU PHE TRP ASP ASN
SEQRES   4 E  207  LEU GLU LYS GLU THR ALA SER LEU ARG GLN GLU MET HIS
SEQRES   5 E  207  LYS ASP LEU GLU GLU VAL LYS GLN LYS VAL GLN PRO TYR
SEQRES   6 E  207  LEU ASP GLU PHE GLN LYS LYS TRP HIS GLU GLU VAL GLU
SEQRES   7 E  207  ILE TYR ARG GLN LYS VAL ALA PRO LEU GLY GLU GLU PHE
SEQRES   8 E  207  ARG GLU GLY ALA ARG GLN LYS VAL GLN GLU LEU GLN ASP
SEQRES   9 E  207  LYS LEU SER PRO LEU ALA GLN GLU LEU ARG ASP ARG ALA
SEQRES  10 E  207  ARG ALA HIS VAL GLU THR LEU ARG GLN GLN LEU ALA PRO
SEQRES  11 E  207  TYR SER ASP ASP LEU ARG GLN ARG LEU THR ALA ARG LEU
SEQRES  12 E  207  GLU ALA LEU LYS GLU GLY GLY GLY SER LEU ALA GLU TYR
SEQRES  13 E  207  HIS ALA LYS ALA SER GLU GLN LEU LYS ALA LEU GLY GLU
SEQRES  14 E  207  LYS ALA LYS PRO VAL LEU GLU ASP LEU ARG GLN GLY LEU
SEQRES  15 E  207  LEU PRO VAL LEU GLU SER LEU LYS VAL SER ILE LEU ALA
SEQRES  16 E  207  ALA ILE ASP GLU ALA SER LYS LYS LEU ASN ALA GLN
SEQRES   1 F  352  ASP SER GLY CYS VAL VAL SER TRP LYS ASN LYS GLU LEU
SEQRES   2 F  352  LYS CYS GLY SER GLY ILE PHE ILE THR ASP ASN VAL HIS
SEQRES   3 F  352  THR TRP THR GLU GLN TYR LYS PHE GLN PRO GLU SER PRO
SEQRES   4 F  352  SER LYS LEU ALA SER ALA ILE GLN LYS ALA HIS GLU GLU
SEQRES   5 F  352  GLY ILE CYS GLY ILE ARG SER VAL THR ARG LEU GLU ASN
SEQRES   6 F  352  LEU MET TRP LYS GLN ILE THR PRO GLU LEU ASN HIS ILE
SEQRES   7 F  352  LEU SER GLU ASN GLU VAL LYS MET THR ILE MET THR GLY
SEQRES   8 F  352  ASP ILE LYS GLY ILE MET GLN ALA GLY LYS ARG SER LEU
SEQRES   9 F  352  ARG PRO GLN PRO THR GLU LEU LYS TYR SER TRP LYS ALA
SEQRES  10 F  352  TRP GLY LYS ALA LYS MET LEU SER THR GLU LEU HIS ASN
SEQRES  11 F  352  HIS THR PHE LEU ILE ASP GLY PRO GLU THR ALA GLU CYS
SEQRES  12 F  352  PRO ASN THR ASN ARG ALA TRP ASN SER LEU GLU VAL GLU
SEQRES  13 F  352  ASP TYR GLY PHE GLY VAL PHE THR THR ASN ILE TRP LEU
SEQRES  14 F  352  LYS LEU LYS GLU ARG GLN ASP VAL SER CYS ASP SER LYS
SEQRES  15 F  352  LEU MET SER ALA ALA ILE LYS ASP ASN ARG ALA VAL HIS
SEQRES  16 F  352  ALA ASP MET GLY TYR TRP ILE GLU SER ALA LEU ASN ASP
SEQRES  17 F  352  THR TRP LYS ILE GLU LYS ALA SER PHE ILE GLU VAL LYS
SEQRES  18 F  352  SER CYS HIS TRP PRO LYS SER HIS THR LEU TRP SER ASN
SEQRES  19 F  352  GLY VAL LEU GLU SER GLU MET ILE ILE PRO LYS ASN PHE
SEQRES  20 F  352  ALA GLY PRO VAL SER GLN HIS ASN TYR ARG PRO GLY TYR
SEQRES  21 F  352  HIS THR GLN THR ALA GLY PRO TRP HIS LEU GLY ARG LEU
SEQRES  22 F  352  GLU MET ASP PHE ASP PHE CYS GLU GLY THR THR VAL VAL
SEQRES  23 F  352  VAL THR GLU ASP CYS GLY ASN ARG GLY PRO SER LEU ARG
SEQRES  24 F  352  THR THR THR ALA SER GLY LYS LEU ILE THR GLU TRP CYS
SEQRES  25 F  352  CYS ARG SER CYS THR LEU PRO PRO LEU ARG TYR ARG GLY
SEQRES  26 F  352  GLU ASP GLY CYS TRP TYR GLY MET GLU ILE ARG PRO LEU
SEQRES  27 F  352  LYS GLU LYS GLU GLU ASN LEU VAL ASN SER LEU VAL THR
SEQRES  28 F  352  ALA
HELIX    1   1 PRO C   64  LEU C   66  1                                   3
HELIX    2   2 ALA C   90  ASP C   92  1                                   3
HELIX    3   3 SER C  139  SER C  141  1                                   3
HELIX    4   4 ASN C  166  GLY C  168  1                                   3
HELIX    5   5 SER C  197  SER C  199  1                                   3
HELIX    6   6 ALA D   82  ASP D   84  1                                   3
HELIX    7   7 ASP D  122  GLN D  124  1                                   3
HELIX    8   8 LEU D  125  SER D  127  1                                   3
HELIX    9   9 LYS D  183  ASP D  185  1                                   3
HELIX   10  10 TYR D  186  LYS D  188  1                                   3
HELIX   11  11 ALA B    2  ALA B  129  1                                 128
HELIX   12  12 PRO B  130  GLY B  149  1                                  20
HELIX   13  13 GLY B  151  ALA B  206  1                                  56
HELIX   14  14 ALA E    2  ALA E  129  1                                 128
HELIX   15  15 PRO E  130  GLY E  149  1                                  20
HELIX   16  16 GLY E  151  ALA E  206  1                                  56
HELIX   17  17 PRO F   39  GLU F   51  1                                  13
HELIX   18  18 ARG F   62  THR F   72  1                                  11
HELIX   19  19 PRO F   73  GLU F   81  1                                   9
HELIX   20  20 TRP F  115  ALA F  121  1                                   7
HELIX   21  21 ASN F  145  ASN F  147  1                                   3
HELIX   22  22 SER F  181  LEU F  183  1                                   3
HELIX   23  23 LYS F  227  HIS F  229  1                                   3
HELIX   24  24 GLU F  238  GLU F  240  1                                   3
HELIX   25  25 LYS F  245  PHE F  247  1                                   3
HELIX   26  26 GLN F  253  ASN F  255  1                                   3
HELIX   27  27 TRP F  268  LEU F  270  1                                   3
HELIX   28  28 GLU F  342  ASN F  344  1                                   3
HELIX   29  29 PRO A   39  GLU A   51  1                                  13
HELIX   30  30 ARG A   62  THR A   72  1                                  11
HELIX   31  31 PRO A   73  GLU A   81  1                                   9
HELIX   32  32 TRP A  115  ALA A  121  1                                   7
HELIX   33  33 ASN A  145  ASN A  147  1                                   3
HELIX   34  34 SER A  181  LEU A  183  1                                   3
HELIX   35  35 LYS A  227  HIS A  229  1                                   3
HELIX   36  36 GLU A  238  GLU A  240  1                                   3
HELIX   37  37 LYS A  245  PHE A  247  1                                   3
HELIX   38  38 GLN A  253  ASN A  255  1                                   3
HELIX   39  39 TRP A  268  LEU A  270  1                                   3
HELIX   40  40 GLU A  342  ASN A  344  1                                   3
SHEET    1   1 1 GLN C   5  SER C   9  0
SHEET    2   2 1 LEU C  20  ILE C  27  0
SHEET    3   3 1 TYR C  36  GLN C  42  0
SHEET    4   4 1 LEU C  48  ILE C  54  0
SHEET    5   5 1 ASN C  60  TYR C  62  0
SHEET    6   6 1 ILE C  70  ASP C  75  0
SHEET    7   7 1 GLN C  80  LEU C  85  0
SHEET    8   8 1 ALA C  94  LEU C 101  0
SHEET    9   9 1 THR C 118  VAL C 120  0
SHEET   10  10 1 SER C 131  LEU C 135  0
SHEET   11  11 1 THR C 146  TYR C 156  0
SHEET   12  12 1 VAL C 161  TRP C 165  0
SHEET   13  13 1 VAL C 174  THR C 176  0
SHEET   14  14 1 TYR C 187  PRO C 196  0
SHEET   15  15 1 TYR C 205  HIS C 211  0
SHEET   16  16 1 THR C 216  VAL C 222  0
SHEET   17  17 1 MET D   7  SER D  10  0
SHEET   18  18 1 ILE D  13  SER D  17  0
SHEET   19  19 1 ILE D  22  ALA D  28  0
SHEET   20  20 1 MET D  35  GLN D  40  0
SHEET   21  21 1 LYS D  47  ILE D  50  0
SHEET   22  22 1 PHE D  64  SER D  69  0
SHEET   23  23 1 PHE D  72  ILE D  77  0
SHEET   24  24 1 ALA D  86  GLN D  92  0
SHEET   25  25 1 THR D 102  LYS D 107  0
SHEET   26  26 1 SER D 114  PHE D 118  0
SHEET   27  27 1 THR D 129  ASN D 137  0
SHEET   28  28 1 ALA D 144  VAL D 150  0
SHEET   29  29 1 ALA D 153  GLN D 155  0
SHEET   30  30 1 SER D 159  VAL D 163  0
SHEET   31  31 1 LEU D 175  SER D 182  0
SHEET   32  32 1 VAL D 191  HIS D 198  0
SHEET   33  33 1 VAL D 205  ASN D 210  0
SHEET   34  34 1 SER F   2  SER F   7  0
SHEET   35  35 1 GLU F  12  SER F  17  0
SHEET   36  36 1 GLY F  18  THR F  22  0
SHEET   37  37 1 TYR F  32  PRO F  36  0
SHEET   38  38 1 GLY F  56  ARG F  58  0
SHEET   39  39 1 THR F  87  THR F  90  0
SHEET   40  40 1 THR F 132  ILE F 135  0
SHEET   41  41 1 ARG F 148  TRP F 150  0
SHEET   42  42 1 LEU F 153  GLY F 159  0
SHEET   43  43 1 THR F 165  LEU F 171  0
SHEET   44  44 1 SER F 185  LYS F 189  0
SHEET   45  45 1 ARG F 192  ALA F 196  0
SHEET   46  46 1 TYR F 200  ASN F 207  0
SHEET   47  47 1 THR F 209  PHE F 217  0
SHEET   48  48 1 LEU F 273  PHE F 277  0
SHEET   49  49 1 THR F 284  VAL F 287  0
SHEET   50  50 1 GLU F 310  CYS F 313  0
SHEET   51  51 1 LEU F 321  GLY F 325  0
SHEET   52  52 1 GLY F 328  TYR F 331  0
SHEET   53  53 1 SER A   2  SER A   7  0
SHEET   54  54 1 GLU A  12  SER A  17  0
SHEET   55  55 1 GLY A  18  THR A  22  0
SHEET   56  56 1 TYR A  32  PRO A  36  0
SHEET   57  57 1 GLY A  56  ARG A  58  0
SHEET   58  58 1 THR A  87  THR A  90  0
SHEET   59  59 1 THR A 132  ILE A 135  0
SHEET   60  60 1 ARG A 148  TRP A 150  0
SHEET   61  61 1 LEU A 153  GLY A 159  0
SHEET   62  62 1 THR A 165  LEU A 171  0
SHEET   63  63 1 SER A 185  LYS A 189  0
SHEET   64  64 1 ARG A 192  ALA A 196  0
SHEET   65  65 1 TYR A 200  ASN A 207  0
SHEET   66  66 1 THR A 209  PHE A 217  0
SHEET   67  67 1 LEU A 273  PHE A 277  0
SHEET   68  68 1 THR A 284  VAL A 287  0
SHEET   69  69 1 GLU A 310  CYS A 313  0
SHEET   70  70 1 LEU A 321  GLY A 325  0
SHEET   71  71 1 GLY A 328  TYR A 331  0
ATOM      1  N   ALA C   1     191.632 173.530 225.293  1.00 44.06           N
ATOM      2  CA  ALA C   1     190.352 173.865 224.676  1.00 44.06           C
ATOM      3  C   ALA C   1     190.350 175.299 224.161  1.00 44.06           C
ATOM      4  O   ALA C   1     190.599 176.239 224.921  1.00 44.06           O
ATOM      5  CB  ALA C   1     189.212 173.658 225.671  1.00 44.06           C
ATOM      6  N   LEU C   2     190.902 175.257 223.203  1.00 51.39           N
ATOM      7  CA  LEU C   2     191.007 176.481 222.415  1.00 51.39           C
ATOM      8  C   LEU C   2     189.736 177.317 222.539  1.00 51.39           C
ATOM      9  O   LEU C   2     188.635 176.819 222.294  1.00 51.39           O
ATOM     10  CB  LEU C   2     191.274 176.153 220.945  1.00 51.39           C
ATOM     11  CG  LEU C   2     192.729 176.242 220.484  1.00 51.39           C
ATOM     12  CD1 LEU C   2     193.136 174.966 219.756  1.00 51.39           C
ATOM     13  CD2 LEU C   2     192.935 177.461 219.590  1.00 51.39           C
ATOM     14  N   GLU C   3     190.149 177.789 222.594  1.00 69.78           N
ATOM     15  CA  GLU C   3     189.027 178.698 222.817  1.00 69.78           C
ATOM     16  C   GLU C   3     188.806 179.607 221.613  1.00 69.78           C
ATOM     17  O   GLU C   3     189.743 180.245 221.128  1.00 69.78           O
ATOM     18  CB  GLU C   3     189.259 179.539 224.076  1.00 69.78           C
ATOM     19  CG  GLU C   3     187.979 180.069 224.704  1.00 69.78           C
ATOM     20  CD  GLU C   3     188.207 180.757 226.041  1.00 69.78           C
ATOM     21  OE1 GLU C   3     187.227 181.239 226.652  1.00 69.78           O
ATOM     22  OE2 GLU C   3     189.376 180.816 226.481  1.00 69.78           O
ATOM     23  N   VAL C   4     187.792 179.463 221.160  1.00 86.25           N
ATOM     24  CA  VAL C   4     187.362 180.282 220.032  1.00 86.25           C
ATOM     25  C   VAL C   4     187.202 181.733 220.478  1.00 86.25           C
ATOM     26  O   VAL C   4     186.563 182.009 221.496  1.00 86.25           O
ATOM     27  CB  VAL C   4     186.041 179.762 219.424  1.00 86.25           C
ATOM     28  CG1 VAL C   4     185.594 180.650 218.263  1.00 86.25           C
ATOM     29  CG2 VAL C   4     186.199 178.314 218.962  1.00 86.25           C
ATOM     30  N   GLN C   5     187.886 182.646 219.786  1.00 87.34           N
ATOM     31  CA  GLN C   5     187.782 184.077 220.041  1.00 87.34           C
ATOM     32  C   GLN C   5     187.174 184.805 218.849  1.00 87.34           C
ATOM     33  O   GLN C   5     187.550 184.558 217.701  1.00 87.34           O
ATOM     34  CB  GLN C   5     189.156 184.666 220.371  1.00 87.34           C
ATOM     35  CG  GLN C   5     189.763 184.126 221.657  1.00 87.34           C
ATOM     36  CD  GLN C   5     191.109 184.749 221.978  1.00 87.34           C
ATOM     37  NE2 GLN C   5     191.676 184.379 223.122  1.00 87.34           N
ATOM     38  OE1 GLN C   5     191.635 185.555 221.203  1.00 87.34           O
ATOM     39  N   LEU C   6     186.271 185.494 219.162  1.00 89.82           N
ATOM     40  CA  LEU C   6     185.609 186.289 218.135  1.00 89.82           C
ATOM     41  C   LEU C   6     185.925 187.772 218.306  1.00 89.82           C
ATOM     42  O   LEU C   6     185.775 188.320 219.399  1.00 89.82           O
ATOM     43  CB  LEU C   6     184.093 186.069 218.183  1.00 89.82           C
ATOM     44  CG  LEU C   6     183.618 184.619 218.140  1.00 89.82           C
ATOM     45  CD1 LEU C   6     182.100 184.554 218.280  1.00 89.82           C
ATOM     46  CD2 LEU C   6     184.067 183.946 216.848  1.00 89.82           C
ATOM     47  N   GLN C   7     186.389 188.349 217.176  1.00 88.53           N
ATOM     48  CA  GLN C   7     186.743 189.763 217.214  1.00 88.53           C
ATOM     49  C   GLN C   7     185.958 190.555 216.171  1.00 88.53           C
ATOM     50  O   GLN C   7     186.052 190.279 214.975  1.00 88.53           O
ATOM     51  CB  GLN C   7     188.245 189.948 216.994  1.00 88.53           C
ATOM     52  CG  GLN C   7     188.743 191.354 217.298  1.00 88.53           C
ATOM     53  CD  GLN C   7     190.252 191.476 217.202  1.00 88.53           C
ATOM     54  NE2 GLN C   7     190.761 192.691 217.379  1.00 88.53           N
ATOM     55  OE1 GLN C   7     190.955 190.488 216.971  1.00 88.53           O
ATOM     56  N   GLU C   8     185.204 191.511 216.682  1.00 88.23           N
ATOM     57  CA  GLU C   8     184.404 192.351 215.796  1.00 88.23           C
ATOM     58  C   GLU C   8     185.061 193.711 215.584  1.00 88.23           C
ATOM     59  O   GLU C   8     185.632 194.283 216.515  1.00 88.23           O
ATOM     60  CB  GLU C   8     182.992 192.531 216.359  1.00 88.23           C
ATOM     61  CG  GLU C   8     182.246 191.225 216.580  1.00 88.23           C
ATOM     62  CD  GLU C   8     181.002 191.382 217.441  1.00 88.23           C
ATOM     63  OE1 GLU C   8     180.236 190.401 217.585  1.00 88.23           O
ATOM     64  OE2 GLU C   8     180.791 192.494 217.972  1.00 88.23           O
ATOM     65  N   SER C   9     185.071 194.155 214.359  1.00 90.35           N
ATOM     66  CA  SER C   9     185.506 195.517 214.063  1.00 90.35           C
ATOM     67  C   SER C   9     184.508 196.231 213.159  1.00 90.35           C
ATOM     68  O   SER C   9     183.993 195.642 212.206  1.00 90.35           O
ATOM     69  CB  SER C   9     186.886 195.506 213.406  1.00 90.35           C
ATOM     70  OG  SER C   9     186.835 194.876 212.137  1.00 90.35           O
ATOM     71  N   GLY C  10     184.105 197.389 213.482  1.00 88.80           N
ATOM     72  CA  GLY C  10     183.174 198.232 212.750  1.00 88.80           C
ATOM     73  C   GLY C  10     183.223 199.687 213.177  1.00 88.80           C
ATOM     74  O   GLY C  10     183.972 200.046 214.089  1.00 88.80           O
ATOM     75  N   PRO C  11     182.435 200.563 212.519  1.00 91.33           N
ATOM     76  CA  PRO C  11     182.446 201.987 212.867  1.00 91.33           C
ATOM     77  C   PRO C  11     181.703 202.280 214.169  1.00 91.33           C
ATOM     78  O   PRO C  11     180.889 201.466 214.618  1.00 91.33           O
ATOM     79  CB  PRO C  11     181.742 202.644 211.678  1.00 91.33           C
ATOM     80  CG  PRO C  11     180.769 201.618 211.192  1.00 91.33           C
ATOM     81  CD  PRO C  11     181.387 200.259 211.358  1.00 91.33           C
ATOM     82  N   GLY C  12     182.004 203.352 214.894  1.00 90.78           N
ATOM     83  CA  GLY C  12     181.299 203.806 216.080  1.00 90.78           C
ATOM     84  C   GLY C  12     180.116 204.701 215.765  1.00 90.78           C
ATOM     85  O   GLY C  12     179.142 204.742 216.519  1.00 90.78           O
ATOM     86  N   LEU C  13     180.245 205.422 214.582  1.00 94.19           N
ATOM     87  CA  LEU C  13     179.211 206.346 214.132  1.00 94.19           C
ATOM     88  C   LEU C  13     178.971 206.207 212.632  1.00 94.19           C
ATOM     89  O   LEU C  13     179.922 206.183 211.847  1.00 94.19           O
ATOM     90  CB  LEU C  13     179.602 207.789 214.466  1.00 94.19           C
ATOM     91  CG  LEU C  13     178.608 208.874 214.048  1.00 94.19           C
ATOM     92  CD1 LEU C  13     177.340 208.788 214.891  1.00 94.19           C
ATOM     93  CD2 LEU C  13     179.243 210.256 214.167  1.00 94.19           C
ATOM     94  N   VAL C  14     177.667 206.139 212.265  1.00 94.67           N
ATOM     95  CA  VAL C  14     177.271 206.089 210.862  1.00 94.67           C
ATOM     96  C   VAL C  14     176.115 207.055 210.615  1.00 94.67           C
ATOM     97  O   VAL C  14     175.225 207.196 211.456  1.00 94.67           O
ATOM     98  CB  VAL C  14     176.871 204.657 210.436  1.00 94.67           C
ATOM     99  CG1 VAL C  14     176.455 204.628 208.965  1.00 94.67           C
ATOM    100  CG2 VAL C  14     178.020 203.684 210.688  1.00 94.67           C
ATOM    101  N   LYS C  15     176.136 207.657 209.515  1.00 93.83           N
ATOM    102  CA  LYS C  15     175.056 208.577 209.171  1.00 93.83           C
ATOM    103  C   LYS C  15     173.846 207.824 208.626  1.00 93.83           C
ATOM    104  O   LYS C  15     173.995 206.796 207.962  1.00 93.83           O
ATOM    105  CB  LYS C  15     175.534 209.611 208.151  1.00 93.83           C
ATOM    106  CG  LYS C  15     176.635 210.525 208.666  1.00 93.83           C
ATOM    107  CD  LYS C  15     177.038 211.558 207.621  1.00 93.83           C
ATOM    108  CE  LYS C  15     178.147 212.467 208.131  1.00 93.83           C
ATOM    109  NZ  LYS C  15     178.559 213.470 207.102  1.00 93.83           N
ATOM    110  N   PRO C  16     172.711 208.393 208.829  1.00 93.93           N
ATOM    111  CA  PRO C  16     171.503 207.742 208.318  1.00 93.93           C
ATOM    112  C   PRO C  16     171.531 207.548 206.802  1.00 93.93           C
ATOM    113  O   PRO C  16     172.116 208.363 206.085  1.00 93.93           O
ATOM    114  CB  PRO C  16     170.383 208.705 208.724  1.00 93.93           C
ATOM    115  CG  PRO C  16     170.940 209.474 209.879  1.00 93.93           C
ATOM    116  CD  PRO C  16     172.419 209.640 209.672  1.00 93.93           C
ATOM    117  N   SER C  17     171.020 206.395 206.278  1.00 95.72           N
ATOM    118  CA  SER C  17     170.864 206.027 204.875  1.00 95.72           C
ATOM    119  C   SER C  17     172.150 205.422 204.315  1.00 95.72           C
ATOM    120  O   SER C  17     172.154 204.874 203.211  1.00 95.72           O
ATOM    121  CB  SER C  17     170.459 207.244 204.043  1.00 95.72           C
ATOM    122  OG  SER C  17     169.233 207.785 204.505  1.00 95.72           O
ATOM    123  N   GLN C  18     173.214 205.500 205.181  1.00 94.02           N
ATOM    124  CA  GLN C  18     174.462 204.866 204.771  1.00 94.02           C
ATOM    125  C   GLN C  18     174.455 203.374 205.098  1.00 94.02           C
ATOM    126  O   GLN C  18     173.499 202.868 205.688  1.00 94.02           O
ATOM    127  CB  GLN C  18     175.656 205.544 205.441  1.00 94.02           C
ATOM    128  CG  GLN C  18     175.906 206.967 204.960  1.00 94.02           C
ATOM    129  CD  GLN C  18     177.219 207.535 205.459  1.00 94.02           C
ATOM    130  NE2 GLN C  18     177.684 208.607 204.828  1.00 94.02           N
ATOM    131  OE1 GLN C  18     177.816 207.014 206.408  1.00 94.02           O
ATOM    132  N   SER C  19     175.486 202.656 204.740  1.00 94.43           N
ATOM    133  CA  SER C  19     175.625 201.231 205.020  1.00 94.43           C
ATOM    134  C   SER C  19     176.566 200.987 206.195  1.00 94.43           C
ATOM    135  O   SER C  19     177.605 201.642 206.310  1.00 94.43           O
ATOM    136  CB  SER C  19     176.135 200.487 203.785  1.00 94.43           C
ATOM    137  OG  SER C  19     175.186 200.547 202.733  1.00 94.43           O
ATOM    138  N   LEU C  20     176.057 200.126 207.005  1.00 92.20           N
ATOM    139  CA  LEU C  20     176.873 199.652 208.116  1.00 92.20           C
ATOM    140  C   LEU C  20     177.604 198.367 207.745  1.00 92.20           C
ATOM    141  O   LEU C  20     176.979 197.396 207.309  1.00 92.20           O
ATOM    142  CB  LEU C  20     176.006 199.420 209.358  1.00 92.20           C
ATOM    143  CG  LEU C  20     176.699 198.777 210.558  1.00 92.20           C
ATOM    144  CD1 LEU C  20     177.792 199.698 211.094  1.00 92.20           C
ATOM    145  CD2 LEU C  20     175.686 198.452 211.651  1.00 92.20           C
ATOM    146  N   SER C  21     178.981 198.394 207.925  1.00 93.39           N
ATOM    147  CA  SER C  21     179.790 197.230 207.578  1.00 93.39           C
ATOM    148  C   SER C  21     180.646 196.782 208.757  1.00 93.39           C
ATOM    149  O   SER C  21     181.244 197.609 209.449  1.00 93.39           O
ATOM    150  CB  SER C  21     180.686 197.539 206.377  1.00 93.39           C
ATOM    151  OG  SER C  21     179.906 197.865 205.238  1.00 93.39           O
ATOM    152  N   PHE C  22     180.593 195.484 209.019  1.00 92.06           N
ATOM    153  CA  PHE C  22     181.377 194.876 210.089  1.00 92.06           C
ATOM    154  C   PHE C  22     182.298 193.796 209.539  1.00 92.06           C
ATOM    155  O   PHE C  22     181.954 193.113 208.573  1.00 92.06           O
ATOM    156  CB  PHE C  22     180.456 194.286 211.161  1.00 92.06           C
ATOM    157  CG  PHE C  22     179.804 195.319 212.040  1.00 92.06           C
ATOM    158  CD1 PHE C  22     180.488 195.866 213.117  1.00 92.06           C
ATOM    159  CD2 PHE C  22     178.505 195.743 211.787  1.00 92.06           C
ATOM    160  CE1 PHE C  22     179.888 196.823 213.932  1.00 92.06           C
ATOM    161  CE2 PHE C  22     177.898 196.700 212.597  1.00 92.06           C
ATOM    162  CZ  PHE C  22     178.592 197.237 213.669  1.00 92.06           C
ATOM    163  N   THR C  23     183.421 193.688 210.229  1.00 91.02           N
ATOM    164  CA  THR C  23     184.302 192.545 210.011  1.00 91.02           C
ATOM    165  C   THR C  23     184.379 191.675 211.261  1.00 91.02           C
ATOM    166  O   THR C  23     184.564 192.184 212.368  1.00 91.02           O
ATOM    167  CB  THR C  23     185.718 193.001 209.610  1.00 91.02           C
ATOM    168  CG2 THR C  23     186.616 191.806 209.313  1.00 91.02           C
ATOM    169  OG1 THR C  23     185.636 193.826 208.442  1.00 91.02           O
ATOM    170  N   TRP C  24     184.247 190.465 211.097  1.00 90.95           N
ATOM    171  CA  TRP C  24     184.363 189.476 212.163  1.00 90.95           C
ATOM    172  C   TRP C  24     185.517 188.516 211.892  1.00 90.95           C
ATOM    173  O   TRP C  24     185.478 187.745 210.932  1.00 90.95           O
ATOM    174  CB  TRP C  24     183.057 188.693 212.316  1.00 90.95           C
ATOM    175  CG  TRP C  24     183.057 187.723 213.460  1.00 90.95           C
ATOM    176  CD1 TRP C  24     184.043 187.548 214.390  1.00 90.95           C
ATOM    177  CD2 TRP C  24     182.023 186.793 213.791  1.00 90.95           C
ATOM    178  CE2 TRP C  24     182.449 186.084 214.935  1.00 90.95           C
ATOM    179  CE3 TRP C  24     180.774 186.488 213.232  1.00 90.95           C
ATOM    180  NE1 TRP C  24     183.684 186.562 215.280  1.00 90.95           N
ATOM    181  CZ2 TRP C  24     181.671 185.089 215.532  1.00 90.95           C
ATOM    182  CZ3 TRP C  24     180.003 185.497 213.825  1.00 90.95           C
ATOM    183  CH2 TRP C  24     180.455 184.812 214.963  1.00 90.95           C
ATOM    184  N   SER C  25     186.366 188.610 212.787  1.00 91.57           N
ATOM    185  CA  SER C  25     187.493 187.694 212.652  1.00 91.57           C
ATOM    186  C   SER C  25     187.391 186.541 213.644  1.00 91.57           C
ATOM    187  O   SER C  25     187.128 186.759 214.829  1.00 91.57           O
ATOM    188  CB  SER C  25     188.815 188.438 212.856  1.00 91.57           C
ATOM    189  OG  SER C  25     188.968 189.465 211.891  1.00 91.57           O
ATOM    190  N   VAL C  26     187.484 185.318 213.241  1.00 89.72           N
ATOM    191  CA  VAL C  26     187.437 184.121 214.076  1.00 89.72           C
ATOM    192  C   VAL C  26     188.854 183.604 214.317  1.00 89.72           C
ATOM    193  O   VAL C  26     189.588 183.326 213.368  1.00 89.72           O
ATOM    194  CB  VAL C  26     186.567 183.017 213.435  1.00 89.72           C
ATOM    195  CG1 VAL C  26     186.474 181.802 214.357  1.00 89.72           C
ATOM    196  CG2 VAL C  26     185.174 183.556 213.113  1.00 89.72           C
ATOM    197  N   ILE C  27     189.241 183.497 215.543  1.00 90.14           N
ATOM    198  CA  ILE C  27     190.572 183.031 215.908  1.00 90.14           C
ATOM    199  C   ILE C  27     190.466 181.706 216.662  1.00 90.14           C
ATOM    200  O   ILE C  27     189.624 181.556 217.548  1.00 90.14           O
ATOM    201  CB  ILE C  27     191.324 184.074 216.766  1.00 90.14           C
ATOM    202  CG1 ILE C  27     191.394 185.417 216.030  1.00 90.14           C
ATOM    203  CG2 ILE C  27     192.725 183.573 217.124  1.00 90.14           C
ATOM    204  CD1 ILE C  27     191.815 186.586 216.910  1.00 90.14           C
ATOM    205  N   GLY C  28     191.244 180.803 216.176  1.00 87.52           N
ATOM    206  CA  GLY C  28     191.329 179.551 216.910  1.00 87.52           C
ATOM    207  C   GLY C  28     190.420 178.472 216.356  1.00 87.52           C
ATOM    208  O   GLY C  28     190.376 177.360 216.886  1.00 87.52           O
ATOM    209  N   TYR C  29     189.675 178.890 215.231  1.00 87.62           N
ATOM    210  CA  TYR C  29     188.759 177.943 214.607  1.00 87.62           C
ATOM    211  C   TYR C  29     188.525 178.292 213.143  1.00 87.62           C
ATOM    212  O   TYR C  29     188.568 179.465 212.763  1.00 87.62           O
ATOM    213  CB  TYR C  29     187.421 177.913 215.356  1.00 87.62           C
ATOM    214  CG  TYR C  29     186.593 176.684 215.074  1.00 87.62           C
ATOM    215  CD1 TYR C  29     185.542 176.721 214.163  1.00 87.62           C
ATOM    216  CD2 TYR C  29     186.864 175.479 215.718  1.00 87.62           C
ATOM    217  CE1 TYR C  29     184.774 175.591 213.902  1.00 87.62           C
ATOM    218  CE2 TYR C  29     186.103 174.343 215.463  1.00 87.62           C
ATOM    219  CZ  TYR C  29     185.063 174.407 214.555  1.00 87.62           C
ATOM    220  OH  TYR C  29     184.307 173.285 214.300  1.00 87.62           O
ATOM    221  N   SER C  30     188.338 177.270 212.374  1.00 87.78           N
ATOM    222  CA  SER C  30     188.073 177.486 210.955  1.00 87.78           C
ATOM    223  C   SER C  30     186.599 177.782 210.706  1.00 87.78           C
ATOM    224  O   SER C  30     185.723 177.102 211.245  1.00 87.78           O
ATOM    225  CB  SER C  30     188.501 176.267 210.139  1.00 87.78           C
ATOM    226  OG  SER C  30     188.150 176.427 208.774  1.00 87.78           O
ATOM    227  N   ILE C  31     186.357 178.715 209.931  1.00 89.60           N
ATOM    228  CA  ILE C  31     184.983 179.127 209.663  1.00 89.60           C
ATOM    229  C   ILE C  31     184.331 178.147 208.691  1.00 89.60           C
ATOM    230  O   ILE C  31     183.129 178.230 208.432  1.00 89.60           O
ATOM    231  CB  ILE C  31     184.924 180.563 209.095  1.00 89.60           C
ATOM    232  CG1 ILE C  31     185.706 180.651 207.780  1.00 89.60           C
ATOM    233  CG2 ILE C  31     185.458 181.571 210.120  1.00 89.60           C
ATOM    234  CD1 ILE C  31     185.524 181.971 207.040  1.00 89.60           C
ATOM    235  N   THR C  32     185.015 177.133 208.244  1.00 87.72           N
ATOM    236  CA  THR C  32     184.495 176.137 207.310  1.00 87.72           C
ATOM    237  C   THR C  32     184.325 174.786 208.003  1.00 87.72           C
ATOM    238  O   THR C  32     184.033 173.783 207.348  1.00 87.72           O
ATOM    239  CB  THR C  32     185.417 175.981 206.089  1.00 87.72           C
ATOM    240  CG2 THR C  32     185.480 177.270 205.278  1.00 87.72           C
ATOM    241  OG1 THR C  32     186.739 175.646 206.535  1.00 87.72           O
ATOM    242  N   SER C  33     184.434 174.839 209.219  1.00 83.11           N
ATOM    243  CA  SER C  33     184.428 173.562 209.923  1.00 83.11           C
ATOM    244  C   SER C  33     183.218 173.441 210.843  1.00 83.11           C
ATOM    245  O   SER C  33     183.110 174.165 211.835  1.00 83.11           O
ATOM    246  CB  SER C  33     185.712 173.391 210.733  1.00 83.11           C
ATOM    247  OG  SER C  33     185.761 172.109 211.338  1.00 83.11           O
ATOM    248  N   GLY C  34     182.108 173.452 210.949  1.00 75.75           N
ATOM    249  CA  GLY C  34     180.987 172.836 211.637  1.00 75.75           C
ATOM    250  C   GLY C  34     180.181 173.820 212.463  1.00 75.75           C
ATOM    251  O   GLY C  34     179.126 173.473 212.998  1.00 75.75           O
ATOM    252  N   TYR C  35     180.166 174.825 212.340  1.00 75.92           N
ATOM    253  CA  TYR C  35     179.407 175.723 213.202  1.00 75.92           C
ATOM    254  C   TYR C  35     178.588 176.711 212.377  1.00 75.92           C
ATOM    255  O   TYR C  35     178.896 176.956 211.209  1.00 75.92           O
ATOM    256  CB  TYR C  35     180.344 176.481 214.147  1.00 75.92           C
ATOM    257  CG  TYR C  35     180.982 175.609 215.199  1.00 75.92           C
ATOM    258  CD1 TYR C  35     180.306 175.293 216.374  1.00 75.92           C
ATOM    259  CD2 TYR C  35     182.266 175.100 215.020  1.00 75.92           C
ATOM    260  CE1 TYR C  35     180.892 174.491 217.348  1.00 75.92           C
ATOM    261  CE2 TYR C  35     182.860 174.295 215.988  1.00 75.92           C
ATOM    262  CZ  TYR C  35     182.166 173.996 217.147  1.00 75.92           C
ATOM    263  OH  TYR C  35     182.751 173.202 218.106  1.00 75.92           O
ATOM    264  N   TYR C  36     177.606 177.132 213.137  1.00 82.81           N
ATOM    265  CA  TYR C  36     176.862 178.285 212.649  1.00 82.81           C
ATOM    266  C   TYR C  36     177.352 179.570 213.304  1.00 82.81           C
ATOM    267  O   TYR C  36     177.823 179.553 214.444  1.00 82.81           O
ATOM    268  CB  TYR C  36     175.363 178.106 212.910  1.00 82.81           C
ATOM    269  CG  TYR C  36     174.743 176.967 212.136  1.00 82.81           C
ATOM    270  CD1 TYR C  36     173.952 177.209 211.015  1.00 82.81           C
ATOM    271  CD2 TYR C  36     174.946 175.649 212.526  1.00 82.81           C
ATOM    272  CE1 TYR C  36     173.379 176.163 210.300  1.00 82.81           C
ATOM    273  CE2 TYR C  36     174.378 174.595 211.818  1.00 82.81           C
ATOM    274  CZ  TYR C  36     173.596 174.861 210.707  1.00 82.81           C
ATOM    275  OH  TYR C  36     173.031 173.822 210.004  1.00 82.81           O
ATOM    276  N   TRP C  37     177.344 180.596 212.427  1.00 87.04           N
ATOM    277  CA  TRP C  37     177.722 181.916 212.926  1.00 87.04           C
ATOM    278  C   TRP C  37     176.548 182.885 212.840  1.00 87.04           C
ATOM    279  O   TRP C  37     175.925 183.027 211.786  1.00 87.04           O
ATOM    280  CB  TRP C  37     178.914 182.466 212.139  1.00 87.04           C
ATOM    281  CG  TRP C  37     180.118 181.570 212.149  1.00 87.04           C
ATOM    282  CD1 TRP C  37     180.387 180.543 211.288  1.00 87.04           C
ATOM    283  CD2 TRP C  37     181.210 181.620 213.070  1.00 87.04           C
ATOM    284  CE2 TRP C  37     182.109 180.594 212.707  1.00 87.04           C
ATOM    285  CE3 TRP C  37     181.519 182.435 214.168  1.00 87.04           C
ATOM    286  NE1 TRP C  37     181.585 179.953 211.617  1.00 87.04           N
ATOM    287  CZ2 TRP C  37     183.298 180.358 213.405  1.00 87.04           C
ATOM    288  CZ3 TRP C  37     182.701 182.201 214.860  1.00 87.04           C
ATOM    289  CH2 TRP C  37     183.576 181.171 214.474  1.00 87.04           C
ATOM    290  N   LYS C  38     176.322 183.451 213.963  1.00 87.11           N
ATOM    291  CA  LYS C  38     175.147 184.317 214.036  1.00 87.11           C
ATOM    292  C   LYS C  38     175.536 185.737 214.436  1.00 87.11           C
ATOM    293  O   LYS C  38     176.446 185.933 215.244  1.00 87.11           O
ATOM    294  CB  LYS C  38     174.125 183.754 215.025  1.00 87.11           C
ATOM    295  CG  LYS C  38     173.411 182.504 214.533  1.00 87.11           C
ATOM    296  CD  LYS C  38     172.209 182.166 215.407  1.00 87.11           C
ATOM    297  CE  LYS C  38     171.471 180.939 214.893  1.00 87.11           C
ATOM    298  NZ  LYS C  38     170.257 180.639 215.712  1.00 87.11           N
ATOM    299  N   TRP C  39     174.794 186.706 213.844  1.00 90.65           N
ATOM    300  CA  TRP C  39     174.881 188.102 214.264  1.00 90.65           C
ATOM    301  C   TRP C  39     173.676 188.489 215.116  1.00 90.65           C
ATOM    302  O   TRP C  39     172.529 188.236 214.732  1.00 90.65           O
ATOM    303  CB  TRP C  39     174.977 189.023 213.044  1.00 90.65           C
ATOM    304  CG  TRP C  39     176.324 189.025 212.389  1.00 90.65           C
ATOM    305  CD1 TRP C  39     176.870 188.033 211.623  1.00 90.65           C
ATOM    306  CD2 TRP C  39     177.301 190.070 212.445  1.00 90.65           C
ATOM    307  CE2 TRP C  39     178.413 189.644 211.689  1.00 90.65           C
ATOM    308  CE3 TRP C  39     177.341 191.327 213.063  1.00 90.65           C
ATOM    309  NE1 TRP C  39     178.125 188.399 211.197  1.00 90.65           N
ATOM    310  CZ2 TRP C  39     179.557 190.431 211.533  1.00 90.65           C
ATOM    311  CZ3 TRP C  39     178.478 192.111 212.907  1.00 90.65           C
ATOM    312  CH2 TRP C  39     179.569 191.657 212.148  1.00 90.65           C
ATOM    313  N   ILE C  40     173.996 188.988 216.251  1.00 92.45           N
ATOM    314  CA  ILE C  40     172.968 189.421 217.193  1.00 92.45           C
ATOM    315  C   ILE C  40     173.206 190.878 217.581  1.00 92.45           C
ATOM    316  O   ILE C  40     174.349 191.300 217.762  1.00 92.45           O
ATOM    317  CB  ILE C  40     172.944 188.526 218.453  1.00 92.45           C
ATOM    318  CG1 ILE C  40     172.721 187.061 218.064  1.00 92.45           C
ATOM    319  CG2 ILE C  40     171.868 189.002 219.432  1.00 92.45           C
ATOM    320  CD1 ILE C  40     172.994 186.073 219.190  1.00 92.45           C
ATOM    321  N   ARG C  41     172.192 191.657 217.692  1.00 91.96           N
ATOM    322  CA  ARG C  41     172.367 193.023 218.169  1.00 91.96           C
ATOM    323  C   ARG C  41     171.554 193.272 219.434  1.00 91.96           C
ATOM    324  O   ARG C  41     170.497 192.666 219.628  1.00 91.96           O
ATOM    325  CB  ARG C  41     171.969 194.027 217.084  1.00 91.96           C
ATOM    326  CG  ARG C  41     170.491 193.994 216.729  1.00 91.96           C
ATOM    327  CD  ARG C  41     170.153 194.999 215.636  1.00 91.96           C
ATOM    328  NE  ARG C  41     168.720 195.021 215.351  1.00 91.96           N
ATOM    329  CZ  ARG C  41     168.145 195.777 214.417  1.00 91.96           C
ATOM    330  NH1 ARG C  41     168.873 196.588 213.660  1.00 91.96           N
ATOM    331  NH2 ARG C  41     166.834 195.720 214.242  1.00 91.96           N
ATOM    332  N   GLN C  42     172.039 194.147 220.247  1.00 94.61           N
ATOM    333  CA  GLN C  42     171.409 194.492 221.521  1.00 94.61           C
ATOM    334  C   GLN C  42     171.138 195.989 221.611  1.00 94.61           C
ATOM    335  O   GLN C  42     172.041 196.804 221.408  1.00 94.61           O
ATOM    336  CB  GLN C  42     172.289 194.044 222.691  1.00 94.61           C
ATOM    337  CG  GLN C  42     171.618 194.186 224.051  1.00 94.61           C
ATOM    338  CD  GLN C  42     172.428 193.567 225.174  1.00 94.61           C
ATOM    339  NE2 GLN C  42     171.739 192.963 226.138  1.00 94.61           N
ATOM    340  OE1 GLN C  42     173.660 193.628 225.174  1.00 94.61           O
ATOM    341  N   PHE C  43     169.859 196.352 221.878  1.00 91.62           N
ATOM    342  CA  PHE C  43     169.436 197.747 221.938  1.00 91.62           C
ATOM    343  C   PHE C  43     169.565 198.291 223.356  1.00 91.62           C
ATOM    344  O   PHE C  43     169.780 197.532 224.300  1.00 91.62           O
ATOM    345  CB  PHE C  43     167.993 197.893 221.448  1.00 91.62           C
ATOM    346  CG  PHE C  43     167.783 197.429 220.033  1.00 91.62           C
ATOM    347  CD1 PHE C  43     168.072 198.264 218.960  1.00 91.62           C
ATOM    348  CD2 PHE C  43     167.292 196.155 219.773  1.00 91.62           C
ATOM    349  CE1 PHE C  43     167.877 197.836 217.650  1.00 91.62           C
ATOM    350  CE2 PHE C  43     167.095 195.720 218.466  1.00 91.62           C
ATOM    351  CZ  PHE C  43     167.388 196.564 217.406  1.00 91.62           C
ATOM    352  N   SER C  44     169.420 199.571 223.495  1.00 84.43           N
ATOM    353  CA  SER C  44     169.445 200.220 224.803  1.00 84.43           C
ATOM    354  C   SER C  44     168.345 199.679 225.710  1.00 84.43           C
ATOM    355  O   SER C  44     167.195 199.550 225.290  1.00 84.43           O
ATOM    356  CB  SER C  44     169.293 201.735 224.652  1.00 84.43           C
ATOM    357  OG  SER C  44     167.962 202.075 224.302  1.00 84.43           O
ATOM    358  N   GLY C  45     168.234 199.084 226.214  1.00 77.81           N
ATOM    359  CA  GLY C  45     167.294 198.425 227.105  1.00 77.81           C
ATOM    360  C   GLY C  45     167.541 196.933 227.233  1.00 77.81           C
ATOM    361  O   GLY C  45     166.690 196.201 227.743  1.00 77.81           O
ATOM    362  N   ASN C  46     168.313 196.601 226.647  1.00 85.05           N
ATOM    363  CA  ASN C  46     168.846 195.251 226.787  1.00 85.05           C
ATOM    364  C   ASN C  46     168.040 194.243 225.974  1.00 85.05           C
ATOM    365  O   ASN C  46     168.092 193.040 226.239  1.00 85.05           O
ATOM    366  CB  ASN C  46     168.885 194.837 228.260  1.00 85.05           C
ATOM    367  CG  ASN C  46     169.909 195.618 229.059  1.00 85.05           C
ATOM    368  ND2 ASN C  46     169.762 195.613 230.379  1.00 85.05           N
ATOM    369  OD1 ASN C  46     170.825 196.224 228.495  1.00 85.05           O
ATOM    370  N   LYS C  47     167.357 194.679 225.046  1.00 87.58           N
ATOM    371  CA  LYS C  47     166.634 193.783 224.148  1.00 87.58           C
ATOM    372  C   LYS C  47     167.566 193.193 223.091  1.00 87.58           C
ATOM    373  O   LYS C  47     168.280 193.927 222.405  1.00 87.58           O
ATOM    374  CB  LYS C  47     165.478 194.521 223.471  1.00 87.58           C
ATOM    375  CG  LYS C  47     164.541 193.613 222.686  1.00 87.58           C
ATOM    376  CD  LYS C  47     163.399 194.402 222.058  1.00 87.58           C
ATOM    377  CE  LYS C  47     162.537 193.520 221.161  1.00 87.58           C
ATOM    378  NZ  LYS C  47     161.427 194.291 220.527  1.00 87.58           N
ATOM    379  N   LEU C  48     167.509 191.872 223.015  1.00 93.51           N
ATOM    380  CA  LEU C  48     168.345 191.164 222.052  1.00 93.51           C
ATOM    381  C   LEU C  48     167.531 190.733 220.838  1.00 93.51           C
ATOM    382  O   LEU C  48     166.388 190.290 220.975  1.00 93.51           O
ATOM    383  CB  LEU C  48     168.999 189.943 222.704  1.00 93.51           C
ATOM    384  CG  LEU C  48     170.062 190.227 223.764  1.00 93.51           C
ATOM    385  CD1 LEU C  48     170.220 189.028 224.692  1.00 93.51           C
ATOM    386  CD2 LEU C  48     171.391 190.581 223.107  1.00 93.51           C
ATOM    387  N   GLU C  49     168.261 190.966 219.645  1.00 92.36           N
ATOM    388  CA  GLU C  49     167.602 190.608 218.393  1.00 92.36           C
ATOM    389  C   GLU C  49     168.562 189.872 217.459  1.00 92.36           C
ATOM    390  O   GLU C  49     169.683 190.328 217.227  1.00 92.36           O
ATOM    391  CB  GLU C  49     167.044 191.854 217.701  1.00 92.36           C
ATOM    392  CG  GLU C  49     166.308 191.560 216.402  1.00 92.36           C
ATOM    393  CD  GLU C  49     165.881 192.813 215.656  1.00 92.36           C
ATOM    394  OE1 GLU C  49     164.708 192.895 215.229  1.00 92.36           O
ATOM    395  OE2 GLU C  49     166.728 193.722 215.498  1.00 92.36           O
ATOM    396  N   TRP C  50     168.090 188.662 216.960  1.00 89.48           N
ATOM    397  CA  TRP C  50     168.898 187.956 215.972  1.00 89.48           C
ATOM    398  C   TRP C  50     168.791 188.621 214.604  1.00 89.48           C
ATOM    399  O   TRP C  50     167.740 189.163 214.251  1.00 89.48           O
ATOM    400  CB  TRP C  50     168.469 186.488 215.875  1.00 89.48           C
ATOM    401  CG  TRP C  50     167.220 186.270 215.074  1.00 89.48           C
ATOM    402  CD1 TRP C  50     165.931 186.436 215.497  1.00 89.48           C
ATOM    403  CD2 TRP C  50     167.144 185.840 213.712  1.00 89.48           C
ATOM    404  CE2 TRP C  50     165.774 185.768 213.373  1.00 89.48           C
ATOM    405  CE3 TRP C  50     168.101 185.510 212.743  1.00 89.48           C
ATOM    406  NE1 TRP C  50     165.057 186.137 214.478  1.00 89.48           N
ATOM    407  CZ2 TRP C  50     165.340 185.377 212.104  1.00 89.48           C
ATOM    408  CZ3 TRP C  50     167.666 185.122 211.481  1.00 89.48           C
ATOM    409  CH2 TRP C  50     166.296 185.061 211.175  1.00 89.48           C
ATOM    410  N   MET C  51     169.829 188.698 213.906  1.00 92.10           N
ATOM    411  CA  MET C  51     169.850 189.418 212.635  1.00 92.10           C
ATOM    412  C   MET C  51     169.940 188.447 211.461  1.00 92.10           C
ATOM    413  O   MET C  51     169.263 188.626 210.449  1.00 92.10           O
ATOM    414  CB  MET C  51     171.020 190.400 212.593  1.00 92.10           C
ATOM    415  CG  MET C  51     170.947 191.489 213.652  1.00 92.10           C
ATOM    416  SD  MET C  51     172.346 192.671 213.545  1.00 92.10           S
ATOM    417  CE  MET C  51     171.953 193.490 211.975  1.00 92.10           C
ATOM    418  N   GLY C  52     170.775 187.475 211.489  1.00 90.36           N
ATOM    419  CA  GLY C  52     171.025 186.473 210.466  1.00 90.36           C
ATOM    420  C   GLY C  52     172.118 185.493 210.844  1.00 90.36           C
ATOM    421  O   GLY C  52     172.805 185.680 211.851  1.00 90.36           O
ATOM    422  N   TYR C  53     172.240 184.423 210.151  1.00 89.66           N
ATOM    423  CA  TYR C  53     173.303 183.456 210.396  1.00 89.66           C
ATOM    424  C   TYR C  53     173.869 182.923 209.085  1.00 89.66           C
ATOM    425  O   TYR C  53     173.251 183.075 208.028  1.00 89.66           O
ATOM    426  CB  TYR C  53     172.786 182.294 211.252  1.00 89.66           C
ATOM    427  CG  TYR C  53     171.769 181.427 210.547  1.00 89.66           C
ATOM    428  CD1 TYR C  53     170.405 181.597 210.772  1.00 89.66           C
ATOM    429  CD2 TYR C  53     172.173 180.437 209.658  1.00 89.66           C
ATOM    430  CE1 TYR C  53     169.467 180.799 210.127  1.00 89.66           C
ATOM    431  CE2 TYR C  53     171.241 179.633 209.007  1.00 89.66           C
ATOM    432  CZ  TYR C  53     169.891 179.821 209.247  1.00 89.66           C
ATOM    433  OH  TYR C  53     168.966 179.031 208.608  1.00 89.66           O
ATOM    434  N   ILE C  54     175.080 182.438 209.146  1.00 90.94           N
ATOM    435  CA  ILE C  54     175.740 181.774 208.027  1.00 90.94           C
ATOM    436  C   ILE C  54     176.304 180.430 208.485  1.00 90.94           C
ATOM    437  O   ILE C  54     176.870 180.325 209.575  1.00 90.94           O
ATOM    438  CB  ILE C  54     176.863 182.652 207.433  1.00 90.94           C
ATOM    439  CG1 ILE C  54     177.436 182.001 206.168  1.00 90.94           C
ATOM    440  CG2 ILE C  54     177.965 182.894 208.470  1.00 90.94           C
ATOM    441  CD1 ILE C  54     178.318 182.928 205.341  1.00 90.94           C
ATOM    442  N   ARG C  55     176.088 179.384 207.629  1.00 88.54           N
ATOM    443  CA  ARG C  55     176.553 178.035 207.939  1.00 88.54           C
ATOM    444  C   ARG C  55     177.953 177.799 207.386  1.00 88.54           C
ATOM    445  O   ARG C  55     178.468 178.612 206.618  1.00 88.54           O
ATOM    446  CB  ARG C  55     175.582 176.992 207.380  1.00 88.54           C
ATOM    447  CG  ARG C  55     174.224 176.982 208.061  1.00 88.54           C
ATOM    448  CD  ARG C  55     173.294 175.945 207.451  1.00 88.54           C
ATOM    449  NE  ARG C  55     173.698 174.585 207.799  1.00 88.54           N
ATOM    450  CZ  ARG C  55     173.002 173.491 207.509  1.00 88.54           C
ATOM    451  NH1 ARG C  55     171.848 173.572 206.857  1.00 88.54           N
ATOM    452  NH2 ARG C  55     173.462 172.303 207.875  1.00 88.54           N
ATOM    453  N   TYR C  56     178.443 176.666 207.759  1.00 87.90           N
ATOM    454  CA  TYR C  56     179.810 176.329 207.373  1.00 87.90           C
ATOM    455  C   TYR C  56     179.934 176.202 205.860  1.00 87.90           C
ATOM    456  O   TYR C  56     181.017 176.395 205.300  1.00 87.90           O
ATOM    457  CB  TYR C  56     180.251 175.025 208.045  1.00 87.90           C
ATOM    458  CG  TYR C  56     179.499 173.808 207.563  1.00 87.90           C
ATOM    459  CD1 TYR C  56     178.332 173.390 208.198  1.00 87.90           C
ATOM    460  CD2 TYR C  56     179.955 173.076 206.473  1.00 87.90           C
ATOM    461  CE1 TYR C  56     177.636 172.270 207.758  1.00 87.90           C
ATOM    462  CE2 TYR C  56     179.267 171.952 206.025  1.00 87.90           C
ATOM    463  CZ  TYR C  56     178.110 171.557 206.672  1.00 87.90           C
ATOM    464  OH  TYR C  56     177.425 170.446 206.234  1.00 87.90           O
ATOM    465  N   ASP C  57     178.893 175.990 205.301  1.00 89.43           N
ATOM    466  CA  ASP C  57     178.932 175.795 203.853  1.00 89.43           C
ATOM    467  C   ASP C  57     178.626 177.098 203.115  1.00 89.43           C
ATOM    468  O   ASP C  57     178.559 177.117 201.885  1.00 89.43           O
ATOM    469  CB  ASP C  57     177.943 174.707 203.433  1.00 89.43           C
ATOM    470  CG  ASP C  57     176.504 175.049 203.776  1.00 89.43           C
ATOM    471  OD1 ASP C  57     175.603 174.217 203.528  1.00 89.43           O
ATOM    472  OD2 ASP C  57     176.266 176.160 204.298  1.00 89.43           O
ATOM    473  N   GLY C  58     178.312 178.046 203.819  1.00 89.19           N
ATOM    474  CA  GLY C  58     178.096 179.352 203.214  1.00 89.19           C
ATOM    475  C   GLY C  58     176.628 179.716 203.089  1.00 89.19           C
ATOM    476  O   GLY C  58     176.293 180.843 202.722  1.00 89.19           O
ATOM    477  N   SER C  59     175.819 178.740 203.431  1.00 89.86           N
ATOM    478  CA  SER C  59     174.395 179.055 203.395  1.00 89.86           C
ATOM    479  C   SER C  59     174.016 180.025 204.507  1.00 89.86           C
ATOM    480  O   SER C  59     174.572 179.969 205.605  1.00 89.86           O
ATOM    481  CB  SER C  59     173.560 177.779 203.514  1.00 89.86           C
ATOM    482  OG  SER C  59     173.785 177.145 204.762  1.00 89.86           O
ATOM    483  N   ASN C  60     173.089 180.981 204.083  1.00 91.02           N
ATOM    484  CA  ASN C  60     172.729 182.014 205.049  1.00 91.02           C
ATOM    485  C   ASN C  60     171.218 182.210 205.126  1.00 91.02           C
ATOM    486  O   ASN C  60     170.485 181.763 204.240  1.00 91.02           O
ATOM    487  CB  ASN C  60     173.419 183.336 204.703  1.00 91.02           C
ATOM    488  CG  ASN C  60     173.105 183.807 203.298  1.00 91.02           C
ATOM    489  ND2 ASN C  60     174.126 184.274 202.587  1.00 91.02           N
ATOM    490  OD1 ASN C  60     171.956 183.755 202.853  1.00 91.02           O
ATOM    491  N   ASN C  61     170.759 182.632 206.232  1.00 90.89           N
ATOM    492  CA  ASN C  61     169.386 183.055 206.481  1.00 90.89           C
ATOM    493  C   ASN C  61     169.334 184.319 207.335  1.00 90.89           C
ATOM    494  O   ASN C  61     170.210 184.546 208.171  1.00 90.89           O
ATOM    495  CB  ASN C  61     168.591 181.930 207.148  1.00 90.89           C
ATOM    496  CG  ASN C  61     167.094 182.068 206.941  1.00 90.89           C
ATOM    497  ND2 ASN C  61     166.324 181.197 207.580  1.00 90.89           N
ATOM    498  OD1 ASN C  61     166.636 182.951 206.210  1.00 90.89           O
ATOM    499  N   TYR C  62     168.273 185.121 207.129  1.00 91.78           N
ATOM    500  CA  TYR C  62     168.215 186.412 207.802  1.00 91.78           C
ATOM    501  C   TYR C  62     166.872 186.605 208.499  1.00 91.78           C
ATOM    502  O   TYR C  62     165.875 185.989 208.118  1.00 91.78           O
ATOM    503  CB  TYR C  62     168.453 187.550 206.806  1.00 91.78           C
ATOM    504  CG  TYR C  62     169.757 187.437 206.055  1.00 91.78           C
ATOM    505  CD1 TYR C  62     170.970 187.700 206.686  1.00 91.78           C
ATOM    506  CD2 TYR C  62     169.780 187.069 204.714  1.00 91.78           C
ATOM    507  CE1 TYR C  62     172.176 187.597 205.999  1.00 91.78           C
ATOM    508  CE2 TYR C  62     170.978 186.964 204.017  1.00 91.78           C
ATOM    509  CZ  TYR C  62     172.169 187.230 204.667  1.00 91.78           C
ATOM    510  OH  TYR C  62     173.360 187.127 203.981  1.00 91.78           O
ATOM    511  N   ASN C  63     166.866 187.421 209.515  1.00 91.26           N
ATOM    512  CA  ASN C  63     165.616 187.874 210.121  1.00 91.26           C
ATOM    513  C   ASN C  63     164.708 188.544 209.094  1.00 91.26           C
ATOM    514  O   ASN C  63     165.125 189.480 208.406  1.00 91.26           O
ATOM    515  CB  ASN C  63     165.900 188.828 211.283  1.00 91.26           C
ATOM    516  CG  ASN C  63     164.662 189.127 212.106  1.00 91.26           C
ATOM    517  ND2 ASN C  63     164.843 189.272 213.414  1.00 91.26           N
ATOM    518  OD1 ASN C  63     163.555 189.223 211.572  1.00 91.26           O
ATOM    519  N   PRO C  64     163.537 188.064 209.019  1.00 91.06           N
ATOM    520  CA  PRO C  64     162.634 188.595 207.996  1.00 91.06           C
ATOM    521  C   PRO C  64     162.512 190.117 208.048  1.00 91.06           C
ATOM    522  O   PRO C  64     162.346 190.764 207.012  1.00 91.06           O
ATOM    523  CB  PRO C  64     161.297 187.929 208.328  1.00 91.06           C
ATOM    524  CG  PRO C  64     161.664 186.645 208.998  1.00 91.06           C
ATOM    525  CD  PRO C  64     162.928 186.863 209.783  1.00 91.06           C
ATOM    526  N   SER C  65     162.647 190.753 209.138  1.00 89.85           N
ATOM    527  CA  SER C  65     162.501 192.198 209.285  1.00 89.85           C
ATOM    528  C   SER C  65     163.693 192.939 208.687  1.00 89.85           C
ATOM    529  O   SER C  65     163.617 194.140 208.425  1.00 89.85           O
ATOM    530  CB  SER C  65     162.347 192.573 210.761  1.00 89.85           C
ATOM    531  OG  SER C  65     163.529 192.278 211.482  1.00 89.85           O
ATOM    532  N   LEU C  66     164.757 192.124 208.472  1.00 92.25           N
ATOM    533  CA  LEU C  66     165.979 192.751 207.984  1.00 92.25           C
ATOM    534  C   LEU C  66     166.341 192.233 206.596  1.00 92.25           C
ATOM    535  O   LEU C  66     167.347 192.647 206.015  1.00 92.25           O
ATOM    536  CB  LEU C  66     167.134 192.493 208.955  1.00 92.25           C
ATOM    537  CG  LEU C  66     166.975 193.061 210.367  1.00 92.25           C
ATOM    538  CD1 LEU C  66     168.108 192.578 211.263  1.00 92.25           C
ATOM    539  CD2 LEU C  66     166.931 194.585 210.327  1.00 92.25           C
ATOM    540  N   LYS C  67     165.649 191.346 206.046  1.00 89.78           N
ATOM    541  CA  LYS C  67     165.980 190.505 204.900  1.00 89.78           C
ATOM    542  C   LYS C  67     166.365 191.353 203.691  1.00 89.78           C
ATOM    543  O   LYS C  67     167.276 190.995 202.940  1.00 89.78           O
ATOM    544  CB  LYS C  67     164.804 189.593 204.547  1.00 89.78           C
ATOM    545  CG  LYS C  67     165.154 188.484 203.566  1.00 89.78           C
ATOM    546  CD  LYS C  67     163.976 187.544 203.343  1.00 89.78           C
ATOM    547  CE  LYS C  67     164.316 186.451 202.338  1.00 89.78           C
ATOM    548  NZ  LYS C  67     163.176 185.506 202.142  1.00 89.78           N
ATOM    549  N   ASN C  68     166.062 192.461 203.384  1.00 90.63           N
ATOM    550  CA  ASN C  68     166.356 193.243 202.190  1.00 90.63           C
ATOM    551  C   ASN C  68     167.456 194.269 202.448  1.00 90.63           C
ATOM    552  O   ASN C  68     167.856 194.998 201.538  1.00 90.63           O
ATOM    553  CB  ASN C  68     165.091 193.936 201.678  1.00 90.63           C
ATOM    554  CG  ASN C  68     164.039 192.953 201.199  1.00 90.63           C
ATOM    555  ND2 ASN C  68     162.775 193.280 201.432  1.00 90.63           N
ATOM    556  OD1 ASN C  68     164.364 191.909 200.628  1.00 90.63           O
ATOM    557  N   ARG C  69     167.902 194.229 203.596  1.00 93.48           N
ATOM    558  CA  ARG C  69     168.883 195.254 203.927  1.00 93.48           C
ATOM    559  C   ARG C  69     170.182 194.628 204.423  1.00 93.48           C
ATOM    560  O   ARG C  69     171.212 195.302 204.501  1.00 93.48           O
ATOM    561  CB  ARG C  69     168.327 196.210 204.987  1.00 93.48           C
ATOM    562  CG  ARG C  69     167.097 196.981 204.532  1.00 93.48           C
ATOM    563  CD  ARG C  69     166.427 197.705 205.692  1.00 93.48           C
ATOM    564  NE  ARG C  69     167.353 198.605 206.375  1.00 93.48           N
ATOM    565  CZ  ARG C  69     167.125 199.174 207.554  1.00 93.48           C
ATOM    566  NH1 ARG C  69     165.994 198.946 208.211  1.00 93.48           N
ATOM    567  NH2 ARG C  69     168.038 199.977 208.084  1.00 93.48           N
ATOM    568  N   ILE C  70     170.104 193.285 204.716  1.00 93.52           N
ATOM    569  CA  ILE C  70     171.251 192.678 205.380  1.00 93.52           C
ATOM    570  C   ILE C  70     171.894 191.643 204.459  1.00 93.52           C
ATOM    571  O   ILE C  70     171.197 190.944 203.718  1.00 93.52           O
ATOM    572  CB  ILE C  70     170.851 192.025 206.721  1.00 93.52           C
ATOM    573  CG1 ILE C  70     172.092 191.503 207.457  1.00 93.52           C
ATOM    574  CG2 ILE C  70     169.838 190.900 206.491  1.00 93.52           C
ATOM    575  CD1 ILE C  70     171.830 191.093 208.897  1.00 93.52           C
ATOM    576  N   SER C  71     173.215 191.595 204.504  1.00 93.24           N
ATOM    577  CA  SER C  71     173.965 190.571 203.785  1.00 93.24           C
ATOM    578  C   SER C  71     175.200 190.140 204.568  1.00 93.24           C
ATOM    579  O   SER C  71     175.875 190.969 205.180  1.00 93.24           O
ATOM    580  CB  SER C  71     174.377 191.082 202.405  1.00 93.24           C
ATOM    581  OG  SER C  71     175.259 192.186 202.518  1.00 93.24           O
ATOM    582  N   ILE C  72     175.430 188.790 204.566  1.00 92.03           N
ATOM    583  CA  ILE C  72     176.603 188.222 205.220  1.00 92.03           C
ATOM    584  C   ILE C  72     177.474 187.509 204.189  1.00 92.03           C
ATOM    585  O   ILE C  72     176.989 186.659 203.438  1.00 92.03           O
ATOM    586  CB  ILE C  72     176.205 187.246 206.350  1.00 92.03           C
ATOM    587  CG1 ILE C  72     175.306 187.952 207.371  1.00 92.03           C
ATOM    588  CG2 ILE C  72     177.450 186.666 207.028  1.00 92.03           C
ATOM    589  CD1 ILE C  72     174.691 187.018 208.406  1.00 92.03           C
ATOM    590  N   ILE C  73     178.722 187.986 204.176  1.00 90.66           N
ATOM    591  CA  ILE C  73     179.675 187.375 203.255  1.00 90.66           C
ATOM    592  C   ILE C  73     180.847 186.786 204.039  1.00 90.66           C
ATOM    593  O   ILE C  73     181.213 187.301 205.100  1.00 90.66           O
ATOM    594  CB  ILE C  73     180.189 188.394 202.213  1.00 90.66           C
ATOM    595  CG1 ILE C  73     179.012 188.994 201.432  1.00 90.66           C
ATOM    596  CG2 ILE C  73     181.199 187.739 201.268  1.00 90.66           C
ATOM    597  CD1 ILE C  73     179.363 190.267 200.672  1.00 90.66           C
ATOM    598  N   ARG C  74     181.281 185.554 203.534  1.00 90.06           N
ATOM    599  CA  ARG C  74     182.431 184.980 204.226  1.00 90.06           C
ATOM    600  C   ARG C  74     183.656 184.943 203.316  1.00 90.06           C
ATOM    601  O   ARG C  74     183.528 184.778 202.103  1.00 90.06           O
ATOM    602  CB  ARG C  74     182.110 183.570 204.726  1.00 90.06           C
ATOM    603  CG  ARG C  74     181.941 182.546 203.616  1.00 90.06           C
ATOM    604  CD  ARG C  74     181.672 181.152 204.169  1.00 90.06           C
ATOM    605  NE  ARG C  74     181.545 180.163 203.103  1.00 90.06           N
ATOM    606  CZ  ARG C  74     181.318 178.866 203.293  1.00 90.06           C
ATOM    607  NH1 ARG C  74     181.185 178.376 204.521  1.00 90.06           N
ATOM    608  NH2 ARG C  74     181.221 178.055 202.252  1.00 90.06           N
ATOM    609  N   ASP C  75     184.761 185.296 203.889  1.00 93.88           N
ATOM    610  CA  ASP C  75     186.067 185.134 203.257  1.00 93.88           C
ATOM    611  C   ASP C  75     186.851 183.992 203.901  1.00 93.88           C
ATOM    612  O   ASP C  75     187.415 184.152 204.985  1.00 93.88           O
ATOM    613  CB  ASP C  75     186.869 186.434 203.342  1.00 93.88           C
ATOM    614  CG  ASP C  75     188.148 186.396 202.525  1.00 93.88           C
ATOM    615  OD1 ASP C  75     188.630 187.467 202.093  1.00 93.88           O
ATOM    616  OD2 ASP C  75     188.678 185.286 202.306  1.00 93.88           O
ATOM    617  N   THR C  76     186.848 182.880 203.214  1.00 92.06           N
ATOM    618  CA  THR C  76     187.414 181.664 203.789  1.00 92.06           C
ATOM    619  C   THR C  76     188.936 181.762 203.865  1.00 92.06           C
ATOM    620  O   THR C  76     189.557 181.167 204.747  1.00 92.06           O
ATOM    621  CB  THR C  76     187.017 180.422 202.970  1.00 92.06           C
ATOM    622  CG2 THR C  76     185.523 180.140 203.088  1.00 92.06           C
ATOM    623  OG1 THR C  76     187.343 180.642 201.593  1.00 92.06           O
ATOM    624  N   PHE C  77     189.499 182.490 203.040  1.00 92.48           N
ATOM    625  CA  PHE C  77     190.948 182.643 203.011  1.00 92.48           C
ATOM    626  C   PHE C  77     191.432 183.443 204.213  1.00 92.48           C
ATOM    627  O   PHE C  77     192.434 183.093 204.838  1.00 92.48           O
ATOM    628  CB  PHE C  77     191.394 183.321 201.714  1.00 92.48           C
ATOM    629  CG  PHE C  77     192.887 183.446 201.576  1.00 92.48           C
ATOM    630  CD1 PHE C  77     193.525 184.653 201.836  1.00 92.48           C
ATOM    631  CD2 PHE C  77     193.655 182.357 201.185  1.00 92.48           C
ATOM    632  CE1 PHE C  77     194.906 184.771 201.709  1.00 92.48           C
ATOM    633  CE2 PHE C  77     195.036 182.466 201.056  1.00 92.48           C
ATOM    634  CZ  PHE C  77     195.660 183.675 201.318  1.00 92.48           C
ATOM    635  N   LYS C  78     190.615 184.381 204.591  1.00 92.58           N
ATOM    636  CA  LYS C  78     190.991 185.246 205.706  1.00 92.58           C
ATOM    637  C   LYS C  78     190.356 184.772 207.009  1.00 92.58           C
ATOM    638  O   LYS C  78     190.630 185.326 208.077  1.00 92.58           O
ATOM    639  CB  LYS C  78     190.589 186.694 205.423  1.00 92.58           C
ATOM    640  CG  LYS C  78     191.378 187.347 204.294  1.00 92.58           C
ATOM    641  CD  LYS C  78     191.023 188.820 204.147  1.00 92.58           C
ATOM    642  CE  LYS C  78     191.823 189.477 203.030  1.00 92.58           C
ATOM    643  NZ  LYS C  78     191.443 190.911 202.847  1.00 92.58           N
ATOM    644  N   ASN C  79     189.589 183.722 206.988  1.00 92.77           N
ATOM    645  CA  ASN C  79     188.866 183.226 208.154  1.00 92.77           C
ATOM    646  C   ASN C  79     188.054 184.333 208.822  1.00 92.77           C
ATOM    647  O   ASN C  79     188.112 184.501 210.041  1.00 92.77           O
ATOM    648  CB  ASN C  79     189.832 182.597 209.159  1.00 92.77           C
ATOM    649  CG  ASN C  79     189.182 181.517 210.000  1.00 92.77           C
ATOM    650  ND2 ASN C  79     189.601 181.411 211.256  1.00 92.77           N
ATOM    651  OD1 ASN C  79     188.311 180.784 209.525  1.00 92.77           O
ATOM    652  N   GLN C  80     187.293 185.170 207.950  1.00 92.48           N
ATOM    653  CA  GLN C  80     186.520 186.310 208.432  1.00 92.48           C
ATOM    654  C   GLN C  80     185.124 186.325 207.818  1.00 92.48           C
ATOM    655  O   GLN C  80     184.898 185.738 206.757  1.00 92.48           O
ATOM    656  CB  GLN C  80     187.245 187.621 208.122  1.00 92.48           C
ATOM    657  CG  GLN C  80     188.572 187.777 208.853  1.00 92.48           C
ATOM    658  CD  GLN C  80     189.275 189.081 208.521  1.00 92.48           C
ATOM    659  NE2 GLN C  80     190.218 189.476 209.368  1.00 92.48           N
ATOM    660  OE1 GLN C  80     188.973 189.725 207.511  1.00 92.48           O
ATOM    661  N   PHE C  81     184.275 186.927 208.522  1.00 92.50           N
ATOM    662  CA  PHE C  81     182.942 187.236 208.018  1.00 92.50           C
ATOM    663  C   PHE C  81     182.751 188.741 207.874  1.00 92.50           C
ATOM    664  O   PHE C  81     183.339 189.520 208.624  1.00 92.50           O
ATOM    665  CB  PHE C  81     181.869 186.657 208.945  1.00 92.50           C
ATOM    666  CG  PHE C  81     181.903 185.156 209.048  1.00 92.50           C
ATOM    667  CD1 PHE C  81     181.389 184.363 208.030  1.00 92.50           C
ATOM    668  CD2 PHE C  81     182.447 184.536 210.166  1.00 92.50           C
ATOM    669  CE1 PHE C  81     181.418 182.975 208.122  1.00 92.50           C
ATOM    670  CE2 PHE C  81     182.480 183.148 210.267  1.00 92.50           C
ATOM    671  CZ  PHE C  81     181.963 182.370 209.244  1.00 92.50           C
ATOM    672  N   PHE C  82     181.951 189.143 206.834  1.00 92.39           N
ATOM    673  CA  PHE C  82     181.583 190.541 206.648  1.00 92.39           C
ATOM    674  C   PHE C  82     180.068 190.712 206.690  1.00 92.39           C
ATOM    675  O   PHE C  82     179.339 189.988 206.011  1.00 92.39           O
ATOM    676  CB  PHE C  82     182.133 191.073 205.320  1.00 92.39           C
ATOM    677  CG  PHE C  82     183.628 190.955 205.193  1.00 92.39           C
ATOM    678  CD1 PHE C  82     184.460 191.966 205.660  1.00 92.39           C
ATOM    679  CD2 PHE C  82     184.203 189.835 204.606  1.00 92.39           C
ATOM    680  CE1 PHE C  82     185.844 191.862 205.542  1.00 92.39           C
ATOM    681  CE2 PHE C  82     185.584 189.724 204.487  1.00 92.39           C
ATOM    682  CZ  PHE C  82     186.404 190.739 204.955  1.00 92.39           C
ATOM    683  N   LEU C  83     179.702 191.515 207.526  1.00 91.87           N
ATOM    684  CA  LEU C  83     178.288 191.865 207.604  1.00 91.87           C
ATOM    685  C   LEU C  83     178.043 193.265 207.049  1.00 91.87           C
ATOM    686  O   LEU C  83     178.786 194.200 207.359  1.00 91.87           O
ATOM    687  CB  LEU C  83     177.797 191.787 209.052  1.00 91.87           C
ATOM    688  CG  LEU C  83     176.340 192.183 209.296  1.00 91.87           C
ATOM    689  CD1 LEU C  83     175.411 191.025 208.950  1.00 91.87           C
ATOM    690  CD2 LEU C  83     176.138 192.621 210.742  1.00 91.87           C
ATOM    691  N   LYS C  84     177.025 193.363 206.223  1.00 94.13           N
ATOM    692  CA  LYS C  84     176.611 194.655 205.683  1.00 94.13           C
ATOM    693  C   LYS C  84     175.128 194.906 205.933  1.00 94.13           C
ATOM    694  O   LYS C  84     174.292 194.045 205.649  1.00 94.13           O
ATOM    695  CB  LYS C  84     176.911 194.731 204.186  1.00 94.13           C
ATOM    696  CG  LYS C  84     176.722 196.117 203.585  1.00 94.13           C
ATOM    697  CD  LYS C  84     177.151 196.157 202.124  1.00 94.13           C
ATOM    698  CE  LYS C  84     176.949 197.539 201.520  1.00 94.13           C
ATOM    699  NZ  LYS C  84     177.383 197.587 200.091  1.00 94.13           N
ATOM    700  N   LEU C  85     174.820 195.992 206.533  1.00 94.45           N
ATOM    701  CA  LEU C  85     173.452 196.458 206.740  1.00 94.45           C
ATOM    702  C   LEU C  85     173.216 197.786 206.028  1.00 94.45           C
ATOM    703  O   LEU C  85     173.792 198.809 206.406  1.00 94.45           O
ATOM    704  CB  LEU C  85     173.157 196.608 208.234  1.00 94.45           C
ATOM    705  CG  LEU C  85     171.716 196.964 208.607  1.00 94.45           C
ATOM    706  CD1 LEU C  85     170.764 195.857 208.170  1.00 94.45           C
ATOM    707  CD2 LEU C  85     171.601 197.216 210.106  1.00 94.45           C
ATOM    708  N   ASN C  86     172.348 197.803 204.991  1.00 94.83           N
ATOM    709  CA  ASN C  86     172.132 198.972 204.143  1.00 94.83           C
ATOM    710  C   ASN C  86     171.002 199.848 204.677  1.00 94.83           C
ATOM    711  O   ASN C  86     170.127 199.369 205.399  1.00 94.83           O
ATOM    712  CB  ASN C  86     171.837 198.543 202.704  1.00 94.83           C
ATOM    713  CG  ASN C  86     173.015 197.848 202.048  1.00 94.83           C
ATOM    714  ND2 ASN C  86     172.748 196.733 201.378  1.00 94.83           N
ATOM    715  OD1 ASN C  86     174.155 198.309 202.145  1.00 94.83           O
ATOM    716  N   PHE C  87     171.027 201.095 204.401  1.00 93.80           N
ATOM    717  CA  PHE C  87     169.985 202.072 204.698  1.00 93.80           C
ATOM    718  C   PHE C  87     169.717 202.139 206.195  1.00 93.80           C
ATOM    719  O   PHE C  87     168.578 201.964 206.634  1.00 93.80           O
ATOM    720  CB  PHE C  87     168.697 201.727 203.945  1.00 93.80           C
ATOM    721  CG  PHE C  87     168.881 201.572 202.461  1.00 93.80           C
ATOM    722  CD1 PHE C  87     169.109 202.681 201.655  1.00 93.80           C
ATOM    723  CD2 PHE C  87     168.828 200.316 201.870  1.00 93.80           C
ATOM    724  CE1 PHE C  87     169.281 202.541 200.279  1.00 93.80           C
ATOM    725  CE2 PHE C  87     168.999 200.169 200.495  1.00 93.80           C
ATOM    726  CZ  PHE C  87     169.225 201.281 199.702  1.00 93.80           C
ATOM    727  N   VAL C  88     170.649 202.387 206.863  1.00 95.21           N
ATOM    728  CA  VAL C  88     170.531 202.372 208.316  1.00 95.21           C
ATOM    729  C   VAL C  88     169.758 203.602 208.786  1.00 95.21           C
ATOM    730  O   VAL C  88     169.802 204.653 208.141  1.00 95.21           O
ATOM    731  CB  VAL C  88     171.917 202.321 208.998  1.00 95.21           C
ATOM    732  CG1 VAL C  88     172.613 200.992 208.709  1.00 95.21           C
ATOM    733  CG2 VAL C  88     172.782 203.493 208.534  1.00 95.21           C
ATOM    734  N   THR C  89     169.101 203.396 209.939  1.00 94.10           N
ATOM    735  CA  THR C  89     168.370 204.469 210.602  1.00 94.10           C
ATOM    736  C   THR C  89     168.757 204.558 212.075  1.00 94.10           C
ATOM    737  O   THR C  89     169.467 203.691 212.590  1.00 94.10           O
ATOM    738  CB  THR C  89     166.849 204.268 210.480  1.00 94.10           C
ATOM    739  CG2 THR C  89     166.447 203.977 209.038  1.00 94.10           C
ATOM    740  OG1 THR C  89     166.451 203.167 211.306  1.00 94.10           O
ATOM    741  N   ALA C  90     168.183 205.621 212.689  1.00 93.53           N
ATOM    742  CA  ALA C  90     168.439 205.784 214.118  1.00 93.53           C
ATOM    743  C   ALA C  90     168.010 204.544 214.897  1.00 93.53           C
ATOM    744  O   ALA C  90     168.602 204.214 215.928  1.00 93.53           O
ATOM    745  CB  ALA C  90     167.715 207.017 214.651  1.00 93.53           C
ATOM    746  N   GLY C  91     167.037 203.843 214.424  1.00 92.68           N
ATOM    747  CA  GLY C  91     166.535 202.634 215.060  1.00 92.68           C
ATOM    748  C   GLY C  91     167.523 201.483 215.017  1.00 92.68           C
ATOM    749  O   GLY C  91     167.353 200.486 215.720  1.00 92.68           O
ATOM    750  N   ASP C  92     168.623 201.665 214.255  1.00 95.02           N
ATOM    751  CA  ASP C  92     169.624 200.612 214.118  1.00 95.02           C
ATOM    752  C   ASP C  92     170.787 200.830 215.083  1.00 95.02           C
ATOM    753  O   ASP C  92     171.759 200.071 215.075  1.00 95.02           O
ATOM    754  CB  ASP C  92     170.141 200.548 212.679  1.00 95.02           C
ATOM    755  CG  ASP C  92     169.092 200.066 211.693  1.00 95.02           C
ATOM    756  OD1 ASP C  92     168.922 200.693 210.625  1.00 95.02           O
ATOM    757  OD2 ASP C  92     168.426 199.049 211.988  1.00 95.02           O
ATOM    758  N   THR C  93     170.644 201.911 215.883  1.00 95.09           N
ATOM    759  CA  THR C  93     171.636 202.114 216.931  1.00 95.09           C
ATOM    760  C   THR C  93     171.584 200.979 217.952  1.00 95.09           C
ATOM    761  O   THR C  93     170.538 200.722 218.551  1.00 95.09           O
ATOM    762  CB  THR C  93     171.424 203.461 217.649  1.00 95.09           C
ATOM    763  CG2 THR C  93     172.425 203.642 218.784  1.00 95.09           C
ATOM    764  OG1 THR C  93     171.588 204.528 216.706  1.00 95.09           O
ATOM    765  N   ALA C  94     172.696 200.247 218.050  1.00 93.88           N
ATOM    766  CA  ALA C  94     172.746 199.082 218.930  1.00 93.88           C
ATOM    767  C   ALA C  94     174.176 198.577 219.093  1.00 93.88           C
ATOM    768  O   ALA C  94     175.089 199.049 218.409  1.00 93.88           O
ATOM    769  CB  ALA C  94     171.851 197.967 218.391  1.00 93.88           C
ATOM    770  N   THR C  95     174.375 197.652 220.091  1.00 94.44           N
ATOM    771  CA  THR C  95     175.607 196.876 220.165  1.00 94.44           C
ATOM    772  C   THR C  95     175.496 195.602 219.333  1.00 94.44           C
ATOM    773  O   THR C  95     174.563 194.817 219.516  1.00 94.44           O
ATOM    774  CB  THR C  95     175.955 196.517 221.621  1.00 94.44           C
ATOM    775  CG2 THR C  95     177.290 195.785 221.703  1.00 94.44           C
ATOM    776  OG1 THR C  95     176.033 197.717 222.399  1.00 94.44           O
ATOM    777  N   TYR C  96     176.455 195.463 218.444  1.00 94.94           N
ATOM    778  CA  TYR C  96     176.423 194.333 217.520  1.00 94.94           C
ATOM    779  C   TYR C  96     177.420 193.258 217.940  1.00 94.94           C
ATOM    780  O   TYR C  96     178.604 193.540 218.135  1.00 94.94           O
ATOM    781  CB  TYR C  96     176.725 194.795 216.092  1.00 94.94           C
ATOM    782  CG  TYR C  96     175.671 195.705 215.514  1.00 94.94           C
ATOM    783  CD1 TYR C  96     174.745 195.233 214.586  1.00 94.94           C
ATOM    784  CD2 TYR C  96     175.597 197.043 215.893  1.00 94.94           C
ATOM    785  CE1 TYR C  96     173.774 196.070 214.049  1.00 94.94           C
ATOM    786  CE2 TYR C  96     174.630 197.888 215.361  1.00 94.94           C
ATOM    787  CZ  TYR C  96     173.723 197.395 214.441  1.00 94.94           C
ATOM    788  OH  TYR C  96     172.763 198.226 213.912  1.00 94.94           O
ATOM    789  N   TYR C  97     176.890 191.988 218.093  1.00 93.10           N
ATOM    790  CA  TYR C  97     177.707 190.862 218.531  1.00 93.10           C
ATOM    791  C   TYR C  97     177.825 189.815 217.430  1.00 93.10           C
ATOM    792  O   TYR C  97     176.857 189.543 216.717  1.00 93.10           O
ATOM    793  CB  TYR C  97     177.116 190.229 219.795  1.00 93.10           C
ATOM    794  CG  TYR C  97     177.011 191.184 220.958  1.00 93.10           C
ATOM    795  CD1 TYR C  97     178.112 191.452 221.768  1.00 93.10           C
ATOM    796  CD2 TYR C  97     175.809 191.819 221.253  1.00 93.10           C
ATOM    797  CE1 TYR C  97     178.020 192.328 222.844  1.00 93.10           C
ATOM    798  CE2 TYR C  97     175.704 192.698 222.326  1.00 93.10           C
ATOM    799  CZ  TYR C  97     176.815 192.947 223.114  1.00 93.10           C
ATOM    800  OH  TYR C  97     176.716 193.816 224.178  1.00 93.10           O
ATOM    801  N   CYS C  98     179.085 189.336 217.330  1.00 91.01           N
ATOM    802  CA  CYS C  98     179.252 188.043 216.674  1.00 91.01           C
ATOM    803  C   CYS C  98     179.152 186.904 217.680  1.00 91.01           C
ATOM    804  O   CYS C  98     179.667 187.009 218.795  1.00 91.01           O
ATOM    805  CB  CYS C  98     180.595 187.980 215.948  1.00 91.01           C
ATOM    806  SG  CYS C  98     182.022 188.143 217.044  1.00 91.01           S
ATOM    807  N   ALA C  99     178.351 185.822 217.296  1.00 89.75           N
ATOM    808  CA  ALA C  99     178.202 184.691 218.210  1.00 89.75           C
ATOM    809  C   ALA C  99     178.304 183.365 217.462  1.00 89.75           C
ATOM    810  O   ALA C  99     177.908 183.270 216.296  1.00 89.75           O
ATOM    811  CB  ALA C  99     176.872 184.781 218.952  1.00 89.75           C
ATOM    812  N   ASN C 100     178.950 182.388 218.075  1.00 87.53           N
ATOM    813  CA  ASN C 100     179.038 181.048 217.509  1.00 87.53           C
ATOM    814  C   ASN C 100     177.904 180.154 218.006  1.00 87.53           C
ATOM    815  O   ASN C 100     177.609 180.124 219.200  1.00 87.53           O
ATOM    816  CB  ASN C 100     180.391 180.416 217.836  1.00 87.53           C
ATOM    817  CG  ASN C 100     180.487 178.971 217.384  1.00 87.53           C
ATOM    818  ND2 ASN C 100     180.884 178.766 216.134  1.00 87.53           N
ATOM    819  OD1 ASN C 100     180.206 178.047 218.150  1.00 87.53           O
ATOM    820  N   LEU C 101     177.374 179.584 217.093  1.00 84.31           N
ATOM    821  CA  LEU C 101     176.278 178.675 217.411  1.00 84.31           C
ATOM    822  C   LEU C 101     176.722 177.221 217.276  1.00 84.31           C
ATOM    823  O   LEU C 101     177.258 176.826 216.238  1.00 84.31           O
ATOM    824  CB  LEU C 101     175.077 178.940 216.500  1.00 84.31           C
ATOM    825  CG  LEU C 101     173.838 178.077 216.741  1.00 84.31           C
ATOM    826  CD1 LEU C 101     173.149 178.488 218.038  1.00 84.31           C
ATOM    827  CD2 LEU C 101     172.877 178.180 215.562  1.00 84.31           C
ATOM    828  N   TYR C 102     176.548 176.591 218.277  1.00 81.35           N
ATOM    829  CA  TYR C 102     176.810 175.156 218.268  1.00 81.35           C
ATOM    830  C   TYR C 102     175.527 174.367 218.034  1.00 81.35           C
ATOM    831  O   TYR C 102     174.535 174.561 218.740  1.00 81.35           O
ATOM    832  CB  TYR C 102     177.458 174.720 219.587  1.00 81.35           C
ATOM    833  CG  TYR C 102     177.977 173.304 219.568  1.00 81.35           C
ATOM    834  CD1 TYR C 102     177.244 172.266 220.137  1.00 81.35           C
ATOM    835  CD2 TYR C 102     179.201 173.002 218.983  1.00 81.35           C
ATOM    836  CE1 TYR C 102     177.720 170.957 220.125  1.00 81.35           C
ATOM    837  CE2 TYR C 102     179.688 171.699 218.964  1.00 81.35           C
ATOM    838  CZ  TYR C 102     178.941 170.686 219.536  1.00 81.35           C
ATOM    839  OH  TYR C 102     179.417 169.395 219.522  1.00 81.35           O
ATOM    840  N   TYR C 103     175.663 173.729 217.070  1.00 74.72           N
ATOM    841  CA  TYR C 103     174.531 172.874 216.727  1.00 74.72           C
ATOM    842  C   TYR C 103     174.991 171.446 216.455  1.00 74.72           C
ATOM    843  O   TYR C 103     175.988 171.230 215.763  1.00 74.72           O
ATOM    844  CB  TYR C 103     173.791 173.425 215.506  1.00 74.72           C
ATOM    845  CG  TYR C 103     172.635 172.565 215.057  1.00 74.72           C
ATOM    846  CD1 TYR C 103     172.788 171.639 214.030  1.00 74.72           C
ATOM    847  CD2 TYR C 103     171.387 172.680 215.659  1.00 74.72           C
ATOM    848  CE1 TYR C 103     171.727 170.846 213.610  1.00 74.72           C
ATOM    849  CE2 TYR C 103     170.316 171.891 215.248  1.00 74.72           C
ATOM    850  CZ  TYR C 103     170.496 170.978 214.226  1.00 74.72           C
ATOM    851  OH  TYR C 103     169.439 170.195 213.815  1.00 74.72           O
ATOM    852  N   TYR C 104     174.378 170.638 216.984  1.00 65.95           N
ATOM    853  CA  TYR C 104     174.649 169.233 216.700  1.00 65.95           C
ATOM    854  C   TYR C 104     173.367 168.490 216.346  1.00 65.95           C
ATOM    855  O   TYR C 104     172.376 168.567 217.078  1.00 65.95           O
ATOM    856  CB  TYR C 104     175.328 168.564 217.898  1.00 65.95           C
ATOM    857  CG  TYR C 104     175.756 167.140 217.638  1.00 65.95           C
ATOM    858  CD1 TYR C 104     174.981 166.067 218.070  1.00 65.95           C
ATOM    859  CD2 TYR C 104     176.939 166.866 216.954  1.00 65.95           C
ATOM    860  CE1 TYR C 104     175.373 164.754 217.833  1.00 65.95           C
ATOM    861  CE2 TYR C 104     177.339 165.556 216.710  1.00 65.95           C
ATOM    862  CZ  TYR C 104     176.551 164.509 217.154  1.00 65.95           C
ATOM    863  OH  TYR C 104     176.943 163.210 216.916  1.00 65.95           O
ATOM    864  N   SER C 105     173.293 167.882 215.491  1.00 66.03           N
ATOM    865  CA  SER C 105     172.246 167.001 214.984  1.00 66.03           C
ATOM    866  C   SER C 105     170.862 167.498 215.383  1.00 66.03           C
ATOM    867  O   SER C 105     170.379 168.499 214.850  1.00 66.03           O
ATOM    868  CB  SER C 105     172.451 165.573 215.497  1.00 66.03           C
ATOM    869  OG  SER C 105     171.467 164.703 214.970  1.00 66.03           O
ATOM    870  N   SER C 106     170.497 167.278 215.720  1.00 61.49           N
ATOM    871  CA  SER C 106     169.128 167.539 216.150  1.00 61.49           C
ATOM    872  C   SER C 106     169.100 168.315 217.462  1.00 61.49           C
ATOM    873  O   SER C 106     168.060 168.401 218.118  1.00 61.49           O
ATOM    874  CB  SER C 106     168.356 166.227 216.309  1.00 61.49           C
ATOM    875  OG  SER C 106     169.120 165.278 217.035  1.00 61.49           O
ATOM    876  N   SER C 107     170.151 168.829 217.581  1.00 58.72           N
ATOM    877  CA  SER C 107     170.220 169.504 218.872  1.00 58.72           C
ATOM    878  C   SER C 107     170.000 171.005 218.724  1.00 58.72           C
ATOM    879  O   SER C 107     170.482 171.617 217.766  1.00 58.72           O
ATOM    880  CB  SER C 107     171.567 169.240 219.545  1.00 58.72           C
ATOM    881  OG  SER C 107     171.425 168.318 220.612  1.00 58.72           O
ATOM    882  N   PRO C 108     169.735 171.295 219.324  1.00 68.40           N
ATOM    883  CA  PRO C 108     169.345 172.699 219.456  1.00 68.40           C
ATOM    884  C   PRO C 108     170.544 173.639 219.565  1.00 68.40           C
ATOM    885  O   PRO C 108     171.559 173.284 220.169  1.00 68.40           O
ATOM    886  CB  PRO C 108     168.520 172.717 220.745  1.00 68.40           C
ATOM    887  CG  PRO C 108     168.974 171.513 221.505  1.00 68.40           C
ATOM    888  CD  PRO C 108     169.544 170.521 220.531  1.00 68.40           C
ATOM    889  N   GLY C 109     170.524 174.358 219.143  1.00 79.62           N
ATOM    890  CA  GLY C 109     171.587 175.335 218.977  1.00 79.62           C
ATOM    891  C   GLY C 109     171.654 176.343 220.109  1.00 79.62           C
ATOM    892  O   GLY C 109     170.620 176.762 220.635  1.00 79.62           O
ATOM    893  N   TRP C 110     172.729 176.625 220.681  1.00 88.25           N
ATOM    894  CA  TRP C 110     173.041 177.647 221.676  1.00 88.25           C
ATOM    895  C   TRP C 110     174.322 178.389 221.313  1.00 88.25           C
ATOM    896  O   TRP C 110     175.021 178.010 220.370  1.00 88.25           O
ATOM    897  CB  TRP C 110     173.178 177.019 223.066  1.00 88.25           C
ATOM    898  CG  TRP C 110     174.290 176.019 223.177  1.00 88.25           C
ATOM    899  CD1 TRP C 110     175.579 176.260 223.561  1.00 88.25           C
ATOM    900  CD2 TRP C 110     174.209 174.619 222.893  1.00 88.25           C
ATOM    901  CE2 TRP C 110     175.490 174.072 223.129  1.00 88.25           C
ATOM    902  CE3 TRP C 110     173.178 173.773 222.463  1.00 88.25           C
ATOM    903  NE1 TRP C 110     176.307 175.093 223.534  1.00 88.25           N
ATOM    904  CZ2 TRP C 110     175.767 172.713 222.949  1.00 88.25           C
ATOM    905  CZ3 TRP C 110     173.456 172.423 222.284  1.00 88.25           C
ATOM    906  CH2 TRP C 110     174.739 171.909 222.529  1.00 88.25           C
ATOM    907  N   PHE C 111     174.573 179.534 222.049  1.00 91.42           N
ATOM    908  CA  PHE C 111     175.707 180.399 221.743  1.00 91.42           C
ATOM    909  C   PHE C 111     176.757 180.322 222.845  1.00 91.42           C
ATOM    910  O   PHE C 111     176.680 181.050 223.835  1.00 91.42           O
ATOM    911  CB  PHE C 111     175.245 181.848 221.558  1.00 91.42           C
ATOM    912  CG  PHE C 111     174.211 182.023 220.479  1.00 91.42           C
ATOM    913  CD1 PHE C 111     174.582 182.065 219.141  1.00 91.42           C
ATOM    914  CD2 PHE C 111     172.866 182.145 220.806  1.00 91.42           C
ATOM    915  CE1 PHE C 111     173.626 182.225 218.141  1.00 91.42           C
ATOM    916  CE2 PHE C 111     171.905 182.307 219.811  1.00 91.42           C
ATOM    917  CZ  PHE C 111     172.287 182.347 218.481  1.00 91.42           C
ATOM    918  N   PRO C 112     177.803 179.468 222.695  1.00 89.86           N
ATOM    919  CA  PRO C 112     178.806 179.362 223.761  1.00 89.86           C
ATOM    920  C   PRO C 112     179.805 180.514 223.746  1.00 89.86           C
ATOM    921  O   PRO C 112     180.350 180.876 224.793  1.00 89.86           O
ATOM    922  CB  PRO C 112     179.500 178.032 223.457  1.00 89.86           C
ATOM    923  CG  PRO C 112     179.253 177.793 222.003  1.00 89.86           C
ATOM    924  CD  PRO C 112     177.935 178.414 221.636  1.00 89.86           C
ATOM    925  N   TYR C 113     180.019 181.041 222.500  1.00 89.68           N
ATOM    926  CA  TYR C 113     181.029 182.086 222.387  1.00 89.68           C
ATOM    927  C   TYR C 113     180.441 183.343 221.759  1.00 89.68           C
ATOM    928  O   TYR C 113     179.722 183.271 220.760  1.00 89.68           O
ATOM    929  CB  TYR C 113     182.220 181.597 221.558  1.00 89.68           C
ATOM    930  CG  TYR C 113     182.859 180.342 222.099  1.00 89.68           C
ATOM    931  CD1 TYR C 113     183.642 180.375 223.252  1.00 89.68           C
ATOM    932  CD2 TYR C 113     182.687 179.119 221.460  1.00 89.68           C
ATOM    933  CE1 TYR C 113     184.236 179.222 223.753  1.00 89.68           C
ATOM    934  CE2 TYR C 113     183.274 177.961 221.950  1.00 89.68           C
ATOM    935  CZ  TYR C 113     184.046 178.020 223.096  1.00 89.68           C
ATOM    936  OH  TYR C 113     184.632 176.875 223.588  1.00 89.68           O
ATOM    937  N   TRP C 114     180.727 184.430 222.379  1.00 92.35           N
ATOM    938  CA  TRP C 114     180.293 185.735 221.898  1.00 92.35           C
ATOM    939  C   TRP C 114     181.486 186.656 221.663  1.00 92.35           C
ATOM    940  O   TRP C 114     182.475 186.599 222.399  1.00 92.35           O
ATOM    941  CB  TRP C 114     179.323 186.381 222.892  1.00 92.35           C
ATOM    942  CG  TRP C 114     178.025 185.647 223.039  1.00 92.35           C
ATOM    943  CD1 TRP C 114     177.831 184.416 223.600  1.00 92.35           C
ATOM    944  CD2 TRP C 114     176.733 186.100 222.611  1.00 92.35           C
ATOM    945  CE2 TRP C 114     175.807 185.089 222.947  1.00 92.35           C
ATOM    946  CE3 TRP C 114     176.273 187.262 221.980  1.00 92.35           C
ATOM    947  NE1 TRP C 114     176.499 184.074 223.548  1.00 92.35           N
ATOM    948  CZ2 TRP C 114     174.441 185.208 222.670  1.00 92.35           C
ATOM    949  CZ3 TRP C 114     174.916 187.377 221.705  1.00 92.35           C
ATOM    950  CH2 TRP C 114     174.017 186.355 222.051  1.00 92.35           C
ATOM    951  N   GLY C 115     181.412 187.560 220.696  1.00 91.13           N
ATOM    952  CA  GLY C 115     182.368 188.647 220.573  1.00 91.13           C
ATOM    953  C   GLY C 115     182.187 189.723 221.627  1.00 91.13           C
ATOM    954  O   GLY C 115     181.225 189.689 222.395  1.00 91.13           O
ATOM    955  N   GLN C 116     183.099 190.712 221.585  1.00 90.75           N
ATOM    956  CA  GLN C 116     183.074 191.761 222.596  1.00 90.75           C
ATOM    957  C   GLN C 116     181.943 192.751 222.331  1.00 90.75           C
ATOM    958  O   GLN C 116     181.529 193.486 223.232  1.00 90.75           O
ATOM    959  CB  GLN C 116     184.413 192.498 222.641  1.00 90.75           C
ATOM    960  CG  GLN C 116     184.682 193.363 221.418  1.00 90.75           C
ATOM    961  CD  GLN C 116     185.355 192.598 220.293  1.00 90.75           C
ATOM    962  NE2 GLN C 116     185.970 193.324 219.367  1.00 90.75           N
ATOM    963  OE1 GLN C 116     185.324 191.363 220.260  1.00 90.75           O
ATOM    964  N   GLY C 117     181.420 192.753 221.260  1.00 92.91           N
ATOM    965  CA  GLY C 117     180.387 193.700 220.869  1.00 92.91           C
ATOM    966  C   GLY C 117     180.944 195.021 220.377  1.00 92.91           C
ATOM    967  O   GLY C 117     181.975 195.487 220.864  1.00 92.91           O
ATOM    968  N   THR C 118     180.303 195.595 219.406  1.00 93.65           N
ATOM    969  CA  THR C 118     180.642 196.913 218.885  1.00 93.65           C
ATOM    970  C   THR C 118     179.416 197.819 218.862  1.00 93.65           C
ATOM    971  O   THR C 118     178.416 197.505 218.212  1.00 93.65           O
ATOM    972  CB  THR C 118     181.240 196.820 217.470  1.00 93.65           C
ATOM    973  CG2 THR C 118     181.628 198.198 216.944  1.00 93.65           C
ATOM    974  OG1 THR C 118     182.406 195.987 217.504  1.00 93.65           O
ATOM    975  N   LEU C 119     179.480 198.945 219.690  1.00 93.67           N
ATOM    976  CA  LEU C 119     178.375 199.898 219.709  1.00 93.67           C
ATOM    977  C   LEU C 119     178.423 200.812 218.488  1.00 93.67           C
ATOM    978  O   LEU C 119     179.444 201.452 218.227  1.00 93.67           O
ATOM    979  CB  LEU C 119     178.413 200.736 220.991  1.00 93.67           C
ATOM    980  CG  LEU C 119     177.341 201.819 221.126  1.00 93.67           C
ATOM    981  CD1 LEU C 119     175.953 201.188 221.156  1.00 93.67           C
ATOM    982  CD2 LEU C 119     177.579 202.655 222.376  1.00 93.67           C
ATOM    983  N   VAL C 120     177.362 200.806 217.810  1.00 95.18           N
ATOM    984  CA  VAL C 120     177.247 201.681 216.647  1.00 95.18           C
ATOM    985  C   VAL C 120     176.110 202.677 216.859  1.00 95.18           C
ATOM    986  O   VAL C 120     174.994 202.289 217.211  1.00 95.18           O
ATOM    987  CB  VAL C 120     177.017 200.873 215.350  1.00 95.18           C
ATOM    988  CG1 VAL C 120     176.791 201.811 214.166  1.00 95.18           C
ATOM    989  CG2 VAL C 120     178.197 199.943 215.084  1.00 95.18           C
ATOM    990  N   THR C 121     176.380 203.900 216.751  1.00 94.09           N
ATOM    991  CA  THR C 121     175.380 204.961 216.799  1.00 94.09           C
ATOM    992  C   THR C 121     175.084 205.490 215.400  1.00 94.09           C
ATOM    993  O   THR C 121     176.001 205.816 214.646  1.00 94.09           O
ATOM    994  CB  THR C 121     175.842 206.122 217.702  1.00 94.09           C
ATOM    995  CG2 THR C 121     174.785 207.220 217.769  1.00 94.09           C
ATOM    996  OG1 THR C 121     176.084 205.626 219.025  1.00 94.09           O
ATOM    997  N   VAL C 122     173.826 205.483 214.996  1.00 95.21           N
ATOM    998  CA  VAL C 122     173.393 206.055 213.725  1.00 95.21           C
ATOM    999  C   VAL C 122     172.838 207.460 213.952  1.00 95.21           C
ATOM   1000  O   VAL C 122     171.752 207.622 214.513  1.00 95.21           O
ATOM   1001  CB  VAL C 122     172.331 205.168 213.035  1.00 95.21           C
ATOM   1002  CG1 VAL C 122     171.957 205.738 211.670  1.00 95.21           C
ATOM   1003  CG2 VAL C 122     172.841 203.735 212.901  1.00 95.21           C
ATOM   1004  N   PHE C 123     173.606 208.451 213.479  1.00 93.95           N
ATOM   1005  CA  PHE C 123     173.274 209.845 213.733  1.00 93.95           C
ATOM   1006  C   PHE C 123     173.977 210.760 212.737  1.00 93.95           C
ATOM   1007  O   PHE C 123     175.076 210.450 212.271  1.00 93.95           O
ATOM   1008  CB  PHE C 123     173.653 210.238 215.164  1.00 93.95           C
ATOM   1009  CG  PHE C 123     172.931 211.460 215.670  1.00 93.95           C
ATOM   1010  CD1 PHE C 123     173.604 212.666 215.821  1.00 93.95           C
ATOM   1011  CD2 PHE C 123     171.581 211.399 215.991  1.00 93.95           C
ATOM   1012  CE1 PHE C 123     172.940 213.799 216.290  1.00 93.95           C
ATOM   1013  CE2 PHE C 123     170.911 212.527 216.459  1.00 93.95           C
ATOM   1014  CZ  PHE C 123     171.591 213.725 216.608  1.00 93.95           C
ATOM   1015  N   ALA C 124     173.379 211.845 212.471  1.00 92.32           N
ATOM   1016  CA  ALA C 124     173.859 212.738 211.420  1.00 92.32           C
ATOM   1017  C   ALA C 124     175.043 213.568 211.905  1.00 92.32           C
ATOM   1018  O   ALA C 124     175.916 213.938 211.113  1.00 92.32           O
ATOM   1019  CB  ALA C 124     172.734 213.651 210.941  1.00 92.32           C
ATOM   1020  N   ALA C 125     175.213 213.690 213.248  1.00 91.35           N
ATOM   1021  CA  ALA C 125     176.258 214.550 213.800  1.00 91.35           C
ATOM   1022  C   ALA C 125     177.630 213.895 213.673  1.00 91.35           C
ATOM   1023  O   ALA C 125     177.732 212.684 213.472  1.00 91.35           O
ATOM   1024  CB  ALA C 125     175.961 214.875 215.263  1.00 91.35           C
ATOM   1025  N   SER C 126     178.640 214.754 213.731  1.00 92.83           N
ATOM   1026  CA  SER C 126     180.015 214.276 213.664  1.00 92.83           C
ATOM   1027  C   SER C 126     180.536 213.884 215.042  1.00 92.83           C
ATOM   1028  O   SER C 126     179.994 214.313 216.061  1.00 92.83           O
ATOM   1029  CB  SER C 126     180.923 215.347 213.052  1.00 92.83           C
ATOM   1030  OG  SER C 126     180.530 215.640 211.723  1.00 92.83           O
ATOM   1031  N   THR C 127     181.624 213.128 214.979  1.00 94.93           N
ATOM   1032  CA  THR C 127     182.259 212.720 216.227  1.00 94.93           C
ATOM   1033  C   THR C 127     182.962 213.901 216.889  1.00 94.93           C
ATOM   1034  O   THR C 127     183.405 214.829 216.205  1.00 94.93           O
ATOM   1035  CB  THR C 127     183.270 211.582 215.995  1.00 94.93           C
ATOM   1036  CG2 THR C 127     182.591 210.359 215.392  1.00 94.93           C
ATOM   1037  OG1 THR C 127     184.293 212.037 215.101  1.00 94.93           O
ATOM   1038  N   LYS C 128     182.873 213.900 218.142  1.00 96.81           N
ATOM   1039  CA  LYS C 128     183.642 214.850 218.937  1.00 96.81           C
ATOM   1040  C   LYS C 128     184.411 214.143 220.049  1.00 96.81           C
ATOM   1041  O   LYS C 128     183.835 213.356 220.804  1.00 96.81           O
ATOM   1042  CB  LYS C 128     182.725 215.918 219.531  1.00 96.81           C
ATOM   1043  CG  LYS C 128     183.461 217.022 220.278  1.00 96.81           C
ATOM   1044  CD  LYS C 128     182.498 218.077 220.808  1.00 96.81           C
ATOM   1045  CE  LYS C 128     183.238 219.216 221.494  1.00 96.81           C
ATOM   1046  NZ  LYS C 128     183.883 218.771 222.766  1.00 96.81           N
ATOM   1047  N   GLY C 129     185.769 214.317 220.115  1.00 95.87           N
ATOM   1048  CA  GLY C 129     186.580 213.749 221.179  1.00 95.87           C
ATOM   1049  C   GLY C 129     186.395 214.453 222.511  1.00 95.87           C
ATOM   1050  O   GLY C 129     186.098 215.650 222.552  1.00 95.87           O
ATOM   1051  N   PRO C 130     186.591 213.740 223.638  1.00 97.09           N
ATOM   1052  CA  PRO C 130     186.355 214.329 224.958  1.00 97.09           C
ATOM   1053  C   PRO C 130     187.501 215.230 225.414  1.00 97.09           C
ATOM   1054  O   PRO C 130     188.645 215.033 225.005  1.00 97.09           O
ATOM   1055  CB  PRO C 130     186.225 213.108 225.872  1.00 97.09           C
ATOM   1056  CG  PRO C 130     187.105 212.072 225.253  1.00 97.09           C
ATOM   1057  CD  PRO C 130     187.024 212.207 223.758  1.00 97.09           C
ATOM   1058  N   SER C 131     187.194 216.248 226.195  1.00 97.77           N
ATOM   1059  CA  SER C 131     188.162 216.887 227.081  1.00 97.77           C
ATOM   1060  C   SER C 131     188.233 216.174 228.428  1.00 97.77           C
ATOM   1061  O   SER C 131     187.206 215.765 228.974  1.00 97.77           O
ATOM   1062  CB  SER C 131     187.806 218.359 227.293  1.00 97.77           C
ATOM   1063  OG  SER C 131     187.773 219.050 226.057  1.00 97.77           O
ATOM   1064  N   VAL C 132     189.464 216.016 228.904  1.00 97.71           N
ATOM   1065  CA  VAL C 132     189.622 215.279 230.155  1.00 97.71           C
ATOM   1066  C   VAL C 132     190.217 216.195 231.223  1.00 97.71           C
ATOM   1067  O   VAL C 132     191.267 216.805 231.011  1.00 97.71           O
ATOM   1068  CB  VAL C 132     190.511 214.030 229.967  1.00 97.71           C
ATOM   1069  CG1 VAL C 132     190.613 213.242 231.272  1.00 97.71           C
ATOM   1070  CG2 VAL C 132     189.963 213.147 228.849  1.00 97.71           C
ATOM   1071  N   PHE C 133     189.493 216.303 232.311  1.00 97.32           N
ATOM   1072  CA  PHE C 133     189.915 217.171 233.404  1.00 97.32           C
ATOM   1073  C   PHE C 133     190.096 216.373 234.691  1.00 97.32           C
ATOM   1074  O   PHE C 133     189.288 215.496 235.002  1.00 97.32           O
ATOM   1075  CB  PHE C 133     188.900 218.296 233.623  1.00 97.32           C
ATOM   1076  CG  PHE C 133     188.615 219.107 232.385  1.00 97.32           C
ATOM   1077  CD1 PHE C 133     189.609 219.882 231.804  1.00 97.32           C
ATOM   1078  CD2 PHE C 133     187.354 219.091 231.806  1.00 97.32           C
ATOM   1079  CE1 PHE C 133     189.350 220.633 230.660  1.00 97.32           C
ATOM   1080  CE2 PHE C 133     187.087 219.837 230.662  1.00 97.32           C
ATOM   1081  CZ  PHE C 133     188.086 220.609 230.091  1.00 97.32           C
ATOM   1082  N   PRO C 134     191.156 216.677 235.456  1.00 97.20           N
ATOM   1083  CA  PRO C 134     191.395 215.947 236.705  1.00 97.20           C
ATOM   1084  C   PRO C 134     190.431 216.353 237.818  1.00 97.20           C
ATOM   1085  O   PRO C 134     190.062 217.525 237.921  1.00 97.20           O
ATOM   1086  CB  PRO C 134     192.835 216.323 237.065  1.00 97.20           C
ATOM   1087  CG  PRO C 134     193.020 217.699 236.510  1.00 97.20           C
ATOM   1088  CD  PRO C 134     192.245 217.806 235.227  1.00 97.20           C
ATOM   1089  N   LEU C 135     189.904 215.428 238.514  1.00 97.41           N
ATOM   1090  CA  LEU C 135     189.298 215.630 239.826  1.00 97.41           C
ATOM   1091  C   LEU C 135     190.316 215.407 240.936  1.00 97.41           C
ATOM   1092  O   LEU C 135     190.482 214.282 241.417  1.00 97.41           O
ATOM   1093  CB  LEU C 135     188.105 214.689 240.014  1.00 97.41           C
ATOM   1094  CG  LEU C 135     187.016 214.751 238.941  1.00 97.41           C
ATOM   1095  CD1 LEU C 135     185.960 213.680 239.197  1.00 97.41           C
ATOM   1096  CD2 LEU C 135     186.381 216.138 238.902  1.00 97.41           C
ATOM   1097  N   ALA C 136     190.973 216.468 241.340  1.00 95.35           N
ATOM   1098  CA  ALA C 136     192.153 216.403 242.198  1.00 95.35           C
ATOM   1099  C   ALA C 136     191.763 216.157 243.653  1.00 95.35           C
ATOM   1100  O   ALA C 136     190.776 216.717 244.140  1.00 95.35           O
ATOM   1101  CB  ALA C 136     192.968 217.689 242.079  1.00 95.35           C
ATOM   1102  N   PRO C 137     192.537 215.287 244.303  1.00 93.61           N
ATOM   1103  CA  PRO C 137     192.304 215.105 245.738  1.00 93.61           C
ATOM   1104  C   PRO C 137     192.684 216.338 246.557  1.00 93.61           C
ATOM   1105  O   PRO C 137     193.658 217.023 246.232  1.00 93.61           O
ATOM   1106  CB  PRO C 137     193.202 213.918 246.093  1.00 93.61           C
ATOM   1107  CG  PRO C 137     194.289 213.939 245.070  1.00 93.61           C
ATOM   1108  CD  PRO C 137     193.738 214.521 243.801  1.00 93.61           C
ATOM   1109  N   SER C 138     191.969 216.671 247.455  1.00 91.12           N
ATOM   1110  CA  SER C 138     192.203 217.757 248.402  1.00 91.12           C
ATOM   1111  C   SER C 138     191.684 217.400 249.791  1.00 91.12           C
ATOM   1112  O   SER C 138     191.219 216.282 250.019  1.00 91.12           O
ATOM   1113  CB  SER C 138     191.540 219.046 247.917  1.00 91.12           C
ATOM   1114  OG  SER C 138     190.131 218.959 248.027  1.00 91.12           O
ATOM   1115  N   SER C 139     191.827 218.370 250.609  1.00 89.32           N
ATOM   1116  CA  SER C 139     191.357 218.132 251.968  1.00 89.32           C
ATOM   1117  C   SER C 139     189.860 217.845 251.994  1.00 89.32           C
ATOM   1118  O   SER C 139     189.362 217.194 252.914  1.00 89.32           O
ATOM   1119  CB  SER C 139     191.669 219.332 252.863  1.00 89.32           C
ATOM   1120  OG  SER C 139     191.120 220.519 252.317  1.00 89.32           O
ATOM   1121  N   LYS C 140     189.237 218.202 250.824  1.00 88.50           N
ATOM   1122  CA  LYS C 140     187.788 218.024 250.756  1.00 88.50           C
ATOM   1123  C   LYS C 140     187.428 216.670 250.147  1.00 88.50           C
ATOM   1124  O   LYS C 140     186.275 216.243 250.213  1.00 88.50           O
ATOM   1125  CB  LYS C 140     187.148 219.151 249.947  1.00 88.50           C
ATOM   1126  CG  LYS C 140     187.457 220.545 250.474  1.00 88.50           C
ATOM   1127  CD  LYS C 140     186.832 220.775 251.845  1.00 88.50           C
ATOM   1128  CE  LYS C 140     187.071 222.196 252.337  1.00 88.50           C
ATOM   1129  NZ  LYS C 140     186.615 222.378 253.746  1.00 88.50           N
ATOM   1130  N   SER C 141     188.385 216.027 249.639  1.00 90.10           N
ATOM   1131  CA  SER C 141     188.145 214.732 249.010  1.00 90.10           C
ATOM   1132  C   SER C 141     188.800 213.605 249.800  1.00 90.10           C
ATOM   1133  O   SER C 141     189.100 212.544 249.247  1.00 90.10           O
ATOM   1134  CB  SER C 141     188.669 214.729 247.572  1.00 90.10           C
ATOM   1135  OG  SER C 141     190.023 215.143 247.529  1.00 90.10           O
ATOM   1136  N   THR C 142     189.060 213.803 251.089  1.00 86.51           N
ATOM   1137  CA  THR C 142     189.627 212.809 251.996  1.00 86.51           C
ATOM   1138  C   THR C 142     188.719 212.597 253.203  1.00 86.51           C
ATOM   1139  O   THR C 142     188.083 213.539 253.680  1.00 86.51           O
ATOM   1140  CB  THR C 142     191.031 213.221 252.471  1.00 86.51           C
ATOM   1141  CG2 THR C 142     192.021 213.248 251.310  1.00 86.51           C
ATOM   1142  OG1 THR C 142     190.966 214.528 253.057  1.00 86.51           O
ATOM   1143  N   SER C 143     188.449 211.435 253.535  1.00 87.05           N
ATOM   1144  CA  SER C 143     187.658 211.090 254.711  1.00 87.05           C
ATOM   1145  C   SER C 143     188.186 209.828 255.384  1.00 87.05           C
ATOM   1146  O   SER C 143     188.339 208.790 254.735  1.00 87.05           O
ATOM   1147  CB  SER C 143     186.189 210.895 254.331  1.00 87.05           C
ATOM   1148  OG  SER C 143     185.420 210.523 255.462  1.00 87.05           O
ATOM   1149  N   GLY C 144     188.472 209.944 256.635  1.00 84.95           N
ATOM   1150  CA  GLY C 144     188.859 208.782 257.418  1.00 84.95           C
ATOM   1151  C   GLY C 144     190.087 208.078 256.872  1.00 84.95           C
ATOM   1152  O   GLY C 144     190.124 206.848 256.800  1.00 84.95           O
ATOM   1153  N   GLY C 145     190.920 208.583 256.430  1.00 90.45           N
ATOM   1154  CA  GLY C 145     192.141 207.991 255.909  1.00 90.45           C
ATOM   1155  C   GLY C 145     192.024 207.550 254.462  1.00 90.45           C
ATOM   1156  O   GLY C 145     192.935 206.919 253.923  1.00 90.45           O
ATOM   1157  N   THR C 146     190.895 207.961 253.846  1.00 93.16           N
ATOM   1158  CA  THR C 146     190.669 207.606 252.450  1.00 93.16           C
ATOM   1159  C   THR C 146     190.551 208.857 251.587  1.00 93.16           C
ATOM   1160  O   THR C 146     189.931 209.843 251.993  1.00 93.16           O
ATOM   1161  CB  THR C 146     189.399 206.748 252.293  1.00 93.16           C
ATOM   1162  CG2 THR C 146     189.194 206.331 250.838  1.00 93.16           C
ATOM   1163  OG1 THR C 146     189.522 205.571 253.101  1.00 93.16           O
ATOM   1164  N   ALA C 147     191.231 208.915 250.485  1.00 95.20           N
ATOM   1165  CA  ALA C 147     191.172 210.017 249.528  1.00 95.20           C
ATOM   1166  C   ALA C 147     190.481 209.587 248.239  1.00 95.20           C
ATOM   1167  O   ALA C 147     190.635 208.448 247.793  1.00 95.20           O
ATOM   1168  CB  ALA C 147     192.577 210.536 249.228  1.00 95.20           C
ATOM   1169  N   ALA C 148     189.719 210.446 247.674  1.00 96.30           N
ATOM   1170  CA  ALA C 148     189.085 210.223 246.379  1.00 96.30           C
ATOM   1171  C   ALA C 148     189.679 211.136 245.310  1.00 96.30           C
ATOM   1172  O   ALA C 148     190.019 212.288 245.587  1.00 96.30           O
ATOM   1173  CB  ALA C 148     187.577 210.443 246.481  1.00 96.30           C
ATOM   1174  N   LEU C 149     189.936 210.645 244.231  1.00 97.35           N
ATOM   1175  CA  LEU C 149     190.386 211.384 243.058  1.00 97.35           C
ATOM   1176  C   LEU C 149     189.764 210.814 241.787  1.00 97.35           C
ATOM   1177  O   LEU C 149     189.194 209.721 241.805  1.00 97.35           O
ATOM   1178  CB  LEU C 149     191.913 211.347 242.953  1.00 97.35           C
ATOM   1179  CG  LEU C 149     192.549 209.964 242.793  1.00 97.35           C
ATOM   1180  CD1 LEU C 149     193.294 209.877 241.465  1.00 97.35           C
ATOM   1181  CD2 LEU C 149     193.483 209.668 243.959  1.00 97.35           C
ATOM   1182  N   GLY C 150     189.845 211.600 240.610  1.00 97.15           N
ATOM   1183  CA  GLY C 150     189.214 211.075 239.410  1.00 97.15           C
ATOM   1184  C   GLY C 150     189.462 211.930 238.182  1.00 97.15           C
ATOM   1185  O   GLY C 150     190.266 212.863 238.223  1.00 97.15           O
ATOM   1186  N   CYS C 151     188.785 211.534 237.130  1.00 97.82           N
ATOM   1187  CA  CYS C 151     188.812 212.246 235.857  1.00 97.82           C
ATOM   1188  C   CYS C 151     187.401 212.557 235.375  1.00 97.82           C
ATOM   1189  O   CYS C 151     186.514 211.704 235.444  1.00 97.82           O
ATOM   1190  CB  CYS C 151     189.553 211.428 234.802  1.00 97.82           C
ATOM   1191  SG  CYS C 151     191.335 211.321 235.076  1.00 97.82           S
ATOM   1192  N   LEU C 152     187.193 213.816 235.067  1.00 97.67           N
ATOM   1193  CA  LEU C 152     185.979 214.209 234.363  1.00 97.67           C
ATOM   1194  C   LEU C 152     186.185 214.153 232.853  1.00 97.67           C
ATOM   1195  O   LEU C 152     187.057 214.838 232.313  1.00 97.67           O
ATOM   1196  CB  LEU C 152     185.550 215.620 234.779  1.00 97.67           C
ATOM   1197  CG  LEU C 152     184.292 216.172 234.110  1.00 97.67           C
ATOM   1198  CD1 LEU C 152     183.077 215.337 234.494  1.00 97.67           C
ATOM   1199  CD2 LEU C 152     184.084 217.635 234.485  1.00 97.67           C
ATOM   1200  N   VAL C 153     185.489 213.226 232.143  1.00 97.81           N
ATOM   1201  CA  VAL C 153     185.506 213.097 230.689  1.00 97.81           C
ATOM   1202  C   VAL C 153     184.316 213.844 230.091  1.00 97.81           C
ATOM   1203  O   VAL C 153     183.171 213.406 230.220  1.00 97.81           O
ATOM   1204  CB  VAL C 153     185.479 211.615 230.251  1.00 97.81           C
ATOM   1205  CG1 VAL C 153     185.667 211.495 228.741  1.00 97.81           C
ATOM   1206  CG2 VAL C 153     186.554 210.823 230.993  1.00 97.81           C
ATOM   1207  N   LYS C 154     184.642 214.938 229.449  1.00 97.44           N
ATOM   1208  CA  LYS C 154     183.578 215.905 229.197  1.00 97.44           C
ATOM   1209  C   LYS C 154     183.399 216.153 227.703  1.00 97.44           C
ATOM   1210  O   LYS C 154     184.382 216.216 226.958  1.00 97.44           O
ATOM   1211  CB  LYS C 154     183.867 217.224 229.915  1.00 97.44           C
ATOM   1212  CG  LYS C 154     182.685 218.181 229.959  1.00 97.44           C
ATOM   1213  CD  LYS C 154     182.986 219.406 230.809  1.00 97.44           C
ATOM   1214  CE  LYS C 154     181.822 220.388 230.814  1.00 97.44           C
ATOM   1215  NZ  LYS C 154     181.613 221.005 229.468  1.00 97.44           N
ATOM   1216  N   ASP C 155     182.241 216.286 227.198  1.00 97.10           N
ATOM   1217  CA  ASP C 155     181.802 216.797 225.902  1.00 97.10           C
ATOM   1218  C   ASP C 155     182.316 215.921 224.763  1.00 97.10           C
ATOM   1219  O   ASP C 155     183.155 216.352 223.972  1.00 97.10           O
ATOM   1220  CB  ASP C 155     182.273 218.242 225.708  1.00 97.10           C
ATOM   1221  CG  ASP C 155     181.601 219.216 226.660  1.00 97.10           C
ATOM   1222  OD1 ASP C 155     182.116 220.341 226.843  1.00 97.10           O
ATOM   1223  OD2 ASP C 155     180.554 218.856 227.236  1.00 97.10           O
ATOM   1224  N   TYR C 156     181.902 214.740 224.695  1.00 96.77           N
ATOM   1225  CA  TYR C 156     182.265 213.851 223.597  1.00 96.77           C
ATOM   1226  C   TYR C 156     181.024 213.282 222.922  1.00 96.77           C
ATOM   1227  O   TYR C 156     179.930 213.310 223.493  1.00 96.77           O
ATOM   1228  CB  TYR C 156     183.156 212.709 224.100  1.00 96.77           C
ATOM   1229  CG  TYR C 156     182.473 211.802 225.094  1.00 96.77           C
ATOM   1230  CD1 TYR C 156     182.485 212.094 226.456  1.00 96.77           C
ATOM   1231  CD2 TYR C 156     181.817 210.651 224.672  1.00 96.77           C
ATOM   1232  CE1 TYR C 156     181.860 211.258 227.375  1.00 96.77           C
ATOM   1233  CE2 TYR C 156     181.189 209.808 225.584  1.00 96.77           C
ATOM   1234  CZ  TYR C 156     181.214 210.119 226.931  1.00 96.77           C
ATOM   1235  OH  TYR C 156     180.593 209.289 227.838  1.00 96.77           O
ATOM   1236  N   PHE C 157     181.114 212.841 221.669  1.00 96.60           N
ATOM   1237  CA  PHE C 157     180.075 212.190 220.881  1.00 96.60           C
ATOM   1238  C   PHE C 157     180.688 211.297 219.811  1.00 96.60           C
ATOM   1239  O   PHE C 157     181.677 211.667 219.174  1.00 96.60           O
ATOM   1240  CB  PHE C 157     179.159 213.234 220.233  1.00 96.60           C
ATOM   1241  CG  PHE C 157     177.944 212.645 219.568  1.00 96.60           C
ATOM   1242  CD1 PHE C 157     177.968 212.307 218.222  1.00 96.60           C
ATOM   1243  CD2 PHE C 157     176.778 212.431 220.291  1.00 96.60           C
ATOM   1244  CE1 PHE C 157     176.844 211.762 217.603  1.00 96.60           C
ATOM   1245  CE2 PHE C 157     175.652 211.885 219.680  1.00 96.60           C
ATOM   1246  CZ  PHE C 157     175.687 211.552 218.336  1.00 96.60           C
ATOM   1247  N   PRO C 158     179.991 210.069 219.564  1.00 94.69           N
ATOM   1248  CA  PRO C 158     178.943 209.469 220.398  1.00 94.69           C
ATOM   1249  C   PRO C 158     179.506 208.685 221.580  1.00 94.69           C
ATOM   1250  O   PRO C 158     180.689 208.815 221.905  1.00 94.69           O
ATOM   1251  CB  PRO C 158     178.209 208.541 219.426  1.00 94.69           C
ATOM   1252  CG  PRO C 158     179.277 208.001 218.533  1.00 94.69           C
ATOM   1253  CD  PRO C 158     180.313 209.070 218.326  1.00 94.69           C
ATOM   1254  N   GLU C 159     178.824 207.785 222.267  1.00 93.37           N
ATOM   1255  CA  GLU C 159     179.297 206.802 223.237  1.00 93.37           C
ATOM   1256  C   GLU C 159     180.224 205.783 222.582  1.00 93.37           C
ATOM   1257  O   GLU C 159     180.152 205.557 221.372  1.00 93.37           O
ATOM   1258  CB  GLU C 159     178.114 206.088 223.900  1.00 93.37           C
ATOM   1259  CG  GLU C 159     177.334 206.964 224.868  1.00 93.37           C
ATOM   1260  CD  GLU C 159     176.648 206.172 225.971  1.00 93.37           C
ATOM   1261  OE1 GLU C 159     177.311 205.837 226.979  1.00 93.37           O
ATOM   1262  OE2 GLU C 159     175.439 205.884 225.827  1.00 93.37           O
ATOM   1263  N   PRO C 160     180.994 205.019 222.867  1.00 92.16           N
ATOM   1264  CA  PRO C 160     181.374 205.042 224.281  1.00 92.16           C
ATOM   1265  C   PRO C 160     182.797 205.547 224.502  1.00 92.16           C
ATOM   1266  O   PRO C 160     183.593 205.591 223.561  1.00 92.16           O
ATOM   1267  CB  PRO C 160     181.241 203.577 224.707  1.00 92.16           C
ATOM   1268  CG  PRO C 160     181.606 202.792 223.488  1.00 92.16           C
ATOM   1269  CD  PRO C 160     181.107 203.529 222.280  1.00 92.16           C
ATOM   1270  N   VAL C 161     183.170 205.826 225.665  1.00 96.56           N
ATOM   1271  CA  VAL C 161     184.539 206.052 226.120  1.00 96.56           C
ATOM   1272  C   VAL C 161     184.923 204.988 227.146  1.00 96.56           C
ATOM   1273  O   VAL C 161     184.083 204.541 227.932  1.00 96.56           O
ATOM   1274  CB  VAL C 161     184.711 207.462 226.725  1.00 96.56           C
ATOM   1275  CG1 VAL C 161     184.453 208.536 225.671  1.00 96.56           C
ATOM   1276  CG2 VAL C 161     183.779 207.647 227.923  1.00 96.56           C
ATOM   1277  N   THR C 162     186.051 204.439 227.007  1.00 95.59           N
ATOM   1278  CA  THR C 162     186.580 203.545 228.031  1.00 95.59           C
ATOM   1279  C   THR C 162     187.585 204.274 228.919  1.00 95.59           C
ATOM   1280  O   THR C 162     188.348 205.115 228.440  1.00 95.59           O
ATOM   1281  CB  THR C 162     187.249 202.307 227.405  1.00 95.59           C
ATOM   1282  CG2 THR C 162     186.243 201.490 226.598  1.00 95.59           C
ATOM   1283  OG1 THR C 162     188.306 202.731 226.538  1.00 95.59           O
ATOM   1284  N   VAL C 163     187.614 204.027 230.213  1.00 97.60           N
ATOM   1285  CA  VAL C 163     188.534 204.629 231.169  1.00 97.60           C
ATOM   1286  C   VAL C 163     189.229 203.538 231.980  1.00 97.60           C
ATOM   1287  O   VAL C 163     188.572 202.645 232.522  1.00 97.60           O
ATOM   1288  CB  VAL C 163     187.807 205.613 232.115  1.00 97.60           C
ATOM   1289  CG1 VAL C 163     188.805 206.308 233.041  1.00 97.60           C
ATOM   1290  CG2 VAL C 163     187.016 206.641 231.308  1.00 97.60           C
ATOM   1291  N   SER C 164     190.476 203.486 231.955  1.00 96.79           N
ATOM   1292  CA  SER C 164     191.283 202.646 232.831  1.00 96.79           C
ATOM   1293  C   SER C 164     192.228 203.485 233.685  1.00 96.79           C
ATOM   1294  O   SER C 164     192.433 204.668 233.412  1.00 96.79           O
ATOM   1295  CB  SER C 164     192.086 201.631 232.014  1.00 96.79           C
ATOM   1296  OG  SER C 164     192.998 202.290 231.152  1.00 96.79           O
ATOM   1297  N   TRP C 165     192.736 202.878 234.825  1.00 97.13           N
ATOM   1298  CA  TRP C 165     193.632 203.592 235.731  1.00 97.13           C
ATOM   1299  C   TRP C 165     195.000 202.916 235.786  1.00 97.13           C
ATOM   1300  O   TRP C 165     195.091 201.695 235.918  1.00 97.13           O
ATOM   1301  CB  TRP C 165     193.031 203.665 237.138  1.00 97.13           C
ATOM   1302  CG  TRP C 165     191.903 204.646 237.266  1.00 97.13           C
ATOM   1303  CD1 TRP C 165     190.584 204.429 236.980  1.00 97.13           C
ATOM   1304  CD2 TRP C 165     192.000 206.003 237.707  1.00 97.13           C
ATOM   1305  CE2 TRP C 165     190.699 206.550 237.668  1.00 97.13           C
ATOM   1306  CE3 TRP C 165     193.065 206.811 238.136  1.00 97.13           C
ATOM   1307  NE1 TRP C 165     189.854 205.570 237.221  1.00 97.13           N
ATOM   1308  CZ2 TRP C 165     190.431 207.870 238.040  1.00 97.13           C
ATOM   1309  CZ3 TRP C 165     192.795 208.124 238.506  1.00 97.13           C
ATOM   1310  CH2 TRP C 165     191.488 208.636 238.454  1.00 97.13           C
ATOM   1311  N   ASN C 166     196.035 203.782 235.546  1.00 96.59           N
ATOM   1312  CA  ASN C 166     197.405 203.284 235.530  1.00 96.59           C
ATOM   1313  C   ASN C 166     197.559 202.100 234.579  1.00 96.59           C
ATOM   1314  O   ASN C 166     198.154 201.083 234.937  1.00 96.59           O
ATOM   1315  CB  ASN C 166     197.850 202.892 236.940  1.00 96.59           C
ATOM   1316  CG  ASN C 166     198.095 204.093 237.830  1.00 96.59           C
ATOM   1317  ND2 ASN C 166     198.416 203.840 239.093  1.00 96.59           N
ATOM   1318  OD1 ASN C 166     197.996 205.239 237.387  1.00 96.59           O
ATOM   1319  N   SER C 167     196.985 202.279 233.385  1.00 97.18           N
ATOM   1320  CA  SER C 167     197.046 201.308 232.297  1.00 97.18           C
ATOM   1321  C   SER C 167     196.518 199.948 232.736  1.00 97.18           C
ATOM   1322  O   SER C 167     197.041 198.910 232.324  1.00 97.18           O
ATOM   1323  CB  SER C 167     198.479 201.168 231.784  1.00 97.18           C
ATOM   1324  OG  SER C 167     198.971 202.411 231.316  1.00 97.18           O
ATOM   1325  N   GLY C 168     195.516 199.975 233.557  1.00 95.78           N
ATOM   1326  CA  GLY C 168     194.852 198.751 233.984  1.00 95.78           C
ATOM   1327  C   GLY C 168     195.396 198.205 235.289  1.00 95.78           C
ATOM   1328  O   GLY C 168     194.829 197.272 235.862  1.00 95.78           O
ATOM   1329  N   ALA C 169     196.435 198.787 235.791  1.00 96.62           N
ATOM   1330  CA  ALA C 169     197.081 198.295 237.003  1.00 96.62           C
ATOM   1331  C   ALA C 169     196.243 198.612 238.240  1.00 96.62           C
ATOM   1332  O   ALA C 169     196.333 197.914 239.252  1.00 96.62           O
ATOM   1333  CB  ALA C 169     198.478 198.899 237.143  1.00 96.62           C
ATOM   1334  N   LEU C 170     195.496 199.668 238.233  1.00 96.54           N
ATOM   1335  CA  LEU C 170     194.626 200.062 239.336  1.00 96.54           C
ATOM   1336  C   LEU C 170     193.164 199.776 239.004  1.00 96.54           C
ATOM   1337  O   LEU C 170     192.583 200.423 238.131  1.00 96.54           O
ATOM   1338  CB  LEU C 170     194.806 201.548 239.655  1.00 96.54           C
ATOM   1339  CG  LEU C 170     193.965 202.102 240.805  1.00 96.54           C
ATOM   1340  CD1 LEU C 170     194.270 201.349 242.095  1.00 96.54           C
ATOM   1341  CD2 LEU C 170     194.215 203.595 240.979  1.00 96.54           C
ATOM   1342  N   THR C 171     192.593 198.730 239.712  1.00 95.21           N
ATOM   1343  CA  THR C 171     191.209 198.364 239.440  1.00 95.21           C
ATOM   1344  C   THR C 171     190.370 198.431 240.712  1.00 95.21           C
ATOM   1345  O   THR C 171     189.153 198.614 240.650  1.00 95.21           O
ATOM   1346  CB  THR C 171     191.113 196.951 238.833  1.00 95.21           C
ATOM   1347  CG2 THR C 171     191.821 196.883 237.484  1.00 95.21           C
ATOM   1348  OG1 THR C 171     191.721 196.012 239.727  1.00 95.21           O
ATOM   1349  N   SER C 172     191.043 198.277 241.872  1.00 96.34           N
ATOM   1350  CA  SER C 172     190.341 198.271 243.153  1.00 96.34           C
ATOM   1351  C   SER C 172     189.882 199.673 243.539  1.00 96.34           C
ATOM   1352  O   SER C 172     190.655 200.630 243.462  1.00 96.34           O
ATOM   1353  CB  SER C 172     191.241 197.700 244.252  1.00 96.34           C
ATOM   1354  OG  SER C 172     190.555 197.659 245.491  1.00 96.34           O
ATOM   1355  N   GLY C 173     188.646 199.862 243.926  1.00 95.94           N
ATOM   1356  CA  GLY C 173     188.087 201.125 244.379  1.00 95.94           C
ATOM   1357  C   GLY C 173     187.696 202.049 243.240  1.00 95.94           C
ATOM   1358  O   GLY C 173     187.361 203.214 243.464  1.00 95.94           O
ATOM   1359  N   VAL C 174     187.731 201.464 241.986  1.00 97.32           N
ATOM   1360  CA  VAL C 174     187.444 202.280 240.810  1.00 97.32           C
ATOM   1361  C   VAL C 174     185.951 202.227 240.494  1.00 97.32           C
ATOM   1362  O   VAL C 174     185.343 201.154 240.513  1.00 97.32           O
ATOM   1363  CB  VAL C 174     188.263 201.816 239.585  1.00 97.32           C
ATOM   1364  CG1 VAL C 174     187.821 202.558 238.325  1.00 97.32           C
ATOM   1365  CG2 VAL C 174     189.756 202.020 239.834  1.00 97.32           C
ATOM   1366  N   HIS C 175     185.369 203.374 240.287  1.00 97.03           N
ATOM   1367  CA  HIS C 175     184.015 203.518 239.763  1.00 97.03           C
ATOM   1368  C   HIS C 175     183.994 204.414 238.529  1.00 97.03           C
ATOM   1369  O   HIS C 175     184.471 205.550 238.572  1.00 97.03           O
ATOM   1370  CB  HIS C 175     183.081 204.083 240.836  1.00 97.03           C
ATOM   1371  CG  HIS C 175     183.022 203.252 242.079  1.00 97.03           C
ATOM   1372  CD2 HIS C 175     183.428 203.513 243.343  1.00 97.03           C
ATOM   1373  ND1 HIS C 175     182.498 201.978 242.097  1.00 97.03           N
ATOM   1374  CE1 HIS C 175     182.581 201.491 243.325  1.00 97.03           C
ATOM   1375  NE2 HIS C 175     183.144 202.404 244.099  1.00 97.03           N
ATOM   1376  N   THR C 176     183.499 203.780 237.463  1.00 97.32           N
ATOM   1377  CA  THR C 176     183.230 204.565 236.263  1.00 97.32           C
ATOM   1378  C   THR C 176     181.729 204.709 236.034  1.00 97.32           C
ATOM   1379  O   THR C 176     181.018 203.709 235.902  1.00 97.32           O
ATOM   1380  CB  THR C 176     183.884 203.930 235.020  1.00 97.32           C
ATOM   1381  CG2 THR C 176     183.646 204.783 233.779  1.00 97.32           C
ATOM   1382  OG1 THR C 176     185.294 203.809 235.239  1.00 97.32           O
ATOM   1383  N   PHE C 177     181.257 205.945 235.969  1.00 97.10           N
ATOM   1384  CA  PHE C 177     179.826 206.214 235.933  1.00 97.10           C
ATOM   1385  C   PHE C 177     179.307 206.199 234.499  1.00 97.10           C
ATOM   1386  O   PHE C 177     180.023 206.582 233.572  1.00 97.10           O
ATOM   1387  CB  PHE C 177     179.514 207.563 236.587  1.00 97.10           C
ATOM   1388  CG  PHE C 177     179.838 207.614 238.057  1.00 97.10           C
ATOM   1389  CD1 PHE C 177     178.859 207.358 239.007  1.00 97.10           C
ATOM   1390  CD2 PHE C 177     181.124 207.916 238.488  1.00 97.10           C
ATOM   1391  CE1 PHE C 177     179.155 207.404 240.368  1.00 97.10           C
ATOM   1392  CE2 PHE C 177     181.429 207.963 239.845  1.00 97.10           C
ATOM   1393  CZ  PHE C 177     180.442 207.708 240.784  1.00 97.10           C
ATOM   1394  N   PRO C 178     178.040 205.602 234.343  1.00 96.34           N
ATOM   1395  CA  PRO C 178     177.443 205.729 233.012  1.00 96.34           C
ATOM   1396  C   PRO C 178     177.407 207.175 232.515  1.00 96.34           C
ATOM   1397  O   PRO C 178     177.220 208.099 233.310  1.00 96.34           O
ATOM   1398  CB  PRO C 178     176.027 205.185 233.206  1.00 96.34           C
ATOM   1399  CG  PRO C 178     176.114 204.317 234.418  1.00 96.34           C
ATOM   1400  CD  PRO C 178     177.136 204.899 235.350  1.00 96.34           C
ATOM   1401  N   ALA C 179     177.560 207.399 231.274  1.00 96.70           N
ATOM   1402  CA  ALA C 179     177.590 208.734 230.682  1.00 96.70           C
ATOM   1403  C   ALA C 179     176.220 209.401 230.762  1.00 96.70           C
ATOM   1404  O   ALA C 179     175.190 208.729 230.681  1.00 96.70           O
ATOM   1405  CB  ALA C 179     178.061 208.665 229.232  1.00 96.70           C
ATOM   1406  N   VAL C 180     176.211 210.677 230.975  1.00 96.40           N
ATOM   1407  CA  VAL C 180     174.984 211.463 230.923  1.00 96.40           C
ATOM   1408  C   VAL C 180     174.988 212.344 229.674  1.00 96.40           C
ATOM   1409  O   VAL C 180     176.044 212.800 229.233  1.00 96.40           O
ATOM   1410  CB  VAL C 180     174.811 212.334 232.188  1.00 96.40           C
ATOM   1411  CG1 VAL C 180     174.681 211.458 233.433  1.00 96.40           C
ATOM   1412  CG2 VAL C 180     175.984 213.301 232.332  1.00 96.40           C
ATOM   1413  N   LEU C 181     173.813 212.446 229.038  1.00 96.42           N
ATOM   1414  CA  LEU C 181     173.651 213.314 227.876  1.00 96.42           C
ATOM   1415  C   LEU C 181     173.329 214.743 228.307  1.00 96.42           C
ATOM   1416  O   LEU C 181     172.330 214.977 228.991  1.00 96.42           O
ATOM   1417  CB  LEU C 181     172.542 212.784 226.960  1.00 96.42           C
ATOM   1418  CG  LEU C 181     172.383 213.491 225.612  1.00 96.42           C
ATOM   1419  CD1 LEU C 181     173.648 213.332 224.777  1.00 96.42           C
ATOM   1420  CD2 LEU C 181     171.170 212.948 224.866  1.00 96.42           C
ATOM   1421  N   GLN C 182     174.171 215.673 228.020  1.00 95.78           N
ATOM   1422  CA  GLN C 182     173.982 217.077 228.365  1.00 95.78           C
ATOM   1423  C   GLN C 182     173.032 217.763 227.385  1.00 95.78           C
ATOM   1424  O   GLN C 182     172.737 217.222 226.317  1.00 95.78           O
ATOM   1425  CB  GLN C 182     175.325 217.810 228.393  1.00 95.78           C
ATOM   1426  CG  GLN C 182     176.357 217.165 229.309  1.00 95.78           C
ATOM   1427  CD  GLN C 182     177.714 217.838 229.228  1.00 95.78           C
ATOM   1428  NE2 GLN C 182     178.235 217.978 228.013  1.00 95.78           N
ATOM   1429  OE1 GLN C 182     178.291 218.227 230.248  1.00 95.78           O
ATOM   1430  N   SER C 183     172.504 218.954 227.749  1.00 95.98           N
ATOM   1431  CA  SER C 183     171.559 219.687 226.915  1.00 95.98           C
ATOM   1432  C   SER C 183     172.181 220.059 225.573  1.00 95.98           C
ATOM   1433  O   SER C 183     171.471 220.230 224.578  1.00 95.98           O
ATOM   1434  CB  SER C 183     171.078 220.950 227.630  1.00 95.98           C
ATOM   1435  OG  SER C 183     172.175 221.758 228.016  1.00 95.98           O
ATOM   1436  N   SER C 184     173.511 220.024 225.534  1.00 94.52           N
ATOM   1437  CA  SER C 184     174.245 220.352 224.314  1.00 94.52           C
ATOM   1438  C   SER C 184     174.189 219.208 223.310  1.00 94.52           C
ATOM   1439  O   SER C 184     174.527 219.387 222.138  1.00 94.52           O
ATOM   1440  CB  SER C 184     175.700 220.687 224.640  1.00 94.52           C
ATOM   1441  OG  SER C 184     176.363 219.564 225.196  1.00 94.52           O
ATOM   1442  N   GLY C 185     173.745 218.080 223.674  1.00 95.27           N
ATOM   1443  CA  GLY C 185     173.754 216.886 222.843  1.00 95.27           C
ATOM   1444  C   GLY C 185     175.042 216.093 222.954  1.00 95.27           C
ATOM   1445  O   GLY C 185     175.224 215.094 222.254  1.00 95.27           O
ATOM   1446  N   LEU C 186     175.938 216.559 223.882  1.00 96.28           N
ATOM   1447  CA  LEU C 186     177.205 215.873 224.105  1.00 96.28           C
ATOM   1448  C   LEU C 186     177.183 215.103 225.422  1.00 96.28           C
ATOM   1449  O   LEU C 186     176.450 215.468 226.346  1.00 96.28           O
ATOM   1450  CB  LEU C 186     178.364 216.873 224.106  1.00 96.28           C
ATOM   1451  CG  LEU C 186     178.569 217.672 222.820  1.00 96.28           C
ATOM   1452  CD1 LEU C 186     179.652 218.729 223.017  1.00 96.28           C
ATOM   1453  CD2 LEU C 186     178.928 216.744 221.665  1.00 96.28           C
ATOM   1454  N   TYR C 187     178.021 214.034 225.504  1.00 96.60           N
ATOM   1455  CA  TYR C 187     178.055 213.162 226.673  1.00 96.60           C
ATOM   1456  C   TYR C 187     179.166 213.578 227.630  1.00 96.60           C
ATOM   1457  O   TYR C 187     180.165 214.169 227.213  1.00 96.60           O
ATOM   1458  CB  TYR C 187     178.248 211.702 226.252  1.00 96.60           C
ATOM   1459  CG  TYR C 187     177.051 211.110 225.550  1.00 96.60           C
ATOM   1460  CD1 TYR C 187     175.933 210.692 226.268  1.00 96.60           C
ATOM   1461  CD2 TYR C 187     177.034 210.966 224.166  1.00 96.60           C
ATOM   1462  CE1 TYR C 187     174.828 210.144 225.627  1.00 96.60           C
ATOM   1463  CE2 TYR C 187     175.934 210.421 223.515  1.00 96.60           C
ATOM   1464  CZ  TYR C 187     174.838 210.012 224.253  1.00 96.60           C
ATOM   1465  OH  TYR C 187     173.747 209.470 223.610  1.00 96.60           O
ATOM   1466  N   SER C 188     178.957 213.321 228.851  1.00 97.77           N
ATOM   1467  CA  SER C 188     179.956 213.499 229.901  1.00 97.77           C
ATOM   1468  C   SER C 188     179.858 212.395 230.947  1.00 97.77           C
ATOM   1469  O   SER C 188     178.763 211.916 231.254  1.00 97.77           O
ATOM   1470  CB  SER C 188     179.792 214.863 230.570  1.00 97.77           C
ATOM   1471  OG  SER C 188     180.835 215.094 231.503  1.00 97.77           O
ATOM   1472  N   LEU C 189     180.975 211.983 231.461  1.00 97.01           N
ATOM   1473  CA  LEU C 189     180.979 211.019 232.555  1.00 97.01           C
ATOM   1474  C   LEU C 189     182.178 211.242 233.472  1.00 97.01           C
ATOM   1475  O   LEU C 189     183.123 211.948 233.105  1.00 97.01           O
ATOM   1476  CB  LEU C 189     180.998 209.589 232.012  1.00 97.01           C
ATOM   1477  CG  LEU C 189     182.290 209.140 231.324  1.00 97.01           C
ATOM   1478  CD1 LEU C 189     183.330 208.737 232.365  1.00 97.01           C
ATOM   1479  CD2 LEU C 189     182.014 207.990 230.362  1.00 97.01           C
ATOM   1480  N   SER C 190     182.133 210.650 234.655  1.00 97.29           N
ATOM   1481  CA  SER C 190     183.220 210.715 235.624  1.00 97.29           C
ATOM   1482  C   SER C 190     183.707 209.317 236.000  1.00 97.29           C
ATOM   1483  O   SER C 190     182.917 208.375 236.060  1.00 97.29           O
ATOM   1484  CB  SER C 190     182.778 211.465 236.879  1.00 97.29           C
ATOM   1485  OG  SER C 190     182.338 212.772 236.557  1.00 97.29           O
ATOM   1486  N   SER C 191     184.960 209.140 236.125  1.00 97.95           N
ATOM   1487  CA  SER C 191     185.585 207.960 236.710  1.00 97.95           C
ATOM   1488  C   SER C 191     186.390 208.321 237.955  1.00 97.95           C
ATOM   1489  O   SER C 191     187.210 209.243 237.926  1.00 97.95           O
ATOM   1490  CB  SER C 191     186.493 207.273 235.688  1.00 97.95           C
ATOM   1491  OG  SER C 191     187.040 206.079 236.225  1.00 97.95           O
ATOM   1492  N   VAL C 192     186.113 207.658 239.059  1.00 97.28           N
ATOM   1493  CA  VAL C 192     186.764 208.030 240.313  1.00 97.28           C
ATOM   1494  C   VAL C 192     187.377 206.792 240.964  1.00 97.28           C
ATOM   1495  O   VAL C 192     186.975 205.665 240.669  1.00 97.28           O
ATOM   1496  CB  VAL C 192     185.774 208.708 241.285  1.00 97.28           C
ATOM   1497  CG1 VAL C 192     185.191 209.977 240.663  1.00 97.28           C
ATOM   1498  CG2 VAL C 192     184.659 207.740 241.676  1.00 97.28           C
ATOM   1499  N   VAL C 193     188.409 206.991 241.755  1.00 97.44           N
ATOM   1500  CA  VAL C 193     189.043 205.934 242.534  1.00 97.44           C
ATOM   1501  C   VAL C 193     189.263 206.409 243.968  1.00 97.44           C
ATOM   1502  O   VAL C 193     189.588 207.576 244.197  1.00 97.44           O
ATOM   1503  CB  VAL C 193     190.382 205.491 241.906  1.00 97.44           C
ATOM   1504  CG1 VAL C 193     191.365 206.661 241.848  1.00 97.44           C
ATOM   1505  CG2 VAL C 193     190.980 204.327 242.694  1.00 97.44           C
ATOM   1506  N   THR C 194     188.969 205.604 244.984  1.00 96.19           N
ATOM   1507  CA  THR C 194     189.301 205.870 246.378  1.00 96.19           C
ATOM   1508  C   THR C 194     190.544 205.089 246.797  1.00 96.19           C
ATOM   1509  O   THR C 194     190.655 203.894 246.517  1.00 96.19           O
ATOM   1510  CB  THR C 194     188.127 205.511 247.310  1.00 96.19           C
ATOM   1511  CG2 THR C 194     186.912 206.389 247.026  1.00 96.19           C
ATOM   1512  OG1 THR C 194     187.771 204.138 247.111  1.00 96.19           O
ATOM   1513  N   VAL C 195     191.543 205.742 247.449  1.00 95.32           N
ATOM   1514  CA  VAL C 195     192.813 205.165 247.877  1.00 95.32           C
ATOM   1515  C   VAL C 195     193.142 205.631 249.291  1.00 95.32           C
ATOM   1516  O   VAL C 195     192.594 206.627 249.768  1.00 95.32           O
ATOM   1517  CB  VAL C 195     193.960 205.540 246.912  1.00 95.32           C
ATOM   1518  CG1 VAL C 195     193.687 204.997 245.509  1.00 95.32           C
ATOM   1519  CG2 VAL C 195     194.152 207.055 246.874  1.00 95.32           C
ATOM   1520  N   PRO C 196     193.952 204.865 250.036  1.00 94.59           N
ATOM   1521  CA  PRO C 196     194.412 205.400 251.319  1.00 94.59           C
ATOM   1522  C   PRO C 196     195.113 206.750 251.177  1.00 94.59           C
ATOM   1523  O   PRO C 196     195.891 206.950 250.241  1.00 94.59           O
ATOM   1524  CB  PRO C 196     195.387 204.330 251.818  1.00 94.59           C
ATOM   1525  CG  PRO C 196     194.990 203.084 251.092  1.00 94.59           C
ATOM   1526  CD  PRO C 196     194.458 203.469 249.742  1.00 94.59           C
ATOM   1527  N   SER C 197     194.899 207.643 252.031  1.00 94.98           N
ATOM   1528  CA  SER C 197     195.462 208.989 251.958  1.00 94.98           C
ATOM   1529  C   SER C 197     196.988 208.949 251.960  1.00 94.98           C
ATOM   1530  O   SER C 197     197.635 209.791 251.333  1.00 94.98           O
ATOM   1531  CB  SER C 197     194.966 209.843 253.126  1.00 94.98           C
ATOM   1532  OG  SER C 197     193.559 210.011 253.064  1.00 94.98           O
ATOM   1533  N   SER C 198     197.602 207.923 252.583  1.00 94.52           N
ATOM   1534  CA  SER C 198     199.050 207.795 252.723  1.00 94.52           C
ATOM   1535  C   SER C 198     199.705 207.461 251.386  1.00 94.52           C
ATOM   1536  O   SER C 198     200.913 207.646 251.215  1.00 94.52           O
ATOM   1537  CB  SER C 198     199.398 206.719 253.752  1.00 94.52           C
ATOM   1538  OG  SER C 198     198.797 205.481 253.410  1.00 94.52           O
ATOM   1539  N   SER C 199     198.845 207.068 250.378  1.00 94.92           N
ATOM   1540  CA  SER C 199     199.401 206.638 249.098  1.00 94.92           C
ATOM   1541  C   SER C 199     199.458 207.793 248.104  1.00 94.92           C
ATOM   1542  O   SER C 199     200.071 207.673 247.042  1.00 94.92           O
ATOM   1543  CB  SER C 199     198.573 205.492 248.513  1.00 94.92           C
ATOM   1544  OG  SER C 199     198.580 204.371 249.380  1.00 94.92           O
ATOM   1545  N   LEU C 200     198.822 209.010 248.417  1.00 93.03           N
ATOM   1546  CA  LEU C 200     198.716 210.120 247.475  1.00 93.03           C
ATOM   1547  C   LEU C 200     200.091 210.689 247.148  1.00 93.03           C
ATOM   1548  O   LEU C 200     200.333 211.135 246.024  1.00 93.03           O
ATOM   1549  CB  LEU C 200     197.816 211.221 248.045  1.00 93.03           C
ATOM   1550  CG  LEU C 200     196.318 210.918 248.087  1.00 93.03           C
ATOM   1551  CD1 LEU C 200     195.565 212.063 248.761  1.00 93.03           C
ATOM   1552  CD2 LEU C 200     195.783 210.675 246.681  1.00 93.03           C
ATOM   1553  N   GLY C 201     201.100 210.592 247.864  1.00 89.40           N
ATOM   1554  CA  GLY C 201     202.440 211.115 247.666  1.00 89.40           C
ATOM   1555  C   GLY C 201     203.325 210.200 246.840  1.00 89.40           C
ATOM   1556  O   GLY C 201     203.707 210.541 245.719  1.00 89.40           O
ATOM   1557  N   PRO C 202     203.432 208.972 247.292  1.00 93.54           N
ATOM   1558  CA  PRO C 202     204.391 208.062 246.658  1.00 93.54           C
ATOM   1559  C   PRO C 202     203.868 207.471 245.351  1.00 93.54           C
ATOM   1560  O   PRO C 202     204.658 207.079 244.490  1.00 93.54           O
ATOM   1561  CB  PRO C 202     204.585 206.969 247.712  1.00 93.54           C
ATOM   1562  CG  PRO C 202     203.372 207.054 248.582  1.00 93.54           C
ATOM   1563  CD  PRO C 202     202.877 208.471 248.570  1.00 93.54           C
ATOM   1564  N   GLN C 203     202.587 207.419 245.202  1.00 95.94           N
ATOM   1565  CA  GLN C 203     202.007 206.769 244.031  1.00 95.94           C
ATOM   1566  C   GLN C 203     201.519 207.797 243.017  1.00 95.94           C
ATOM   1567  O   GLN C 203     201.022 208.861 243.390  1.00 95.94           O
ATOM   1568  CB  GLN C 203     200.853 205.851 244.445  1.00 95.94           C
ATOM   1569  CG  GLN C 203     200.314 204.993 243.308  1.00 95.94           C
ATOM   1570  CD  GLN C 203     201.335 203.997 242.791  1.00 95.94           C
ATOM   1571  NE2 GLN C 203     201.572 204.015 241.484  1.00 95.94           N
ATOM   1572  OE1 GLN C 203     201.908 203.217 243.559  1.00 95.94           O
ATOM   1573  N   THR C 204     201.740 207.594 241.775  1.00 95.78           N
ATOM   1574  CA  THR C 204     201.216 208.406 240.683  1.00 95.78           C
ATOM   1575  C   THR C 204     199.939 207.789 240.115  1.00 95.78           C
ATOM   1576  O   THR C 204     199.861 206.574 239.922  1.00 95.78           O
ATOM   1577  CB  THR C 204     202.256 208.564 239.557  1.00 95.78           C
ATOM   1578  CG2 THR C 204     201.710 209.424 238.423  1.00 95.78           C
ATOM   1579  OG1 THR C 204     203.434 209.181 240.091  1.00 95.78           O
ATOM   1580  N   TYR C 205     198.950 208.682 239.957  1.00 97.11           N
ATOM   1581  CA  TYR C 205     197.665 208.224 239.440  1.00 97.11           C
ATOM   1582  C   TYR C 205     197.368 208.852 238.084  1.00 97.11           C
ATOM   1583  O   TYR C 205     197.423 210.076 237.933  1.00 97.11           O
ATOM   1584  CB  TYR C 205     196.540 208.555 240.426  1.00 97.11           C
ATOM   1585  CG  TYR C 205     196.725 207.933 241.789  1.00 97.11           C
ATOM   1586  CD1 TYR C 205     196.301 206.631 242.045  1.00 97.11           C
ATOM   1587  CD2 TYR C 205     197.323 208.646 242.823  1.00 97.11           C
ATOM   1588  CE1 TYR C 205     196.466 206.055 243.300  1.00 97.11           C
ATOM   1589  CE2 TYR C 205     197.494 208.078 244.081  1.00 97.11           C
ATOM   1590  CZ  TYR C 205     197.064 206.785 244.311  1.00 97.11           C
ATOM   1591  OH  TYR C 205     197.232 206.217 245.555  1.00 97.11           O
ATOM   1592  N   ILE C 206     197.140 207.946 237.092  1.00 97.59           N
ATOM   1593  CA  ILE C 206     196.850 208.395 235.734  1.00 97.59           C
ATOM   1594  C   ILE C 206     195.578 207.717 235.230  1.00 97.59           C
ATOM   1595  O   ILE C 206     195.451 206.490 235.297  1.00 97.59           O
ATOM   1596  CB  ILE C 206     198.029 208.103 234.779  1.00 97.59           C
ATOM   1597  CG1 ILE C 206     199.303 208.796 235.277  1.00 97.59           C
ATOM   1598  CG2 ILE C 206     197.689 208.543 233.353  1.00 97.59           C
ATOM   1599  CD1 ILE C 206     200.563 208.388 234.527  1.00 97.59           C
ATOM   1600  N   CYS C 207     194.536 208.568 234.881  1.00 97.68           N
ATOM   1601  CA  CYS C 207     193.400 207.977 234.185  1.00 97.68           C
ATOM   1602  C   CYS C 207     193.635 207.948 232.681  1.00 97.68           C
ATOM   1603  O   CYS C 207     194.077 208.940 232.098  1.00 97.68           O
ATOM   1604  CB  CYS C 207     192.118 208.752 234.497  1.00 97.68           C
ATOM   1605  SG  CYS C 207     192.169 210.479 233.975  1.00 97.68           S
ATOM   1606  N   ASN C 208     193.486 206.778 232.025  1.00 97.82           N
ATOM   1607  CA  ASN C 208     193.636 206.568 230.588  1.00 97.82           C
ATOM   1608  C   ASN C 208     192.282 206.521 229.884  1.00 97.82           C
ATOM   1609  O   ASN C 208     191.496 205.598 230.101  1.00 97.82           O
ATOM   1610  CB  ASN C 208     194.421 205.285 230.312  1.00 97.82           C
ATOM   1611  CG  ASN C 208     195.677 205.175 231.153  1.00 97.82           C
ATOM   1612  ND2 ASN C 208     196.682 205.980 230.825  1.00 97.82           N
ATOM   1613  OD1 ASN C 208     195.745 204.377 232.091  1.00 97.82           O
ATOM   1614  N   VAL C 209     192.079 207.620 229.085  1.00 97.72           N
ATOM   1615  CA  VAL C 209     190.789 207.758 228.416  1.00 97.72           C
ATOM   1616  C   VAL C 209     190.948 207.456 226.927  1.00 97.72           C
ATOM   1617  O   VAL C 209     191.866 207.963 226.278  1.00 97.72           O
ATOM   1618  CB  VAL C 209     190.193 209.169 228.614  1.00 97.72           C
ATOM   1619  CG1 VAL C 209     188.876 209.307 227.852  1.00 97.72           C
ATOM   1620  CG2 VAL C 209     189.989 209.457 230.099  1.00 97.72           C
ATOM   1621  N   ASN C 210     189.978 206.528 226.372  1.00 97.24           N
ATOM   1622  CA  ASN C 210     189.982 206.174 224.956  1.00 97.24           C
ATOM   1623  C   ASN C 210     188.595 206.322 224.339  1.00 97.24           C
ATOM   1624  O   ASN C 210     187.629 205.725 224.815  1.00 97.24           O
ATOM   1625  CB  ASN C 210     190.497 204.745 224.763  1.00 97.24           C
ATOM   1626  CG  ASN C 210     190.647 204.372 223.301  1.00 97.24           C
ATOM   1627  ND2 ASN C 210     190.482 203.090 222.996  1.00 97.24           N
ATOM   1628  OD1 ASN C 210     190.913 205.229 222.452  1.00 97.24           O
ATOM   1629  N   HIS C 211     188.506 207.205 223.386  1.00 95.95           N
ATOM   1630  CA  HIS C 211     187.311 207.368 222.567  1.00 95.95           C
ATOM   1631  C   HIS C 211     187.569 206.945 221.125  1.00 95.95           C
ATOM   1632  O   HIS C 211     188.125 207.714 220.338  1.00 95.95           O
ATOM   1633  CB  HIS C 211     186.823 208.818 222.611  1.00 95.95           C
ATOM   1634  CG  HIS C 211     185.488 209.022 221.969  1.00 95.95           C
ATOM   1635  CD2 HIS C 211     184.277 208.485 222.250  1.00 95.95           C
ATOM   1636  ND1 HIS C 211     185.295 209.867 220.899  1.00 95.95           N
ATOM   1637  CE1 HIS C 211     184.021 209.842 220.548  1.00 95.95           C
ATOM   1638  NE2 HIS C 211     183.381 209.010 221.353  1.00 95.95           N
ATOM   1639  N   LYS C 212     187.143 205.776 220.802  1.00 94.26           N
ATOM   1640  CA  LYS C 212     187.509 205.118 219.552  1.00 94.26           C
ATOM   1641  C   LYS C 212     186.849 205.804 218.358  1.00 94.26           C
ATOM   1642  O   LYS C 212     187.512 206.102 217.364  1.00 94.26           O
ATOM   1643  CB  LYS C 212     187.118 203.639 219.588  1.00 94.26           C
ATOM   1644  CG  LYS C 212     187.674 202.824 218.430  1.00 94.26           C
ATOM   1645  CD  LYS C 212     187.341 201.345 218.578  1.00 94.26           C
ATOM   1646  CE  LYS C 212     187.829 200.538 217.380  1.00 94.26           C
ATOM   1647  NZ  LYS C 212     187.543 199.082 217.540  1.00 94.26           N
ATOM   1648  N   PRO C 213     185.640 206.295 218.527  1.00 95.00           N
ATOM   1649  CA  PRO C 213     184.979 206.885 217.361  1.00 95.00           C
ATOM   1650  C   PRO C 213     185.689 208.136 216.848  1.00 95.00           C
ATOM   1651  O   PRO C 213     185.693 208.397 215.643  1.00 95.00           O
ATOM   1652  CB  PRO C 213     183.581 207.225 217.884  1.00 95.00           C
ATOM   1653  CG  PRO C 213     183.338 206.249 218.988  1.00 95.00           C
ATOM   1654  CD  PRO C 213     184.635 206.007 219.705  1.00 95.00           C
ATOM   1655  N   SER C 214     186.265 208.829 217.738  1.00 95.04           N
ATOM   1656  CA  SER C 214     186.944 210.063 217.355  1.00 95.04           C
ATOM   1657  C   SER C 214     188.454 209.869 217.296  1.00 95.04           C
ATOM   1658  O   SER C 214     189.201 210.817 217.046  1.00 95.04           O
ATOM   1659  CB  SER C 214     186.604 211.188 218.333  1.00 95.04           C
ATOM   1660  OG  SER C 214     187.219 210.967 219.590  1.00 95.04           O
ATOM   1661  N   ASN C 215     188.961 208.716 217.533  1.00 96.03           N
ATOM   1662  CA  ASN C 215     190.386 208.406 217.581  1.00 96.03           C
ATOM   1663  C   ASN C 215     191.122 209.300 218.576  1.00 96.03           C
ATOM   1664  O   ASN C 215     192.208 209.800 218.282  1.00 96.03           O
ATOM   1665  CB  ASN C 215     191.011 208.533 216.191  1.00 96.03           C
ATOM   1666  CG  ASN C 215     192.322 207.781 216.068  1.00 96.03           C
ATOM   1667  ND2 ASN C 215     193.244 208.323 215.283  1.00 96.03           N
ATOM   1668  OD1 ASN C 215     192.503 206.720 216.673  1.00 96.03           O
ATOM   1669  N   THR C 216     190.439 209.570 219.668  1.00 96.71           N
ATOM   1670  CA  THR C 216     191.012 210.395 220.725  1.00 96.71           C
ATOM   1671  C   THR C 216     191.455 209.533 221.903  1.00 96.71           C
ATOM   1672  O   THR C 216     190.674 208.735 222.425  1.00 96.71           O
ATOM   1673  CB  THR C 216     190.008 211.455 221.211  1.00 96.71           C
ATOM   1674  CG2 THR C 216     190.630 212.357 222.274  1.00 96.71           C
ATOM   1675  OG1 THR C 216     189.597 212.262 220.101  1.00 96.71           O
ATOM   1676  N   LYS C 217     192.757 209.542 222.278  1.00 96.47           N
ATOM   1677  CA  LYS C 217     193.346 208.916 223.458  1.00 96.47           C
ATOM   1678  C   LYS C 217     194.015 209.955 224.355  1.00 96.47           C
ATOM   1679  O   LYS C 217     194.854 210.734 223.893  1.00 96.47           O
ATOM   1680  CB  LYS C 217     194.358 207.845 223.050  1.00 96.47           C
ATOM   1681  CG  LYS C 217     193.733 206.611 222.416  1.00 96.47           C
ATOM   1682  CD  LYS C 217     194.779 205.549 222.113  1.00 96.47           C
ATOM   1683  CE  LYS C 217     194.163 204.336 221.425  1.00 96.47           C
ATOM   1684  NZ  LYS C 217     195.177 203.267 221.175  1.00 96.47           N
ATOM   1685  N   VAL C 218     193.584 210.017 225.622  1.00 97.40           N
ATOM   1686  CA  VAL C 218     194.140 210.992 226.556  1.00 97.40           C
ATOM   1687  C   VAL C 218     194.556 210.291 227.848  1.00 97.40           C
ATOM   1688  O   VAL C 218     193.781 209.520 228.418  1.00 97.40           O
ATOM   1689  CB  VAL C 218     193.132 212.122 226.863  1.00 97.40           C
ATOM   1690  CG1 VAL C 218     193.718 213.109 227.872  1.00 97.40           C
ATOM   1691  CG2 VAL C 218     192.733 212.842 225.577  1.00 97.40           C
ATOM   1692  N   ASP C 219     195.802 210.418 228.242  1.00 97.61           N
ATOM   1693  CA  ASP C 219     196.270 210.040 229.571  1.00 97.61           C
ATOM   1694  C   ASP C 219     196.381 211.261 230.484  1.00 97.61           C
ATOM   1695  O   ASP C 219     197.106 212.210 230.172  1.00 97.61           O
ATOM   1696  CB  ASP C 219     197.620 209.325 229.483  1.00 97.61           C
ATOM   1697  CG  ASP C 219     197.544 208.006 228.734  1.00 97.61           C
ATOM   1698  OD1 ASP C 219     198.596 207.496 228.293  1.00 97.61           O
ATOM   1699  OD2 ASP C 219     196.424 207.477 228.580  1.00 97.61           O
ATOM   1700  N   LYS C 220     195.610 211.334 231.567  1.00 97.48           N
ATOM   1701  CA  LYS C 220     195.566 212.498 232.446  1.00 97.48           C
ATOM   1702  C   LYS C 220     196.098 212.156 233.836  1.00 97.48           C
ATOM   1703  O   LYS C 220     195.577 211.257 234.500  1.00 97.48           O
ATOM   1704  CB  LYS C 220     194.139 213.039 232.550  1.00 97.48           C
ATOM   1705  CG  LYS C 220     194.037 214.393 233.234  1.00 97.48           C
ATOM   1706  CD  LYS C 220     194.576 215.509 232.346  1.00 97.48           C
ATOM   1707  CE  LYS C 220     194.327 216.880 232.957  1.00 97.48           C
ATOM   1708  NZ  LYS C 220     194.824 217.978 232.076  1.00 97.48           N
ATOM   1709  N   LYS C 221     197.196 212.808 234.213  1.00 96.39           N
ATOM   1710  CA  LYS C 221     197.748 212.648 235.556  1.00 96.39           C
ATOM   1711  C   LYS C 221     196.934 213.430 236.581  1.00 96.39           C
ATOM   1712  O   LYS C 221     196.629 214.605 236.376  1.00 96.39           O
ATOM   1713  CB  LYS C 221     199.208 213.101 235.590  1.00 96.39           C
ATOM   1714  CG  LYS C 221     199.922 212.792 236.900  1.00 96.39           C
ATOM   1715  CD  LYS C 221     201.387 213.203 236.850  1.00 96.39           C
ATOM   1716  CE  LYS C 221     202.096 212.911 238.165  1.00 96.39           C
ATOM   1717  NZ  LYS C 221     203.538 213.299 238.114  1.00 96.39           N
ATOM   1718  N   VAL C 222     196.504 212.751 237.694  1.00 97.09           N
ATOM   1719  CA  VAL C 222     195.717 213.375 238.753  1.00 97.09           C
ATOM   1720  C   VAL C 222     196.578 213.550 240.002  1.00 97.09           C
ATOM   1721  O   VAL C 222     197.000 212.565 240.615  1.00 97.09           O
ATOM   1722  CB  VAL C 222     194.455 212.546 239.087  1.00 97.09           C
ATOM   1723  CG1 VAL C 222     193.581 213.281 240.099  1.00 97.09           C
ATOM   1724  CG2 VAL C 222     193.667 212.241 237.815  1.00 97.09           C
ATOM   1725  N   GLU C 223     196.957 214.832 240.365  1.00 93.84           N
ATOM   1726  CA  GLU C 223     197.815 215.155 241.501  1.00 93.84           C
ATOM   1727  C   GLU C 223     197.083 216.023 242.517  1.00 93.84           C
ATOM   1728  O   GLU C 223     196.132 216.728 242.169  1.00 93.84           O
ATOM   1729  CB  GLU C 223     199.090 215.860 241.028  1.00 93.84           C
ATOM   1730  CG  GLU C 223     199.951 215.017 240.099  1.00 93.84           C
ATOM   1731  CD  GLU C 223     201.226 215.718 239.660  1.00 93.84           C
ATOM   1732  OE1 GLU C 223     202.314 215.102 239.728  1.00 93.84           O
ATOM   1733  OE2 GLU C 223     201.137 216.895 239.243  1.00 93.84           O
ATOM   1734  N   PRO C 224     197.471 215.911 243.763  1.00 92.27           N
ATOM   1735  CA  PRO C 224     196.852 216.775 244.768  1.00 92.27           C
ATOM   1736  C   PRO C 224     196.953 218.258 244.415  1.00 92.27           C
ATOM   1737  O   PRO C 224     197.940 218.688 243.814  1.00 92.27           O
ATOM   1738  CB  PRO C 224     197.650 216.463 246.039  1.00 92.27           C
ATOM   1739  CG  PRO C 224     198.235 215.108 245.799  1.00 92.27           C
ATOM   1740  CD  PRO C 224     198.499 214.957 244.329  1.00 92.27           C
ATOM   1741  N   LYS C 225     196.028 218.901 244.556  1.00 86.32           N
ATOM   1742  CA  LYS C 225     196.026 220.337 244.295  1.00 86.32           C
ATOM   1743  C   LYS C 225     197.054 221.055 245.165  1.00 86.32           C
ATOM   1744  O   LYS C 225     197.159 220.784 246.365  1.00 86.32           O
ATOM   1745  CB  LYS C 225     194.634 220.925 244.537  1.00 86.32           C
ATOM   1746  CG  LYS C 225     194.388 222.245 243.821  1.00 86.32           C
ATOM   1747  CD  LYS C 225     192.956 222.727 244.016  1.00 86.32           C
ATOM   1748  CE  LYS C 225     192.721 224.074 243.345  1.00 86.32           C
ATOM   1749  NZ  LYS C 225     191.308 224.528 243.492  1.00 86.32           N
ATOM   1750  N   SER C 226     197.848 221.827 244.639  1.00 77.97           N
ATOM   1751  CA  SER C 226     198.827 222.624 245.374  1.00 77.97           C
ATOM   1752  C   SER C 226     198.307 224.035 245.633  1.00 77.97           C
ATOM   1753  O   SER C 226     197.681 224.641 244.761  1.00 77.97           O
ATOM   1754  CB  SER C 226     200.147 222.690 244.608  1.00 77.97           C
ATOM   1755  OG  SER C 226     199.960 223.279 243.333  1.00 77.97           O
ATOM   1756  N   CYS C 227     198.067 224.170 246.617  1.00 74.35           N
ATOM   1757  CA  CYS C 227     197.670 225.530 246.963  1.00 74.35           C
ATOM   1758  C   CYS C 227     198.839 226.494 246.812  1.00 74.35           C
ATOM   1759  O   CYS C 227     199.959 226.189 247.226  1.00 74.35           O
ATOM   1760  CB  CYS C 227     197.135 225.583 248.394  1.00 74.35           C
ATOM   1761  SG  CYS C 227     195.496 224.852 248.586  1.00 74.35           S
ATOM   1762  N   ASP C 228     198.872 227.159 245.994  1.00 58.87           N
ATOM   1763  CA  ASP C 228     199.937 228.153 245.901  1.00 58.87           C
ATOM   1764  C   ASP C 228     199.752 229.253 246.944  1.00 58.87           C
ATOM   1765  O   ASP C 228     198.624 229.664 247.227  1.00 58.87           O
ATOM   1766  CB  ASP C 228     199.983 228.763 244.498  1.00 58.87           C
ATOM   1767  CG  ASP C 228     200.491 227.790 243.447  1.00 58.87           C
ATOM   1768  OD1 ASP C 228     200.238 228.006 242.243  1.00 58.87           O
ATOM   1769  OD2 ASP C 228     201.146 226.795 243.828  1.00 58.87           O
TER    1770      ASP C 228
ATOM   1771  N   ALA D   1     154.597 183.237 207.599  1.00 43.49           N
ATOM   1772  CA  ALA D   1     155.681 184.088 208.081  1.00 43.49           C
ATOM   1773  C   ALA D   1     156.007 183.788 209.542  1.00 43.49           C
ATOM   1774  O   ALA D   1     155.127 183.837 210.405  1.00 43.49           O
ATOM   1775  CB  ALA D   1     155.314 185.562 207.916  1.00 43.49           C
ATOM   1776  N   GLU D   2     155.873 183.079 209.498  1.00 55.29           N
ATOM   1777  CA  GLU D   2     156.142 182.550 210.830  1.00 55.29           C
ATOM   1778  C   GLU D   2     156.458 183.669 211.817  1.00 55.29           C
ATOM   1779  O   GLU D   2     157.352 184.485 211.572  1.00 55.29           O
ATOM   1780  CB  GLU D   2     157.294 181.544 210.788  1.00 55.29           C
ATOM   1781  CG  GLU D   2     156.873 180.112 211.085  1.00 55.29           C
ATOM   1782  CD  GLU D   2     158.030 179.126 211.047  1.00 55.29           C
ATOM   1783  OE1 GLU D   2     157.803 177.916 211.268  1.00 55.29           O
ATOM   1784  OE2 GLU D   2     159.174 179.569 210.796  1.00 55.29           O
ATOM   1785  N   LEU D   3     155.630 183.539 212.319  1.00 69.66           N
ATOM   1786  CA  LEU D   3     155.647 184.521 213.397  1.00 69.66           C
ATOM   1787  C   LEU D   3     156.709 184.171 214.436  1.00 69.66           C
ATOM   1788  O   LEU D   3     156.907 182.997 214.757  1.00 69.66           O
ATOM   1789  CB  LEU D   3     154.272 184.606 214.066  1.00 69.66           C
ATOM   1790  CG  LEU D   3     153.248 185.525 213.396  1.00 69.66           C
ATOM   1791  CD1 LEU D   3     151.888 184.840 213.331  1.00 69.66           C
ATOM   1792  CD2 LEU D   3     153.152 186.851 214.143  1.00 69.66           C
ATOM   1793  N   ASP D   4     157.132 184.920 214.771  1.00 86.13           N
ATOM   1794  CA  ASP D   4     158.186 184.751 215.768  1.00 86.13           C
ATOM   1795  C   ASP D   4     157.601 184.371 217.126  1.00 86.13           C
ATOM   1796  O   ASP D   4     156.564 184.903 217.531  1.00 86.13           O
ATOM   1797  CB  ASP D   4     159.017 186.029 215.894  1.00 86.13           C
ATOM   1798  CG  ASP D   4     160.018 186.200 214.762  1.00 86.13           C
ATOM   1799  OD1 ASP D   4     160.608 187.294 214.629  1.00 86.13           O
ATOM   1800  OD2 ASP D   4     160.213 185.232 213.997  1.00 86.13           O
ATOM   1801  N   ILE D   5     158.080 183.413 217.675  1.00 92.86           N
ATOM   1802  CA  ILE D   5     157.711 183.031 219.034  1.00 92.86           C
ATOM   1803  C   ILE D   5     158.103 184.140 220.007  1.00 92.86           C
ATOM   1804  O   ILE D   5     159.251 184.594 220.012  1.00 92.86           O
ATOM   1805  CB  ILE D   5     158.376 181.697 219.444  1.00 92.86           C
ATOM   1806  CG1 ILE D   5     157.908 180.563 218.526  1.00 92.86           C
ATOM   1807  CG2 ILE D   5     158.075 181.374 220.911  1.00 92.86           C
ATOM   1808  CD1 ILE D   5     158.638 179.246 218.749  1.00 92.86           C
ATOM   1809  N   VAL D   6     157.160 184.597 220.742  1.00 94.23           N
ATOM   1810  CA  VAL D   6     157.391 185.655 221.721  1.00 94.23           C
ATOM   1811  C   VAL D   6     157.779 185.040 223.063  1.00 94.23           C
ATOM   1812  O   VAL D   6     157.076 184.169 223.583  1.00 94.23           O
ATOM   1813  CB  VAL D   6     156.143 186.552 221.888  1.00 94.23           C
ATOM   1814  CG1 VAL D   6     156.392 187.632 222.941  1.00 94.23           C
ATOM   1815  CG2 VAL D   6     155.758 187.186 220.551  1.00 94.23           C
ATOM   1816  N   MET D   7     158.912 185.479 223.580  1.00 96.22           N
ATOM   1817  CA  MET D   7     159.405 185.009 224.872  1.00 96.22           C
ATOM   1818  C   MET D   7     159.186 186.061 225.954  1.00 96.22           C
ATOM   1819  O   MET D   7     159.641 187.199 225.819  1.00 96.22           O
ATOM   1820  CB  MET D   7     160.891 184.651 224.784  1.00 96.22           C
ATOM   1821  CG  MET D   7     161.225 183.701 223.647  1.00 96.22           C
ATOM   1822  SD  MET D   7     160.386 182.077 223.818  1.00 96.22           S
ATOM   1823  CE  MET D   7     161.241 181.428 225.281  1.00 96.22           C
ATOM   1824  N   THR D   8     158.516 185.618 227.047  1.00 95.86           N
ATOM   1825  CA  THR D   8     158.210 186.529 228.142  1.00 95.86           C
ATOM   1826  C   THR D   8     158.867 186.060 229.437  1.00 95.86           C
ATOM   1827  O   THR D   8     158.591 184.958 229.913  1.00 95.86           O
ATOM   1828  CB  THR D   8     156.691 186.660 228.354  1.00 95.86           C
ATOM   1829  CG2 THR D   8     156.369 187.718 229.404  1.00 95.86           C
ATOM   1830  OG1 THR D   8     156.073 187.031 227.113  1.00 95.86           O
ATOM   1831  N   GLN D   9     159.704 186.975 229.996  1.00 96.80           N
ATOM   1832  CA  GLN D   9     160.382 186.660 231.251  1.00 96.80           C
ATOM   1833  C   GLN D   9     159.733 187.387 232.424  1.00 96.80           C
ATOM   1834  O   GLN D   9     159.290 188.529 232.287  1.00 96.80           O
ATOM   1835  CB  GLN D   9     161.866 187.022 231.164  1.00 96.80           C
ATOM   1836  CG  GLN D   9     162.693 186.038 230.350  1.00 96.80           C
ATOM   1837  CD  GLN D   9     164.157 186.428 230.271  1.00 96.80           C
ATOM   1838  NE2 GLN D   9     164.849 186.367 231.404  1.00 96.80           N
ATOM   1839  OE1 GLN D   9     164.661 186.777 229.199  1.00 96.80           O
ATOM   1840  N   SER D  10     159.670 186.770 233.538  1.00 95.97           N
ATOM   1841  CA  SER D  10     159.119 187.336 234.764  1.00 95.97           C
ATOM   1842  C   SER D  10     159.929 186.907 235.984  1.00 95.97           C
ATOM   1843  O   SER D  10     160.407 185.773 236.048  1.00 95.97           O
ATOM   1844  CB  SER D  10     157.658 186.919 234.940  1.00 95.97           C
ATOM   1845  OG  SER D  10     157.140 187.402 236.168  1.00 95.97           O
ATOM   1846  N   PRO D  11     160.105 187.809 237.037  1.00 94.98           N
ATOM   1847  CA  PRO D  11     159.741 189.226 236.936  1.00 94.98           C
ATOM   1848  C   PRO D  11     160.775 190.046 236.167  1.00 94.98           C
ATOM   1849  O   PRO D  11     161.858 189.546 235.855  1.00 94.98           O
ATOM   1850  CB  PRO D  11     159.663 189.674 238.398  1.00 94.98           C
ATOM   1851  CG  PRO D  11     160.691 188.850 239.105  1.00 94.98           C
ATOM   1852  CD  PRO D  11     160.723 187.487 238.478  1.00 94.98           C
ATOM   1853  N   ALA D  12     160.492 191.265 235.744  1.00 94.52           N
ATOM   1854  CA  ALA D  12     161.432 192.151 235.063  1.00 94.52           C
ATOM   1855  C   ALA D  12     162.583 192.543 235.990  1.00 94.52           C
ATOM   1856  O   ALA D  12     163.732 192.637 235.557  1.00 94.52           O
ATOM   1857  CB  ALA D  12     160.717 193.398 234.553  1.00 94.52           C
ATOM   1858  N   ILE D  13     162.244 192.740 237.245  1.00 95.59           N
ATOM   1859  CA  ILE D  13     163.216 193.057 238.284  1.00 95.59           C
ATOM   1860  C   ILE D  13     162.994 192.150 239.494  1.00 95.59           C
ATOM   1861  O   ILE D  13     161.862 191.982 239.952  1.00 95.59           O
ATOM   1862  CB  ILE D  13     163.130 194.540 238.705  1.00 95.59           C
ATOM   1863  CG1 ILE D  13     163.382 195.453 237.500  1.00 95.59           C
ATOM   1864  CG2 ILE D  13     164.119 194.841 239.835  1.00 95.59           C
ATOM   1865  CD1 ILE D  13     163.113 196.927 237.771  1.00 95.59           C
ATOM   1866  N   MET D  14     164.009 191.588 239.993  1.00 95.52           N
ATOM   1867  CA  MET D  14     163.948 190.714 241.160  1.00 95.52           C
ATOM   1868  C   MET D  14     165.029 191.079 242.170  1.00 95.52           C
ATOM   1869  O   MET D  14     166.163 191.382 241.793  1.00 95.52           O
ATOM   1870  CB  MET D  14     164.091 189.248 240.745  1.00 95.52           C
ATOM   1871  CG  MET D  14     164.027 188.274 241.910  1.00 95.52           C
ATOM   1872  SD  MET D  14     163.933 186.527 241.358  1.00 95.52           S
ATOM   1873  CE  MET D  14     162.175 186.424 240.919  1.00 95.52           C
ATOM   1874  N   SER D  15     164.712 191.180 243.415  1.00 94.66           N
ATOM   1875  CA  SER D  15     165.667 191.413 244.492  1.00 94.66           C
ATOM   1876  C   SER D  15     165.840 190.168 245.357  1.00 94.66           C
ATOM   1877  O   SER D  15     164.871 189.454 245.627  1.00 94.66           O
ATOM   1878  CB  SER D  15     165.215 192.587 245.362  1.00 94.66           C
ATOM   1879  OG  SER D  15     165.103 193.772 244.590  1.00 94.66           O
ATOM   1880  N   ALA D  16     167.070 189.857 245.716  1.00 95.54           N
ATOM   1881  CA  ALA D  16     167.334 188.661 246.511  1.00 95.54           C
ATOM   1882  C   ALA D  16     168.461 188.903 247.512  1.00 95.54           C
ATOM   1883  O   ALA D  16     169.369 189.698 247.251  1.00 95.54           O
ATOM   1884  CB  ALA D  16     167.677 187.483 245.602  1.00 95.54           C
ATOM   1885  N   SER D  17     168.402 188.202 248.612  1.00 94.79           N
ATOM   1886  CA  SER D  17     169.458 188.253 249.619  1.00 94.79           C
ATOM   1887  C   SER D  17     170.495 187.160 249.386  1.00 94.79           C
ATOM   1888  O   SER D  17     170.204 186.144 248.750  1.00 94.79           O
ATOM   1889  CB  SER D  17     168.864 188.118 251.022  1.00 94.79           C
ATOM   1890  OG  SER D  17     167.946 189.163 251.285  1.00 94.79           O
ATOM   1891  N   LEU D  18     171.607 187.380 249.970  1.00 95.16           N
ATOM   1892  CA  LEU D  18     172.662 186.379 249.848  1.00 95.16           C
ATOM   1893  C   LEU D  18     172.221 185.047 250.447  1.00 95.16           C
ATOM   1894  O   LEU D  18     171.641 185.013 251.534  1.00 95.16           O
ATOM   1895  CB  LEU D  18     173.943 186.860 250.531  1.00 95.16           C
ATOM   1896  CG  LEU D  18     174.611 188.097 249.925  1.00 95.16           C
ATOM   1897  CD1 LEU D  18     175.810 188.519 250.770  1.00 95.16           C
ATOM   1898  CD2 LEU D  18     175.036 187.825 248.486  1.00 95.16           C
ATOM   1899  N   GLY D  19     172.481 184.001 249.630  1.00 95.62           N
ATOM   1900  CA  GLY D  19     172.178 182.661 250.106  1.00 95.62           C
ATOM   1901  C   GLY D  19     170.759 182.225 249.796  1.00 95.62           C
ATOM   1902  O   GLY D  19     170.425 181.044 249.928  1.00 95.62           O
ATOM   1903  N   GLU D  20     169.936 183.236 249.459  1.00 96.38           N
ATOM   1904  CA  GLU D  20     168.544 182.939 249.135  1.00 96.38           C
ATOM   1905  C   GLU D  20     168.437 182.139 247.840  1.00 96.38           C
ATOM   1906  O   GLU D  20     169.263 182.295 246.937  1.00 96.38           O
ATOM   1907  CB  GLU D  20     167.731 184.233 249.022  1.00 96.38           C
ATOM   1908  CG  GLU D  20     166.248 184.006 248.760  1.00 96.38           C
ATOM   1909  CD  GLU D  20     165.476 185.296 248.529  1.00 96.38           C
ATOM   1910  OE1 GLU D  20     164.283 185.231 248.155  1.00 96.38           O
ATOM   1911  OE2 GLU D  20     166.071 186.382 248.720  1.00 96.38           O
ATOM   1912  N   GLU D  21     167.537 181.279 247.839  1.00 96.51           N
ATOM   1913  CA  GLU D  21     167.193 180.616 246.585  1.00 96.51           C
ATOM   1914  C   GLU D  21     166.168 181.424 245.797  1.00 96.51           C
ATOM   1915  O   GLU D  21     165.134 181.825 246.337  1.00 96.51           O
ATOM   1916  CB  GLU D  21     166.657 179.207 246.852  1.00 96.51           C
ATOM   1917  CG  GLU D  21     166.280 178.442 245.592  1.00 96.51           C
ATOM   1918  CD  GLU D  21     165.735 177.052 245.873  1.00 96.51           C
ATOM   1919  OE1 GLU D  21     164.534 176.807 245.622  1.00 96.51           O
ATOM   1920  OE2 GLU D  21     166.518 176.199 246.351  1.00 96.51           O
ATOM   1921  N   ILE D  22     166.408 181.641 244.457  1.00 96.71           N
ATOM   1922  CA  ILE D  22     165.469 182.390 243.633  1.00 96.71           C
ATOM   1923  C   ILE D  22     165.212 181.641 242.329  1.00 96.71           C
ATOM   1924  O   ILE D  22     166.040 180.836 241.895  1.00 96.71           O
ATOM   1925  CB  ILE D  22     165.986 183.816 243.337  1.00 96.71           C
ATOM   1926  CG1 ILE D  22     167.285 183.753 242.524  1.00 96.71           C
ATOM   1927  CG2 ILE D  22     166.193 184.598 244.638  1.00 96.71           C
ATOM   1928  CD1 ILE D  22     167.568 185.010 241.712  1.00 96.71           C
ATOM   1929  N   THR D  23     164.072 181.916 241.692  1.00 96.51           N
ATOM   1930  CA  THR D  23     163.691 181.307 240.421  1.00 96.51           C
ATOM   1931  C   THR D  23     163.169 182.362 239.451  1.00 96.51           C
ATOM   1932  O   THR D  23     162.286 183.148 239.793  1.00 96.51           O
ATOM   1933  CB  THR D  23     162.621 180.218 240.620  1.00 96.51           C
ATOM   1934  CG2 THR D  23     162.238 179.574 239.293  1.00 96.51           C
ATOM   1935  OG1 THR D  23     163.134 179.208 241.498  1.00 96.51           O
ATOM   1936  N   LEU D  24     163.795 182.438 238.278  1.00 96.55           N
ATOM   1937  CA  LEU D  24     163.318 183.240 237.155  1.00 96.55           C
ATOM   1938  C   LEU D  24     162.487 182.394 236.197  1.00 96.55           C
ATOM   1939  O   LEU D  24     162.792 181.220 235.976  1.00 96.55           O
ATOM   1940  CB  LEU D  24     164.496 183.872 236.408  1.00 96.55           C
ATOM   1941  CG  LEU D  24     165.602 184.476 237.274  1.00 96.55           C
ATOM   1942  CD1 LEU D  24     166.856 184.715 236.441  1.00 96.55           C
ATOM   1943  CD2 LEU D  24     165.128 185.773 237.919  1.00 96.55           C
ATOM   1944  N   THR D  25     161.452 182.970 235.558  1.00 96.44           N
ATOM   1945  CA  THR D  25     160.608 182.190 234.661  1.00 96.44           C
ATOM   1946  C   THR D  25     160.606 182.794 233.259  1.00 96.44           C
ATOM   1947  O   THR D  25     160.806 184.001 233.097  1.00 96.44           O
ATOM   1948  CB  THR D  25     159.163 182.104 235.186  1.00 96.44           C
ATOM   1949  CG2 THR D  25     159.118 181.454 236.565  1.00 96.44           C
ATOM   1950  OG1 THR D  25     158.614 183.425 235.275  1.00 96.44           O
ATOM   1951  N   CYS D  26     160.529 181.940 232.271  1.00 97.53           N
ATOM   1952  CA  CYS D  26     160.407 182.304 230.864  1.00 97.53           C
ATOM   1953  C   CYS D  26     159.246 181.567 230.207  1.00 97.53           C
ATOM   1954  O   CYS D  26     159.219 180.335 230.192  1.00 97.53           O
ATOM   1955  CB  CYS D  26     161.704 182.000 230.115  1.00 97.53           C
ATOM   1956  SG  CYS D  26     161.771 182.703 228.453  1.00 97.53           S
ATOM   1957  N   SER D  27     158.275 182.283 229.726  1.00 96.02           N
ATOM   1958  CA  SER D  27     157.117 181.700 229.055  1.00 96.02           C
ATOM   1959  C   SER D  27     157.148 181.977 227.555  1.00 96.02           C
ATOM   1960  O   SER D  27     157.476 183.088 227.131  1.00 96.02           O
ATOM   1961  CB  SER D  27     155.821 182.244 229.654  1.00 96.02           C
ATOM   1962  OG  SER D  27     155.752 181.964 231.041  1.00 96.02           O
ATOM   1963  N   ALA D  28     156.897 181.000 226.714  1.00 95.26           N
ATOM   1964  CA  ALA D  28     156.873 181.124 225.259  1.00 95.26           C
ATOM   1965  C   ALA D  28     155.442 181.163 224.737  1.00 95.26           C
ATOM   1966  O   ALA D  28     154.542 180.548 225.320  1.00 95.26           O
ATOM   1967  CB  ALA D  28     157.642 179.974 224.614  1.00 95.26           C
ATOM   1968  N   SER D  29     155.057 181.824 223.718  1.00 95.57           N
ATOM   1969  CA  SER D  29     153.730 181.945 223.123  1.00 95.57           C
ATOM   1970  C   SER D  29     153.315 180.655 222.426  1.00 95.57           C
ATOM   1971  O   SER D  29     152.132 180.439 222.160  1.00 95.57           O
ATOM   1972  CB  SER D  29     153.692 183.107 222.130  1.00 95.57           C
ATOM   1973  OG  SER D  29     154.656 182.924 221.105  1.00 95.57           O
ATOM   1974  N   SER D  30     154.293 179.823 222.111  1.00 95.22           N
ATOM   1975  CA  SER D  30     154.103 178.486 221.557  1.00 95.22           C
ATOM   1976  C   SER D  30     155.147 177.512 222.092  1.00 95.22           C
ATOM   1977  O   SER D  30     156.174 177.931 222.629  1.00 95.22           O
ATOM   1978  CB  SER D  30     154.165 178.527 220.029  1.00 95.22           C
ATOM   1979  OG  SER D  30     155.446 178.939 219.589  1.00 95.22           O
ATOM   1980  N   SER D  31     154.841 176.282 221.906  1.00 94.25           N
ATOM   1981  CA  SER D  31     155.714 175.248 222.454  1.00 94.25           C
ATOM   1982  C   SER D  31     157.106 175.317 221.835  1.00 94.25           C
ATOM   1983  O   SER D  31     157.244 175.490 220.622  1.00 94.25           O
ATOM   1984  CB  SER D  31     155.112 173.862 222.223  1.00 94.25           C
ATOM   1985  OG  SER D  31     155.849 172.871 222.920  1.00 94.25           O
ATOM   1986  N   VAL D  32     158.195 175.231 222.738  1.00 93.29           N
ATOM   1987  CA  VAL D  32     159.592 175.197 222.318  1.00 93.29           C
ATOM   1988  C   VAL D  32     160.264 173.939 222.862  1.00 93.29           C
ATOM   1989  O   VAL D  32     159.864 173.415 223.905  1.00 93.29           O
ATOM   1990  CB  VAL D  32     160.357 176.457 222.785  1.00 93.29           C
ATOM   1991  CG1 VAL D  32     159.741 177.718 222.180  1.00 93.29           C
ATOM   1992  CG2 VAL D  32     160.362 176.540 224.311  1.00 93.29           C
ATOM   1993  N   SER D  33     161.143 173.548 222.190  1.00 91.84           N
ATOM   1994  CA  SER D  33     161.751 172.266 222.527  1.00 91.84           C
ATOM   1995  C   SER D  33     162.856 172.435 223.567  1.00 91.84           C
ATOM   1996  O   SER D  33     162.949 171.652 224.514  1.00 91.84           O
ATOM   1997  CB  SER D  33     162.318 171.595 221.274  1.00 91.84           C
ATOM   1998  OG  SER D  33     161.290 171.325 220.340  1.00 91.84           O
ATOM   1999  N   TYR D  34     163.649 173.371 223.360  1.00 93.19           N
ATOM   2000  CA  TYR D  34     164.781 173.629 224.243  1.00 93.19           C
ATOM   2001  C   TYR D  34     164.863 175.107 224.607  1.00 93.19           C
ATOM   2002  O   TYR D  34     164.482 175.970 223.812  1.00 93.19           O
ATOM   2003  CB  TYR D  34     166.090 173.180 223.586  1.00 93.19           C
ATOM   2004  CG  TYR D  34     166.117 171.715 223.226  1.00 93.19           C
ATOM   2005  CD1 TYR D  34     166.355 170.744 224.198  1.00 93.19           C
ATOM   2006  CD2 TYR D  34     165.904 171.296 221.919  1.00 93.19           C
ATOM   2007  CE1 TYR D  34     166.385 169.392 223.871  1.00 93.19           C
ATOM   2008  CE2 TYR D  34     165.931 169.948 221.580  1.00 93.19           C
ATOM   2009  CZ  TYR D  34     166.170 169.003 222.563  1.00 93.19           C
ATOM   2010  OH  TYR D  34     166.197 167.666 222.234  1.00 93.19           O
ATOM   2011  N   MET D  35     165.414 175.301 225.815  1.00 96.12           N
ATOM   2012  CA  MET D  35     165.607 176.659 226.312  1.00 96.12           C
ATOM   2013  C   MET D  35     167.035 176.862 226.808  1.00 96.12           C
ATOM   2014  O   MET D  35     167.596 175.982 227.465  1.00 96.12           O
ATOM   2015  CB  MET D  35     164.616 176.969 227.434  1.00 96.12           C
ATOM   2016  CG  MET D  35     164.640 178.418 227.891  1.00 96.12           C
ATOM   2017  SD  MET D  35     163.971 179.567 226.625  1.00 96.12           S
ATOM   2018  CE  MET D  35     162.214 179.123 226.685  1.00 96.12           C
ATOM   2019  N   HIS D  36     167.636 178.024 226.455  1.00 95.65           N
ATOM   2020  CA  HIS D  36     168.962 178.416 226.919  1.00 95.65           C
ATOM   2021  C   HIS D  36     168.898 179.688 227.757  1.00 95.65           C
ATOM   2022  O   HIS D  36     168.015 180.522 227.561  1.00 95.65           O
ATOM   2023  CB  HIS D  36     169.904 178.617 225.731  1.00 95.65           C
ATOM   2024  CG  HIS D  36     169.791 177.550 224.687  1.00 95.65           C
ATOM   2025  CD2 HIS D  36     169.389 177.612 223.397  1.00 95.65           C
ATOM   2026  ND1 HIS D  36     170.113 176.234 224.932  1.00 95.65           N
ATOM   2027  CE1 HIS D  36     169.911 175.527 223.831  1.00 95.65           C
ATOM   2028  NE2 HIS D  36     169.472 176.340 222.884  1.00 95.65           N
ATOM   2029  N   TRP D  37     169.773 179.838 228.716  1.00 96.69           N
ATOM   2030  CA  TRP D  37     169.817 181.017 229.574  1.00 96.69           C
ATOM   2031  C   TRP D  37     171.176 181.703 229.490  1.00 96.69           C
ATOM   2032  O   TRP D  37     172.215 181.041 229.497  1.00 96.69           O
ATOM   2033  CB  TRP D  37     169.512 180.636 231.027  1.00 96.69           C
ATOM   2034  CG  TRP D  37     168.088 180.232 231.264  1.00 96.69           C
ATOM   2035  CD1 TRP D  37     167.555 178.981 231.128  1.00 96.69           C
ATOM   2036  CD2 TRP D  37     167.016 181.083 231.676  1.00 96.69           C
ATOM   2037  CE2 TRP D  37     165.858 180.279 231.770  1.00 96.69           C
ATOM   2038  CE3 TRP D  37     166.921 182.448 231.975  1.00 96.69           C
ATOM   2039  NE1 TRP D  37     166.213 179.002 231.432  1.00 96.69           N
ATOM   2040  CZ2 TRP D  37     164.619 180.799 232.153  1.00 96.69           C
ATOM   2041  CZ3 TRP D  37     165.687 182.964 232.354  1.00 96.69           C
ATOM   2042  CH2 TRP D  37     164.554 182.139 232.440  1.00 96.69           C
ATOM   2043  N   TYR D  38     171.144 182.985 229.448  1.00 96.13           N
ATOM   2044  CA  TYR D  38     172.350 183.802 229.400  1.00 96.13           C
ATOM   2045  C   TYR D  38     172.362 184.826 230.529  1.00 96.13           C
ATOM   2046  O   TYR D  38     171.313 185.343 230.918  1.00 96.13           O
ATOM   2047  CB  TYR D  38     172.466 184.516 228.048  1.00 96.13           C
ATOM   2048  CG  TYR D  38     172.560 183.574 226.872  1.00 96.13           C
ATOM   2049  CD1 TYR D  38     173.797 183.239 226.323  1.00 96.13           C
ATOM   2050  CD2 TYR D  38     171.417 183.017 226.308  1.00 96.13           C
ATOM   2051  CE1 TYR D  38     173.890 182.372 225.237  1.00 96.13           C
ATOM   2052  CE2 TYR D  38     171.499 182.151 225.222  1.00 96.13           C
ATOM   2053  CZ  TYR D  38     172.736 181.834 224.698  1.00 96.13           C
ATOM   2054  OH  TYR D  38     172.823 180.977 223.622  1.00 96.13           O
ATOM   2055  N   GLN D  39     173.506 185.053 231.080  1.00 96.76           N
ATOM   2056  CA  GLN D  39     173.748 186.102 232.064  1.00 96.76           C
ATOM   2057  C   GLN D  39     174.589 187.229 231.470  1.00 96.76           C
ATOM   2058  O   GLN D  39     175.582 186.976 230.786  1.00 96.76           O
ATOM   2059  CB  GLN D  39     174.441 185.529 233.301  1.00 96.76           C
ATOM   2060  CG  GLN D  39     174.728 186.563 234.381  1.00 96.76           C
ATOM   2061  CD  GLN D  39     175.622 186.029 235.482  1.00 96.76           C
ATOM   2062  NE2 GLN D  39     175.070 185.897 236.684  1.00 96.76           N
ATOM   2063  OE1 GLN D  39     176.801 185.735 235.257  1.00 96.76           O
ATOM   2064  N   GLN D  40     174.187 188.446 231.682  1.00 96.00           N
ATOM   2065  CA  GLN D  40     174.951 189.564 231.145  1.00 96.00           C
ATOM   2066  C   GLN D  40     175.193 190.630 232.213  1.00 96.00           C
ATOM   2067  O   GLN D  40     174.243 191.155 232.798  1.00 96.00           O
ATOM   2068  CB  GLN D  40     174.233 190.180 229.943  1.00 96.00           C
ATOM   2069  CG  GLN D  40     175.024 191.281 229.249  1.00 96.00           C
ATOM   2070  CD  GLN D  40     174.287 191.877 228.066  1.00 96.00           C
ATOM   2071  NE2 GLN D  40     175.038 192.406 227.106  1.00 96.00           N
ATOM   2072  OE1 GLN D  40     173.054 191.860 228.013  1.00 96.00           O
ATOM   2073  N   LYS D  41     176.412 190.915 232.444  1.00 92.17           N
ATOM   2074  CA  LYS D  41     176.807 192.025 233.306  1.00 92.17           C
ATOM   2075  C   LYS D  41     177.017 193.302 232.497  1.00 92.17           C
ATOM   2076  O   LYS D  41     177.353 193.243 231.312  1.00 92.17           O
ATOM   2077  CB  LYS D  41     178.081 191.678 234.078  1.00 92.17           C
ATOM   2078  CG  LYS D  41     177.927 190.498 235.030  1.00 92.17           C
ATOM   2079  CD  LYS D  41     179.204 190.247 235.818  1.00 92.17           C
ATOM   2080  CE  LYS D  41     179.027 189.120 236.827  1.00 92.17           C
ATOM   2081  NZ  LYS D  41     180.266 188.896 237.633  1.00 92.17           N
ATOM   2082  N   SER D  42     176.892 194.391 233.066  1.00 90.26           N
ATOM   2083  CA  SER D  42     176.953 195.676 232.380  1.00 90.26           C
ATOM   2084  C   SER D  42     178.274 195.842 231.634  1.00 90.26           C
ATOM   2085  O   SER D  42     179.345 195.618 232.200  1.00 90.26           O
ATOM   2086  CB  SER D  42     176.773 196.826 233.374  1.00 90.26           C
ATOM   2087  OG  SER D  42     176.807 198.075 232.707  1.00 90.26           O
ATOM   2088  N   GLY D  43     178.160 196.137 230.433  1.00 88.93           N
ATOM   2089  CA  GLY D  43     179.328 196.425 229.617  1.00 88.93           C
ATOM   2090  C   GLY D  43     180.015 195.177 229.097  1.00 88.93           C
ATOM   2091  O   GLY D  43     181.077 195.260 228.478  1.00 88.93           O
ATOM   2092  N   THR D  44     179.471 194.025 229.466  1.00 91.69           N
ATOM   2093  CA  THR D  44     180.079 192.786 228.997  1.00 91.69           C
ATOM   2094  C   THR D  44     179.127 192.031 228.073  1.00 91.69           C
ATOM   2095  O   THR D  44     177.935 192.335 228.019  1.00 91.69           O
ATOM   2096  CB  THR D  44     180.478 191.878 230.177  1.00 91.69           C
ATOM   2097  CG2 THR D  44     181.343 192.634 231.182  1.00 91.69           C
ATOM   2098  OG1 THR D  44     179.294 191.415 230.837  1.00 91.69           O
ATOM   2099  N   SER D  45     179.693 191.062 227.293  1.00 93.13           N
ATOM   2100  CA  SER D  45     178.884 190.221 226.417  1.00 93.13           C
ATOM   2101  C   SER D  45     178.112 189.176 227.214  1.00 93.13           C
ATOM   2102  O   SER D  45     178.526 188.792 228.309  1.00 93.13           O
ATOM   2103  CB  SER D  45     179.763 189.530 225.373  1.00 93.13           C
ATOM   2104  OG  SER D  45     180.753 188.729 225.998  1.00 93.13           O
ATOM   2105  N   PRO D  46     176.996 188.694 226.665  1.00 95.06           N
ATOM   2106  CA  PRO D  46     176.245 187.628 227.333  1.00 95.06           C
ATOM   2107  C   PRO D  46     177.061 186.348 227.502  1.00 95.06           C
ATOM   2108  O   PRO D  46     177.845 185.991 226.617  1.00 95.06           O
ATOM   2109  CB  PRO D  46     175.053 187.398 226.402  1.00 95.06           C
ATOM   2110  CG  PRO D  46     174.892 188.687 225.663  1.00 95.06           C
ATOM   2111  CD  PRO D  46     176.252 189.271 225.419  1.00 95.06           C
ATOM   2112  N   LYS D  47     176.873 185.772 228.601  1.00 94.84           N
ATOM   2113  CA  LYS D  47     177.543 184.510 228.905  1.00 94.84           C
ATOM   2114  C   LYS D  47     176.535 183.373 229.044  1.00 94.84           C
ATOM   2115  O   LYS D  47     175.533 183.508 229.749  1.00 94.84           O
ATOM   2116  CB  LYS D  47     178.372 184.636 230.184  1.00 94.84           C
ATOM   2117  CG  LYS D  47     179.220 183.413 230.494  1.00 94.84           C
ATOM   2118  CD  LYS D  47     179.987 183.579 231.800  1.00 94.84           C
ATOM   2119  CE  LYS D  47     180.742 182.313 232.174  1.00 94.84           C
ATOM   2120  NZ  LYS D  47     181.487 182.468 233.457  1.00 94.84           N
ATOM   2121  N   LEU D  48     176.819 182.221 228.420  1.00 95.79           N
ATOM   2122  CA  LEU D  48     175.930 181.064 228.460  1.00 95.79           C
ATOM   2123  C   LEU D  48     175.951 180.410 229.839  1.00 95.79           C
ATOM   2124  O   LEU D  48     177.022 180.102 230.367  1.00 95.79           O
ATOM   2125  CB  LEU D  48     176.328 180.044 227.392  1.00 95.79           C
ATOM   2126  CG  LEU D  48     175.466 178.783 227.302  1.00 95.79           C
ATOM   2127  CD1 LEU D  48     174.059 179.136 226.833  1.00 95.79           C
ATOM   2128  CD2 LEU D  48     176.107 177.762 226.368  1.00 95.79           C
ATOM   2129  N   LEU D  49     174.780 180.242 230.402  1.00 96.26           N
ATOM   2130  CA  LEU D  49     174.666 179.583 231.699  1.00 96.26           C
ATOM   2131  C   LEU D  49     174.106 178.172 231.545  1.00 96.26           C
ATOM   2132  O   LEU D  49     174.723 177.201 231.993  1.00 96.26           O
ATOM   2133  CB  LEU D  49     173.774 180.398 232.639  1.00 96.26           C
ATOM   2134  CG  LEU D  49     174.302 181.773 233.050  1.00 96.26           C
ATOM   2135  CD1 LEU D  49     173.320 182.456 233.993  1.00 96.26           C
ATOM   2136  CD2 LEU D  49     175.676 181.645 233.702  1.00 96.26           C
ATOM   2137  N   ILE D  50     172.950 178.097 230.908  1.00 96.99           N
ATOM   2138  CA  ILE D  50     172.223 176.848 230.699  1.00 96.99           C
ATOM   2139  C   ILE D  50     171.935 176.662 229.212  1.00 96.99           C
ATOM   2140  O   ILE D  50     171.545 177.611 228.525  1.00 96.99           O
ATOM   2141  CB  ILE D  50     170.908 176.820 231.509  1.00 96.99           C
ATOM   2142  CG1 ILE D  50     171.200 176.940 233.010  1.00 96.99           C
ATOM   2143  CG2 ILE D  50     170.114 175.545 231.206  1.00 96.99           C
ATOM   2144  CD1 ILE D  50     171.920 175.733 233.597  1.00 96.99           C
ATOM   2145  N   TYR D  51     172.269 175.410 228.780  1.00 95.18           N
ATOM   2146  CA  TYR D  51     171.893 175.082 227.409  1.00 95.18           C
ATOM   2147  C   TYR D  51     171.097 173.782 227.360  1.00 95.18           C
ATOM   2148  O   TYR D  51     171.204 172.948 228.260  1.00 95.18           O
ATOM   2149  CB  TYR D  51     173.135 174.968 226.524  1.00 95.18           C
ATOM   2150  CG  TYR D  51     174.082 173.869 226.944  1.00 95.18           C
ATOM   2151  CD1 TYR D  51     175.056 174.097 227.912  1.00 95.18           C
ATOM   2152  CD2 TYR D  51     174.004 172.603 226.375  1.00 95.18           C
ATOM   2153  CE1 TYR D  51     175.932 173.090 228.303  1.00 95.18           C
ATOM   2154  CE2 TYR D  51     174.874 171.587 226.756  1.00 95.18           C
ATOM   2155  CZ  TYR D  51     175.833 171.839 227.720  1.00 95.18           C
ATOM   2156  OH  TYR D  51     176.696 170.838 228.103  1.00 95.18           O
ATOM   2157  N   SER D  52     170.183 173.659 226.400  1.00 93.92           N
ATOM   2158  CA  SER D  52     169.304 172.512 226.206  1.00 93.92           C
ATOM   2159  C   SER D  52     168.475 172.233 227.456  1.00 93.92           C
ATOM   2160  O   SER D  52     168.356 171.083 227.884  1.00 93.92           O
ATOM   2161  CB  SER D  52     170.118 171.270 225.837  1.00 93.92           C
ATOM   2162  OG  SER D  52     170.721 171.425 224.564  1.00 93.92           O
ATOM   2163  N   THR D  53     168.011 173.299 228.155  1.00 94.77           N
ATOM   2164  CA  THR D  53     167.006 173.350 229.210  1.00 94.77           C
ATOM   2165  C   THR D  53     167.636 173.078 230.572  1.00 94.77           C
ATOM   2166  O   THR D  53     167.350 173.775 231.548  1.00 94.77           O
ATOM   2167  CB  THR D  53     165.875 172.339 228.955  1.00 94.77           C
ATOM   2168  CG2 THR D  53     164.788 172.445 230.021  1.00 94.77           C
ATOM   2169  OG1 THR D  53     165.295 172.592 227.670  1.00 94.77           O
ATOM   2170  N   SER D  54     168.683 172.027 230.553  1.00 95.57           N
ATOM   2171  CA  SER D  54     169.083 171.669 231.912  1.00 95.57           C
ATOM   2172  C   SER D  54     170.591 171.475 232.010  1.00 95.57           C
ATOM   2173  O   SER D  54     171.124 171.249 233.098  1.00 95.57           O
ATOM   2174  CB  SER D  54     168.365 170.396 232.365  1.00 95.57           C
ATOM   2175  OG  SER D  54     168.620 169.329 231.467  1.00 95.57           O
ATOM   2176  N   ASN D  55     171.267 171.659 230.885  1.00 95.84           N
ATOM   2177  CA  ASN D  55     172.714 171.463 230.918  1.00 95.84           C
ATOM   2178  C   ASN D  55     173.441 172.729 231.359  1.00 95.84           C
ATOM   2179  O   ASN D  55     173.123 173.826 230.898  1.00 95.84           O
ATOM   2180  CB  ASN D  55     173.223 171.008 229.548  1.00 95.84           C
ATOM   2181  CG  ASN D  55     172.674 169.657 229.139  1.00 95.84           C
ATOM   2182  ND2 ASN D  55     172.240 169.544 227.888  1.00 95.84           N
ATOM   2183  OD1 ASN D  55     172.640 168.718 229.939  1.00 95.84           O
ATOM   2184  N   LEU D  56     174.476 172.605 232.187  1.00 95.55           N
ATOM   2185  CA  LEU D  56     175.286 173.711 232.691  1.00 95.55           C
ATOM   2186  C   LEU D  56     176.471 173.978 231.768  1.00 95.55           C
ATOM   2187  O   LEU D  56     177.183 173.049 231.381  1.00 95.55           O
ATOM   2188  CB  LEU D  56     175.782 173.410 234.106  1.00 95.55           C
ATOM   2189  CG  LEU D  56     174.804 173.702 235.245  1.00 95.55           C
ATOM   2190  CD1 LEU D  56     175.247 172.997 236.522  1.00 95.55           C
ATOM   2191  CD2 LEU D  56     174.678 175.204 235.473  1.00 95.55           C
ATOM   2192  N   ALA D  57     176.587 175.164 231.374  1.00 95.01           N
ATOM   2193  CA  ALA D  57     177.764 175.526 230.585  1.00 95.01           C
ATOM   2194  C   ALA D  57     179.044 175.339 231.395  1.00 95.01           C
ATOM   2195  O   ALA D  57     179.026 175.426 232.625  1.00 95.01           O
ATOM   2196  CB  ALA D  57     177.653 176.968 230.097  1.00 95.01           C
ATOM   2197  N   SER D  58     180.204 175.215 230.790  1.00 94.55           N
ATOM   2198  CA  SER D  58     181.490 175.004 231.448  1.00 94.55           C
ATOM   2199  C   SER D  58     181.854 176.183 232.344  1.00 94.55           C
ATOM   2200  O   SER D  58     181.729 177.340 231.935  1.00 94.55           O
ATOM   2201  CB  SER D  58     182.591 174.779 230.414  1.00 94.55           C
ATOM   2202  OG  SER D  58     183.841 174.564 231.047  1.00 94.55           O
ATOM   2203  N   GLY D  59     182.163 175.905 233.537  1.00 93.86           N
ATOM   2204  CA  GLY D  59     182.627 176.941 234.449  1.00 93.86           C
ATOM   2205  C   GLY D  59     181.510 177.550 235.275  1.00 93.86           C
ATOM   2206  O   GLY D  59     181.767 178.306 236.214  1.00 93.86           O
ATOM   2207  N   VAL D  60     180.273 177.248 234.863  1.00 95.55           N
ATOM   2208  CA  VAL D  60     179.134 177.784 235.602  1.00 95.55           C
ATOM   2209  C   VAL D  60     178.896 176.955 236.861  1.00 95.55           C
ATOM   2210  O   VAL D  60     178.854 175.722 236.802  1.00 95.55           O
ATOM   2211  CB  VAL D  60     177.856 177.808 234.730  1.00 95.55           C
ATOM   2212  CG1 VAL D  60     176.651 178.257 235.555  1.00 95.55           C
ATOM   2213  CG2 VAL D  60     178.053 178.723 233.523  1.00 95.55           C
ATOM   2214  N   PRO D  61     178.815 177.592 238.079  1.00 95.56           N
ATOM   2215  CA  PRO D  61     178.619 176.880 239.342  1.00 95.56           C
ATOM   2216  C   PRO D  61     177.331 176.059 239.365  1.00 95.56           C
ATOM   2217  O   PRO D  61     176.354 176.422 238.708  1.00 95.56           O
ATOM   2218  CB  PRO D  61     178.567 178.006 240.378  1.00 95.56           C
ATOM   2219  CG  PRO D  61     179.200 179.178 239.701  1.00 95.56           C
ATOM   2220  CD  PRO D  61     178.994 179.040 238.218  1.00 95.56           C
ATOM   2221  N   SER D  62     177.284 174.983 240.201  1.00 95.75           N
ATOM   2222  CA  SER D  62     176.189 174.019 240.259  1.00 95.75           C
ATOM   2223  C   SER D  62     174.951 174.627 240.905  1.00 95.75           C
ATOM   2224  O   SER D  62     173.862 174.057 240.832  1.00 95.75           O
ATOM   2225  CB  SER D  62     176.615 172.768 241.030  1.00 95.75           C
ATOM   2226  OG  SER D  62     177.049 173.107 242.336  1.00 95.75           O
ATOM   2227  N   ARG D  63     175.106 175.831 241.442  1.00 96.07           N
ATOM   2228  CA  ARG D  63     173.960 176.472 242.077  1.00 96.07           C
ATOM   2229  C   ARG D  63     172.950 176.943 241.035  1.00 96.07           C
ATOM   2230  O   ARG D  63     171.820 177.296 241.376  1.00 96.07           O
ATOM   2231  CB  ARG D  63     174.412 177.649 242.943  1.00 96.07           C
ATOM   2232  CG  ARG D  63     175.145 178.733 242.172  1.00 96.07           C
ATOM   2233  CD  ARG D  63     175.638 179.843 243.091  1.00 96.07           C
ATOM   2234  NE  ARG D  63     176.360 180.876 242.350  1.00 96.07           N
ATOM   2235  CZ  ARG D  63     176.000 182.153 242.287  1.00 96.07           C
ATOM   2236  NH1 ARG D  63     174.914 182.586 242.919  1.00 96.07           N
ATOM   2237  NH2 ARG D  63     176.729 183.008 241.583  1.00 96.07           N
ATOM   2238  N   PHE D  64     173.404 177.002 239.755  1.00 97.24           N
ATOM   2239  CA  PHE D  64     172.492 177.334 238.666  1.00 97.24           C
ATOM   2240  C   PHE D  64     171.838 176.078 238.103  1.00 97.24           C
ATOM   2241  O   PHE D  64     172.513 175.074 237.866  1.00 97.24           O
ATOM   2242  CB  PHE D  64     173.235 178.084 237.554  1.00 97.24           C
ATOM   2243  CG  PHE D  64     173.695 179.459 237.952  1.00 97.24           C
ATOM   2244  CD1 PHE D  64     172.912 180.576 237.680  1.00 97.24           C
ATOM   2245  CD2 PHE D  64     174.910 179.637 238.598  1.00 97.24           C
ATOM   2246  CE1 PHE D  64     173.337 181.849 238.046  1.00 97.24           C
ATOM   2247  CE2 PHE D  64     175.341 180.909 238.968  1.00 97.24           C
ATOM   2248  CZ  PHE D  64     174.552 182.014 238.690  1.00 97.24           C
ATOM   2249  N   SER D  65     170.579 176.184 237.857  1.00 97.24           N
ATOM   2250  CA  SER D  65     169.888 175.051 237.250  1.00 97.24           C
ATOM   2251  C   SER D  65     168.705 175.513 236.408  1.00 97.24           C
ATOM   2252  O   SER D  65     168.012 176.465 236.771  1.00 97.24           O
ATOM   2253  CB  SER D  65     169.409 174.075 238.326  1.00 97.24           C
ATOM   2254  OG  SER D  65     168.476 174.699 239.192  1.00 97.24           O
ATOM   2255  N   GLY D  66     168.499 174.898 235.179  1.00 96.63           N
ATOM   2256  CA  GLY D  66     167.365 175.159 234.305  1.00 96.63           C
ATOM   2257  C   GLY D  66     166.384 174.004 234.242  1.00 96.63           C
ATOM   2258  O   GLY D  66     166.776 172.842 234.378  1.00 96.63           O
ATOM   2259  N   SER D  67     165.127 174.311 234.119  1.00 96.21           N
ATOM   2260  CA  SER D  67     164.079 173.302 234.008  1.00 96.21           C
ATOM   2261  C   SER D  67     162.895 173.822 233.201  1.00 96.21           C
ATOM   2262  O   SER D  67     162.840 175.006 232.862  1.00 96.21           O
ATOM   2263  CB  SER D  67     163.608 172.862 235.397  1.00 96.21           C
ATOM   2264  OG  SER D  67     162.982 173.936 236.076  1.00 96.21           O
ATOM   2265  N   GLY D  68     162.016 172.906 232.810  1.00 95.81           N
ATOM   2266  CA  GLY D  68     160.795 173.293 232.124  1.00 95.81           C
ATOM   2267  C   GLY D  68     160.570 172.534 230.830  1.00 95.81           C
ATOM   2268  O   GLY D  68     161.457 171.816 230.362  1.00 95.81           O
ATOM   2269  N   SER D  69     159.517 172.605 230.241  1.00 95.37           N
ATOM   2270  CA  SER D  69     159.125 171.998 228.973  1.00 95.37           C
ATOM   2271  C   SER D  69     157.923 172.713 228.366  1.00 95.37           C
ATOM   2272  O   SER D  69     157.243 173.480 229.047  1.00 95.37           O
ATOM   2273  CB  SER D  69     158.806 170.515 229.166  1.00 95.37           C
ATOM   2274  OG  SER D  69     157.627 170.352 229.936  1.00 95.37           O
ATOM   2275  N   GLY D  70     157.651 172.531 227.069  1.00 94.39           N
ATOM   2276  CA  GLY D  70     156.502 173.094 226.375  1.00 94.39           C
ATOM   2277  C   GLY D  70     156.582 174.602 226.223  1.00 94.39           C
ATOM   2278  O   GLY D  70     157.460 175.118 225.529  1.00 94.39           O
ATOM   2279  N   THR D  71     155.769 175.389 227.069  1.00 95.32           N
ATOM   2280  CA  THR D  71     155.710 176.840 226.943  1.00 95.32           C
ATOM   2281  C   THR D  71     156.249 177.516 228.201  1.00 95.32           C
ATOM   2282  O   THR D  71     156.307 178.746 228.273  1.00 95.32           O
ATOM   2283  CB  THR D  71     154.270 177.318 226.676  1.00 95.32           C
ATOM   2284  CG2 THR D  71     153.758 176.802 225.334  1.00 95.32           C
ATOM   2285  OG1 THR D  71     153.411 176.838 227.719  1.00 95.32           O
ATOM   2286  N   PHE D  72     156.639 176.624 229.186  1.00 96.18           N
ATOM   2287  CA  PHE D  72     157.032 177.213 230.459  1.00 96.18           C
ATOM   2288  C   PHE D  72     158.384 176.670 230.916  1.00 96.18           C
ATOM   2289  O   PHE D  72     158.532 175.467 231.130  1.00 96.18           O
ATOM   2290  CB  PHE D  72     155.971 176.943 231.529  1.00 96.18           C
ATOM   2291  CG  PHE D  72     156.188 177.703 232.809  1.00 96.18           C
ATOM   2292  CD1 PHE D  72     156.789 177.091 233.904  1.00 96.18           C
ATOM   2293  CD2 PHE D  72     155.794 179.028 232.919  1.00 96.18           C
ATOM   2294  CE1 PHE D  72     156.991 177.794 235.091  1.00 96.18           C
ATOM   2295  CE2 PHE D  72     155.993 179.737 234.100  1.00 96.18           C
ATOM   2296  CZ  PHE D  72     156.590 179.117 235.187  1.00 96.18           C
ATOM   2297  N   TYR D  73     159.372 177.671 231.131  1.00 97.08           N
ATOM   2298  CA  TYR D  73     160.727 177.328 231.547  1.00 97.08           C
ATOM   2299  C   TYR D  73     161.184 178.210 232.705  1.00 97.08           C
ATOM   2300  O   TYR D  73     160.621 179.282 232.933  1.00 97.08           O
ATOM   2301  CB  TYR D  73     161.703 177.463 230.373  1.00 97.08           C
ATOM   2302  CG  TYR D  73     161.446 176.482 229.256  1.00 97.08           C
ATOM   2303  CD1 TYR D  73     162.167 175.292 229.167  1.00 97.08           C
ATOM   2304  CD2 TYR D  73     160.483 176.739 228.286  1.00 97.08           C
ATOM   2305  CE1 TYR D  73     161.936 174.385 228.141  1.00 97.08           C
ATOM   2306  CE2 TYR D  73     160.245 175.840 227.252  1.00 97.08           C
ATOM   2307  CZ  TYR D  73     160.974 174.667 227.188  1.00 97.08           C
ATOM   2308  OH  TYR D  73     160.742 173.772 226.167  1.00 97.08           O
ATOM   2309  N   SER D  74     162.208 177.706 233.492  1.00 96.70           N
ATOM   2310  CA  SER D  74     162.683 178.472 234.640  1.00 96.70           C
ATOM   2311  C   SER D  74     164.185 178.300 234.836  1.00 96.70           C
ATOM   2312  O   SER D  74     164.764 177.305 234.394  1.00 96.70           O
ATOM   2313  CB  SER D  74     161.942 178.048 235.909  1.00 96.70           C
ATOM   2314  OG  SER D  74     162.200 176.690 236.214  1.00 96.70           O
ATOM   2315  N   LEU D  75     164.808 179.289 235.342  1.00 97.68           N
ATOM   2316  CA  LEU D  75     166.178 179.269 235.847  1.00 97.68           C
ATOM   2317  C   LEU D  75     166.202 179.469 237.358  1.00 97.68           C
ATOM   2318  O   LEU D  75     165.626 180.430 237.872  1.00 97.68           O
ATOM   2319  CB  LEU D  75     167.016 180.357 235.166  1.00 97.68           C
ATOM   2320  CG  LEU D  75     168.467 180.481 235.625  1.00 97.68           C
ATOM   2321  CD1 LEU D  75     169.283 179.289 235.133  1.00 97.68           C
ATOM   2322  CD2 LEU D  75     169.074 181.789 235.131  1.00 97.68           C
ATOM   2323  N   THR D  76     166.835 178.588 238.056  1.00 96.90           N
ATOM   2324  CA  THR D  76     166.915 178.647 239.511  1.00 96.90           C
ATOM   2325  C   THR D  76     168.357 178.851 239.965  1.00 96.90           C
ATOM   2326  O   THR D  76     169.276 178.228 239.431  1.00 96.90           O
ATOM   2327  CB  THR D  76     166.348 177.368 240.156  1.00 96.90           C
ATOM   2328  CG2 THR D  76     166.437 177.432 241.676  1.00 96.90           C
ATOM   2329  OG1 THR D  76     164.977 177.213 239.772  1.00 96.90           O
ATOM   2330  N   ILE D  77     168.628 179.781 240.867  1.00 97.47           N
ATOM   2331  CA  ILE D  77     169.879 179.943 241.600  1.00 97.47           C
ATOM   2332  C   ILE D  77     169.690 179.501 243.049  1.00 97.47           C
ATOM   2333  O   ILE D  77     168.948 180.137 243.806  1.00 97.47           O
ATOM   2334  CB  ILE D  77     170.378 181.402 241.546  1.00 97.47           C
ATOM   2335  CG1 ILE D  77     170.383 181.914 240.099  1.00 97.47           C
ATOM   2336  CG2 ILE D  77     171.773 181.522 242.172  1.00 97.47           C
ATOM   2337  CD1 ILE D  77     170.721 183.393 239.966  1.00 97.47           C
ATOM   2338  N   SER D  78     170.285 178.453 243.472  1.00 96.68           N
ATOM   2339  CA  SER D  78     170.020 177.808 244.753  1.00 96.68           C
ATOM   2340  C   SER D  78     170.564 178.635 245.912  1.00 96.68           C
ATOM   2341  O   SER D  78     170.032 178.582 247.024  1.00 96.68           O
ATOM   2342  CB  SER D  78     170.635 176.407 244.784  1.00 96.68           C
ATOM   2343  OG  SER D  78     172.031 176.464 244.553  1.00 96.68           O
ATOM   2344  N   SER D  79     171.611 179.308 245.720  1.00 97.01           N
ATOM   2345  CA  SER D  79     172.211 180.190 246.715  1.00 97.01           C
ATOM   2346  C   SER D  79     172.811 181.433 246.066  1.00 97.01           C
ATOM   2347  O   SER D  79     173.908 181.378 245.507  1.00 97.01           O
ATOM   2348  CB  SER D  79     173.287 179.450 247.509  1.00 97.01           C
ATOM   2349  OG  SER D  79     173.800 180.267 248.548  1.00 97.01           O
ATOM   2350  N   VAL D  80     172.173 182.515 246.187  1.00 96.54           N
ATOM   2351  CA  VAL D  80     172.526 183.760 245.511  1.00 96.54           C
ATOM   2352  C   VAL D  80     173.824 184.313 246.092  1.00 96.54           C
ATOM   2353  O   VAL D  80     174.013 184.322 247.312  1.00 96.54           O
ATOM   2354  CB  VAL D  80     171.398 184.811 245.633  1.00 96.54           C
ATOM   2355  CG1 VAL D  80     171.884 186.180 245.163  1.00 96.54           C
ATOM   2356  CG2 VAL D  80     170.173 184.371 244.835  1.00 96.54           C
ATOM   2357  N   GLU D  81     174.711 184.761 245.184  1.00 95.72           N
ATOM   2358  CA  GLU D  81     175.956 185.430 245.552  1.00 95.72           C
ATOM   2359  C   GLU D  81     175.997 186.856 245.009  1.00 95.72           C
ATOM   2360  O   GLU D  81     175.216 187.213 244.124  1.00 95.72           O
ATOM   2361  CB  GLU D  81     177.162 184.638 245.039  1.00 95.72           C
ATOM   2362  CG  GLU D  81     177.269 183.236 245.621  1.00 95.72           C
ATOM   2363  CD  GLU D  81     178.567 182.532 245.255  1.00 95.72           C
ATOM   2364  OE1 GLU D  81     178.735 181.344 245.617  1.00 95.72           O
ATOM   2365  OE2 GLU D  81     179.421 183.174 244.606  1.00 95.72           O
ATOM   2366  N   ALA D  82     176.996 187.691 245.524  1.00 94.53           N
ATOM   2367  CA  ALA D  82     177.115 189.095 245.140  1.00 94.53           C
ATOM   2368  C   ALA D  82     177.365 189.235 243.642  1.00 94.53           C
ATOM   2369  O   ALA D  82     176.831 190.143 242.996  1.00 94.53           O
ATOM   2370  CB  ALA D  82     178.234 189.770 245.929  1.00 94.53           C
ATOM   2371  N   GLU D  83     178.049 188.230 243.017  1.00 94.41           N
ATOM   2372  CA  GLU D  83     178.439 188.291 241.612  1.00 94.41           C
ATOM   2373  C   GLU D  83     177.260 187.973 240.698  1.00 94.41           C
ATOM   2374  O   GLU D  83     177.341 188.162 239.482  1.00 94.41           O
ATOM   2375  CB  GLU D  83     179.595 187.326 241.331  1.00 94.41           C
ATOM   2376  CG  GLU D  83     179.245 185.863 241.563  1.00 94.41           C
ATOM   2377  CD  GLU D  83     180.406 184.920 241.288  1.00 94.41           C
ATOM   2378  OE1 GLU D  83     180.206 183.684 241.335  1.00 94.41           O
ATOM   2379  OE2 GLU D  83     181.524 185.419 241.027  1.00 94.41           O
ATOM   2380  N   ASP D  84     176.125 187.615 241.315  1.00 95.42           N
ATOM   2381  CA  ASP D  84     174.981 187.187 240.516  1.00 95.42           C
ATOM   2382  C   ASP D  84     174.142 188.385 240.075  1.00 95.42           C
ATOM   2383  O   ASP D  84     173.244 188.247 239.241  1.00 95.42           O
ATOM   2384  CB  ASP D  84     174.115 186.201 241.302  1.00 95.42           C
ATOM   2385  CG  ASP D  84     174.823 184.886 241.587  1.00 95.42           C
ATOM   2386  OD1 ASP D  84     174.480 184.211 242.581  1.00 95.42           O
ATOM   2387  OD2 ASP D  84     175.735 184.526 240.811  1.00 95.42           O
ATOM   2388  N   ALA D  85     174.413 189.593 240.578  1.00 95.00           N
ATOM   2389  CA  ALA D  85     173.730 190.795 240.103  1.00 95.00           C
ATOM   2390  C   ALA D  85     174.001 191.030 238.621  1.00 95.00           C
ATOM   2391  O   ALA D  85     175.135 191.327 238.229  1.00 95.00           O
ATOM   2392  CB  ALA D  85     174.158 192.010 240.920  1.00 95.00           C
ATOM   2393  N   ALA D  86     173.047 190.836 237.822  1.00 95.67           N
ATOM   2394  CA  ALA D  86     173.186 190.918 236.371  1.00 95.67           C
ATOM   2395  C   ALA D  86     171.823 190.838 235.686  1.00 95.67           C
ATOM   2396  O   ALA D  86     170.792 190.725 236.354  1.00 95.67           O
ATOM   2397  CB  ALA D  86     174.099 189.806 235.859  1.00 95.67           C
ATOM   2398  N   ASP D  87     171.799 190.956 234.368  1.00 96.51           N
ATOM   2399  CA  ASP D  87     170.618 190.681 233.554  1.00 96.51           C
ATOM   2400  C   ASP D  87     170.630 189.246 233.033  1.00 96.51           C
ATOM   2401  O   ASP D  87     171.678 188.735 232.636  1.00 96.51           O
ATOM   2402  CB  ASP D  87     170.531 191.666 232.386  1.00 96.51           C
ATOM   2403  CG  ASP D  87     170.303 193.098 232.833  1.00 96.51           C
ATOM   2404  OD1 ASP D  87     171.235 193.925 232.732  1.00 96.51           O
ATOM   2405  OD2 ASP D  87     169.182 193.404 233.290  1.00 96.51           O
ATOM   2406  N   TYR D  88     169.481 188.590 233.140  1.00 96.60           N
ATOM   2407  CA  TYR D  88     169.351 187.214 232.676  1.00 96.60           C
ATOM   2408  C   TYR D  88     168.377 187.122 231.507  1.00 96.60           C
ATOM   2409  O   TYR D  88     167.309 187.737 231.529  1.00 96.60           O
ATOM   2410  CB  TYR D  88     168.885 186.303 233.815  1.00 96.60           C
ATOM   2411  CG  TYR D  88     169.885 186.175 234.938  1.00 96.60           C
ATOM   2412  CD1 TYR D  88     170.698 185.048 235.049  1.00 96.60           C
ATOM   2413  CD2 TYR D  88     170.021 187.180 235.890  1.00 96.60           C
ATOM   2414  CE1 TYR D  88     171.617 184.925 236.083  1.00 96.60           C
ATOM   2415  CE2 TYR D  88     170.939 187.067 236.929  1.00 96.60           C
ATOM   2416  CZ  TYR D  88     171.732 185.938 237.016  1.00 96.60           C
ATOM   2417  OH  TYR D  88     172.645 185.821 238.042  1.00 96.60           O
ATOM   2418  N   TYR D  89     168.788 186.391 230.394  1.00 96.39           N
ATOM   2419  CA  TYR D  89     167.977 186.269 229.188  1.00 96.39           C
ATOM   2420  C   TYR D  89     167.723 184.807 228.847  1.00 96.39           C
ATOM   2421  O   TYR D  89     168.640 183.984 228.892  1.00 96.39           O
ATOM   2422  CB  TYR D  89     168.656 186.970 228.008  1.00 96.39           C
ATOM   2423  CG  TYR D  89     168.918 188.438 228.243  1.00 96.39           C
ATOM   2424  CD1 TYR D  89     167.937 189.391 227.977  1.00 96.39           C
ATOM   2425  CD2 TYR D  89     170.145 188.875 228.729  1.00 96.39           C
ATOM   2426  CE1 TYR D  89     168.176 190.746 228.189  1.00 96.39           C
ATOM   2427  CE2 TYR D  89     170.395 190.227 228.945  1.00 96.39           C
ATOM   2428  CZ  TYR D  89     169.405 191.153 228.674  1.00 96.39           C
ATOM   2429  OH  TYR D  89     169.644 192.491 228.886  1.00 96.39           O
ATOM   2430  N   CYS D  90     166.502 184.504 228.582  1.00 96.21           N
ATOM   2431  CA  CYS D  90     166.208 183.205 227.989  1.00 96.21           C
ATOM   2432  C   CYS D  90     166.206 183.288 226.467  1.00 96.21           C
ATOM   2433  O   CYS D  90     165.922 184.343 225.898  1.00 96.21           O
ATOM   2434  CB  CYS D  90     164.858 182.681 228.480  1.00 96.21           C
ATOM   2435  SG  CYS D  90     163.458 183.715 227.999  1.00 96.21           S
ATOM   2436  N   HIS D  91     166.554 182.159 225.826  1.00 95.30           N
ATOM   2437  CA  HIS D  91     166.647 182.087 224.374  1.00 95.30           C
ATOM   2438  C   HIS D  91     166.159 180.737 223.857  1.00 95.30           C
ATOM   2439  O   HIS D  91     166.494 179.693 224.423  1.00 95.30           O
ATOM   2440  CB  HIS D  91     168.085 182.334 223.915  1.00 95.30           C
ATOM   2441  CG  HIS D  91     168.314 182.036 222.469  1.00 95.30           C
ATOM   2442  CD2 HIS D  91     167.983 182.730 221.355  1.00 95.30           C
ATOM   2443  ND1 HIS D  91     168.959 180.896 222.037  1.00 95.30           N
ATOM   2444  CE1 HIS D  91     169.013 180.904 220.715  1.00 95.30           C
ATOM   2445  NE2 HIS D  91     168.428 182.004 220.276  1.00 95.30           N
ATOM   2446  N   GLN D  92     165.425 180.765 222.762  1.00 92.06           N
ATOM   2447  CA  GLN D  92     164.951 179.523 222.156  1.00 92.06           C
ATOM   2448  C   GLN D  92     165.401 179.415 220.703  1.00 92.06           C
ATOM   2449  O   GLN D  92     165.568 180.427 220.020  1.00 92.06           O
ATOM   2450  CB  GLN D  92     163.426 179.434 222.243  1.00 92.06           C
ATOM   2451  CG  GLN D  92     162.700 180.509 221.446  1.00 92.06           C
ATOM   2452  CD  GLN D  92     162.451 180.105 220.005  1.00 92.06           C
ATOM   2453  NE2 GLN D  92     162.124 181.078 219.162  1.00 92.06           N
ATOM   2454  OE1 GLN D  92     162.549 178.925 219.650  1.00 92.06           O
ATOM   2455  N   TRP D  93     165.507 178.282 220.145  1.00 85.33           N
ATOM   2456  CA  TRP D  93     166.181 177.979 218.886  1.00 85.33           C
ATOM   2457  C   TRP D  93     165.201 178.026 217.720  1.00 85.33           C
ATOM   2458  O   TRP D  93     165.590 178.315 216.586  1.00 85.33           O
ATOM   2459  CB  TRP D  93     166.852 176.604 218.951  1.00 85.33           C
ATOM   2460  CG  TRP D  93     167.078 175.973 217.610  1.00 85.33           C
ATOM   2461  CD1 TRP D  93     166.163 175.288 216.857  1.00 85.33           C
ATOM   2462  CD2 TRP D  93     168.300 175.963 216.866  1.00 85.33           C
ATOM   2463  CE2 TRP D  93     168.053 175.255 215.668  1.00 85.33           C
ATOM   2464  CE3 TRP D  93     169.578 176.487 217.096  1.00 85.33           C
ATOM   2465  NE1 TRP D  93     166.746 174.856 215.688  1.00 85.33           N
ATOM   2466  CZ2 TRP D  93     169.044 175.059 214.702  1.00 85.33           C
ATOM   2467  CZ3 TRP D  93     170.562 176.289 216.133  1.00 85.33           C
ATOM   2468  CH2 TRP D  93     170.286 175.582 214.950  1.00 85.33           C
ATOM   2469  N   SER D  94     163.951 177.795 217.815  1.00 85.68           N
ATOM   2470  CA  SER D  94     163.004 177.662 216.713  1.00 85.68           C
ATOM   2471  C   SER D  94     162.866 178.970 215.940  1.00 85.68           C
ATOM   2472  O   SER D  94     162.907 178.977 214.708  1.00 85.68           O
ATOM   2473  CB  SER D  94     161.635 177.222 217.233  1.00 85.68           C
ATOM   2474  OG  SER D  94     161.152 178.129 218.210  1.00 85.68           O
ATOM   2475  N   SER D  95     162.903 179.925 216.487  1.00 86.89           N
ATOM   2476  CA  SER D  95     162.796 181.223 215.829  1.00 86.89           C
ATOM   2477  C   SER D  95     163.889 182.175 216.301  1.00 86.89           C
ATOM   2478  O   SER D  95     163.868 183.364 215.975  1.00 86.89           O
ATOM   2479  CB  SER D  95     161.422 181.844 216.087  1.00 86.89           C
ATOM   2480  OG  SER D  95     161.169 181.948 217.478  1.00 86.89           O
ATOM   2481  N   TRP D  96     164.707 181.796 217.122  1.00 88.54           N
ATOM   2482  CA  TRP D  96     165.913 182.484 217.568  1.00 88.54           C
ATOM   2483  C   TRP D  96     165.561 183.713 218.403  1.00 88.54           C
ATOM   2484  O   TRP D  96     166.315 184.688 218.433  1.00 88.54           O
ATOM   2485  CB  TRP D  96     166.773 182.897 216.372  1.00 88.54           C
ATOM   2486  CG  TRP D  96     167.136 181.761 215.462  1.00 88.54           C
ATOM   2487  CD1 TRP D  96     166.571 181.461 214.254  1.00 88.54           C
ATOM   2488  CD2 TRP D  96     168.142 180.769 215.693  1.00 88.54           C
ATOM   2489  CE2 TRP D  96     168.131 179.897 214.580  1.00 88.54           C
ATOM   2490  CE3 TRP D  96     169.051 180.532 216.732  1.00 88.54           C
ATOM   2491  NE1 TRP D  96     167.165 180.340 213.718  1.00 88.54           N
ATOM   2492  CZ2 TRP D  96     168.999 178.806 214.480  1.00 88.54           C
ATOM   2493  CZ3 TRP D  96     169.912 179.448 216.631  1.00 88.54           C
ATOM   2494  CH2 TRP D  96     169.879 178.599 215.512  1.00 88.54           C
ATOM   2495  N   THR D  97     164.558 183.639 219.042  1.00 92.48           N
ATOM   2496  CA  THR D  97     164.115 184.798 219.806  1.00 92.48           C
ATOM   2497  C   THR D  97     164.633 184.731 221.239  1.00 92.48           C
ATOM   2498  O   THR D  97     164.834 183.642 221.782  1.00 92.48           O
ATOM   2499  CB  THR D  97     162.578 184.905 219.816  1.00 92.48           C
ATOM   2500  CG2 THR D  97     162.035 185.183 218.420  1.00 92.48           C
ATOM   2501  OG1 THR D  97     162.022 183.672 220.295  1.00 92.48           O
ATOM   2502  N   PHE D  98     164.823 185.971 221.867  1.00 94.78           N
ATOM   2503  CA  PHE D  98     165.258 186.131 223.250  1.00 94.78           C
ATOM   2504  C   PHE D  98     164.118 186.647 224.120  1.00 94.78           C
ATOM   2505  O   PHE D  98     163.211 187.320 223.628  1.00 94.78           O
ATOM   2506  CB  PHE D  98     166.456 187.082 223.334  1.00 94.78           C
ATOM   2507  CG  PHE D  98     167.723 186.517 222.752  1.00 94.78           C
ATOM   2508  CD1 PHE D  98     168.668 185.911 223.569  1.00 94.78           C
ATOM   2509  CD2 PHE D  98     167.969 186.591 221.387  1.00 94.78           C
ATOM   2510  CE1 PHE D  98     169.842 185.386 223.035  1.00 94.78           C
ATOM   2511  CE2 PHE D  98     169.140 186.069 220.845  1.00 94.78           C
ATOM   2512  CZ  PHE D  98     170.078 185.468 221.671  1.00 94.78           C
ATOM   2513  N   GLY D  99     164.124 186.340 225.409  1.00 94.38           N
ATOM   2514  CA  GLY D  99     163.251 187.002 226.365  1.00 94.38           C
ATOM   2515  C   GLY D  99     163.634 188.447 226.622  1.00 94.38           C
ATOM   2516  O   GLY D  99     164.735 188.875 226.268  1.00 94.38           O
ATOM   2517  N   GLY D 100     162.757 189.225 227.330  1.00 93.40           N
ATOM   2518  CA  GLY D 100     162.984 190.635 227.600  1.00 93.40           C
ATOM   2519  C   GLY D 100     164.010 190.877 228.689  1.00 93.40           C
ATOM   2520  O   GLY D 100     164.484 192.003 228.865  1.00 93.40           O
ATOM   2521  N   GLY D 101     164.388 189.799 229.423  1.00 95.93           N
ATOM   2522  CA  GLY D 101     165.406 189.889 230.455  1.00 95.93           C
ATOM   2523  C   GLY D 101     164.832 190.070 231.845  1.00 95.93           C
ATOM   2524  O   GLY D 101     163.738 190.619 232.005  1.00 95.93           O
ATOM   2525  N   THR D 102     165.439 189.601 232.827  1.00 96.63           N
ATOM   2526  CA  THR D 102     165.194 189.830 234.249  1.00 96.63           C
ATOM   2527  C   THR D 102     166.432 190.415 234.922  1.00 96.63           C
ATOM   2528  O   THR D 102     167.519 189.840 234.839  1.00 96.63           O
ATOM   2529  CB  THR D 102     164.783 188.528 234.961  1.00 96.63           C
ATOM   2530  CG2 THR D 102     164.501 188.776 236.438  1.00 96.63           C
ATOM   2531  OG1 THR D 102     163.603 188.004 234.340  1.00 96.63           O
ATOM   2532  N   LYS D 103     166.325 191.588 235.493  1.00 96.09           N
ATOM   2533  CA  LYS D 103     167.417 192.192 236.253  1.00 96.09           C
ATOM   2534  C   LYS D 103     167.410 191.708 237.701  1.00 96.09           C
ATOM   2535  O   LYS D 103     166.413 191.867 238.409  1.00 96.09           O
ATOM   2536  CB  LYS D 103     167.320 193.719 236.212  1.00 96.09           C
ATOM   2537  CG  LYS D 103     168.481 194.431 236.887  1.00 96.09           C
ATOM   2538  CD  LYS D 103     168.421 195.937 236.663  1.00 96.09           C
ATOM   2539  CE  LYS D 103     169.630 196.641 237.262  1.00 96.09           C
ATOM   2540  NZ  LYS D 103     170.379 197.423 236.235  1.00 96.09           N
ATOM   2541  N   LEU D 104     168.449 191.092 238.142  1.00 96.80           N
ATOM   2542  CA  LEU D 104     168.578 190.616 239.516  1.00 96.80           C
ATOM   2543  C   LEU D 104     169.385 191.599 240.358  1.00 96.80           C
ATOM   2544  O   LEU D 104     170.534 191.905 240.032  1.00 96.80           O
ATOM   2545  CB  LEU D 104     169.241 189.236 239.546  1.00 96.80           C
ATOM   2546  CG  LEU D 104     169.467 188.622 240.927  1.00 96.80           C
ATOM   2547  CD1 LEU D 104     168.135 188.438 241.648  1.00 96.80           C
ATOM   2548  CD2 LEU D 104     170.204 187.292 240.808  1.00 96.80           C
ATOM   2549  N   GLU D 105     168.813 192.142 241.395  1.00 95.35           N
ATOM   2550  CA  GLU D 105     169.463 193.014 242.367  1.00 95.35           C
ATOM   2551  C   GLU D 105     169.708 192.287 243.685  1.00 95.35           C
ATOM   2552  O   GLU D 105     168.836 191.564 244.171  1.00 95.35           O
ATOM   2553  CB  GLU D 105     168.625 194.274 242.608  1.00 95.35           C
ATOM   2554  CG  GLU D 105     168.495 195.170 241.385  1.00 95.35           C
ATOM   2555  CD  GLU D 105     167.644 196.406 241.635  1.00 95.35           C
ATOM   2556  OE1 GLU D 105     167.586 197.289 240.752  1.00 95.35           O
ATOM   2557  OE2 GLU D 105     167.034 196.489 242.722  1.00 95.35           O
ATOM   2558  N   ILE D 106     170.885 192.400 244.266  1.00 96.57           N
ATOM   2559  CA  ILE D 106     171.244 191.726 245.510  1.00 96.57           C
ATOM   2560  C   ILE D 106     170.905 192.623 246.699  1.00 96.57           C
ATOM   2561  O   ILE D 106     171.330 193.777 246.753  1.00 96.57           O
ATOM   2562  CB  ILE D 106     172.743 191.347 245.536  1.00 96.57           C
ATOM   2563  CG1 ILE D 106     173.115 190.562 244.272  1.00 96.57           C
ATOM   2564  CG2 ILE D 106     173.076 190.543 246.796  1.00 96.57           C
ATOM   2565  CD1 ILE D 106     172.278 189.309 244.052  1.00 96.57           C
ATOM   2566  N   LYS D 107     170.085 192.119 247.596  1.00 94.79           N
ATOM   2567  CA  LYS D 107     169.777 192.833 248.832  1.00 94.79           C
ATOM   2568  C   LYS D 107     170.905 192.685 249.849  1.00 94.79           C
ATOM   2569  O   LYS D 107     171.525 191.624 249.944  1.00 94.79           O
ATOM   2570  CB  LYS D 107     168.463 192.328 249.430  1.00 94.79           C
ATOM   2571  CG  LYS D 107     167.233 192.663 248.598  1.00 94.79           C
ATOM   2572  CD  LYS D 107     165.954 192.182 249.270  1.00 94.79           C
ATOM   2573  CE  LYS D 107     164.726 192.487 248.422  1.00 94.79           C
ATOM   2574  NZ  LYS D 107     163.475 191.976 249.055  1.00 94.79           N
ATOM   2575  N   ARG D 108     171.182 193.763 250.573  1.00 95.36           N
ATOM   2576  CA  ARG D 108     172.178 193.770 251.640  1.00 95.36           C
ATOM   2577  C   ARG D 108     171.811 194.772 252.727  1.00 95.36           C
ATOM   2578  O   ARG D 108     170.809 195.481 252.612  1.00 95.36           O
ATOM   2579  CB  ARG D 108     173.564 194.088 251.078  1.00 95.36           C
ATOM   2580  CG  ARG D 108     173.682 195.482 250.484  1.00 95.36           C
ATOM   2581  CD  ARG D 108     175.135 195.908 250.327  1.00 95.36           C
ATOM   2582  NE  ARG D 108     175.741 196.241 251.614  1.00 95.36           N
ATOM   2583  CZ  ARG D 108     177.048 196.365 251.825  1.00 95.36           C
ATOM   2584  NH1 ARG D 108     177.917 196.182 250.838  1.00 95.36           N
ATOM   2585  NH2 ARG D 108     177.491 196.673 253.037  1.00 95.36           N
ATOM   2586  N   THR D 109     172.460 194.710 253.725  1.00 95.54           N
ATOM   2587  CA  THR D 109     172.214 195.653 254.809  1.00 95.54           C
ATOM   2588  C   THR D 109     172.504 197.082 254.361  1.00 95.54           C
ATOM   2589  O   THR D 109     173.305 197.301 253.449  1.00 95.54           O
ATOM   2590  CB  THR D 109     173.070 195.318 256.046  1.00 95.54           C
ATOM   2591  CG2 THR D 109     172.695 193.954 256.620  1.00 95.54           C
ATOM   2592  OG1 THR D 109     174.453 195.301 255.673  1.00 95.54           O
ATOM   2593  N   VAL D 110     172.001 198.044 255.036  1.00 97.16           N
ATOM   2594  CA  VAL D 110     172.145 199.460 254.706  1.00 97.16           C
ATOM   2595  C   VAL D 110     173.601 199.886 254.882  1.00 97.16           C
ATOM   2596  O   VAL D 110     174.261 199.482 255.841  1.00 97.16           O
ATOM   2597  CB  VAL D 110     171.222 200.340 255.579  1.00 97.16           C
ATOM   2598  CG1 VAL D 110     171.548 201.820 255.382  1.00 97.16           C
ATOM   2599  CG2 VAL D 110     169.756 200.064 255.253  1.00 97.16           C
ATOM   2600  N   ALA D 111     174.093 200.584 253.858  1.00 96.91           N
ATOM   2601  CA  ALA D 111     175.429 201.171 253.898  1.00 96.91           C
ATOM   2602  C   ALA D 111     175.391 202.649 253.528  1.00 96.91           C
ATOM   2603  O   ALA D 111     174.924 203.014 252.446  1.00 96.91           O
ATOM   2604  CB  ALA D 111     176.373 200.415 252.966  1.00 96.91           C
ATOM   2605  N   ALA D 112     175.850 203.511 254.509  1.00 96.69           N
ATOM   2606  CA  ALA D 112     175.861 204.953 254.278  1.00 96.69           C
ATOM   2607  C   ALA D 112     176.954 205.338 253.285  1.00 96.69           C
ATOM   2608  O   ALA D 112     178.035 204.745 253.281  1.00 96.69           O
ATOM   2609  CB  ALA D 112     176.053 205.702 255.594  1.00 96.69           C
ATOM   2610  N   PRO D 113     176.721 206.376 252.449  1.00 97.40           N
ATOM   2611  CA  PRO D 113     177.734 206.803 251.483  1.00 97.40           C
ATOM   2612  C   PRO D 113     178.843 207.638 252.123  1.00 97.40           C
ATOM   2613  O   PRO D 113     178.593 208.375 253.079  1.00 97.40           O
ATOM   2614  CB  PRO D 113     176.934 207.639 250.480  1.00 97.40           C
ATOM   2615  CG  PRO D 113     175.807 208.214 251.277  1.00 97.40           C
ATOM   2616  CD  PRO D 113     175.388 207.206 252.307  1.00 97.40           C
ATOM   2617  N   SER D 114     180.037 207.390 251.649  1.00 97.59           N
ATOM   2618  CA  SER D 114     181.069 208.404 251.837  1.00 97.59           C
ATOM   2619  C   SER D 114     180.944 209.521 250.805  1.00 97.59           C
ATOM   2620  O   SER D 114     180.815 209.254 249.609  1.00 97.59           O
ATOM   2621  CB  SER D 114     182.461 207.775 251.753  1.00 97.59           C
ATOM   2622  OG  SER D 114     182.617 206.765 252.735  1.00 97.59           O
ATOM   2623  N   VAL D 115     180.981 210.789 251.291  1.00 97.39           N
ATOM   2624  CA  VAL D 115     180.686 211.898 250.392  1.00 97.39           C
ATOM   2625  C   VAL D 115     181.950 212.718 250.150  1.00 97.39           C
ATOM   2626  O   VAL D 115     182.669 213.055 251.092  1.00 97.39           O
ATOM   2627  CB  VAL D 115     179.565 212.801 250.953  1.00 97.39           C
ATOM   2628  CG1 VAL D 115     179.180 213.878 249.939  1.00 97.39           C
ATOM   2629  CG2 VAL D 115     178.345 211.962 251.334  1.00 97.39           C
ATOM   2630  N   PHE D 116     182.255 212.997 248.888  1.00 97.02           N
ATOM   2631  CA  PHE D 116     183.392 213.807 248.461  1.00 97.02           C
ATOM   2632  C   PHE D 116     182.949 214.890 247.486  1.00 97.02           C
ATOM   2633  O   PHE D 116     182.020 214.683 246.702  1.00 97.02           O
ATOM   2634  CB  PHE D 116     184.469 212.928 247.819  1.00 97.02           C
ATOM   2635  CG  PHE D 116     184.899 211.771 248.677  1.00 97.02           C
ATOM   2636  CD1 PHE D 116     185.915 211.921 249.614  1.00 97.02           C
ATOM   2637  CD2 PHE D 116     184.291 210.528 248.544  1.00 97.02           C
ATOM   2638  CE1 PHE D 116     186.316 210.850 250.409  1.00 97.02           C
ATOM   2639  CE2 PHE D 116     184.685 209.455 249.335  1.00 97.02           C
ATOM   2640  CZ  PHE D 116     185.698 209.616 250.266  1.00 97.02           C
ATOM   2641  N   ILE D 117     183.592 216.036 247.531  1.00 97.39           N
ATOM   2642  CA  ILE D 117     183.249 217.101 246.595  1.00 97.39           C
ATOM   2643  C   ILE D 117     184.506 217.573 245.867  1.00 97.39           C
ATOM   2644  O   ILE D 117     185.587 217.635 246.457  1.00 97.39           O
ATOM   2645  CB  ILE D 117     182.569 218.288 247.314  1.00 97.39           C
ATOM   2646  CG1 ILE D 117     181.979 219.265 246.291  1.00 97.39           C
ATOM   2647  CG2 ILE D 117     183.562 218.998 248.240  1.00 97.39           C
ATOM   2648  CD1 ILE D 117     181.026 220.291 246.892  1.00 97.39           C
ATOM   2649  N   PHE D 118     184.416 217.802 244.538  1.00 97.49           N
ATOM   2650  CA  PHE D 118     185.534 218.227 243.706  1.00 97.49           C
ATOM   2651  C   PHE D 118     185.235 219.563 243.035  1.00 97.49           C
ATOM   2652  O   PHE D 118     184.281 219.673 242.262  1.00 97.49           O
ATOM   2653  CB  PHE D 118     185.850 217.166 242.647  1.00 97.49           C
ATOM   2654  CG  PHE D 118     186.198 215.820 243.220  1.00 97.49           C
ATOM   2655  CD1 PHE D 118     187.507 215.513 243.570  1.00 97.49           C
ATOM   2656  CD2 PHE D 118     185.212 214.859 243.412  1.00 97.49           C
ATOM   2657  CE1 PHE D 118     187.831 214.267 244.100  1.00 97.49           C
ATOM   2658  CE2 PHE D 118     185.529 213.611 243.943  1.00 97.49           C
ATOM   2659  CZ  PHE D 118     186.839 213.317 244.287  1.00 97.49           C
ATOM   2660  N   PRO D 119     186.068 220.593 243.383  1.00 96.71           N
ATOM   2661  CA  PRO D 119     185.953 221.844 242.630  1.00 96.71           C
ATOM   2662  C   PRO D 119     186.393 221.703 241.176  1.00 96.71           C
ATOM   2663  O   PRO D 119     187.033 220.711 240.817  1.00 96.71           O
ATOM   2664  CB  PRO D 119     186.879 222.798 243.391  1.00 96.71           C
ATOM   2665  CG  PRO D 119     187.175 222.096 244.678  1.00 96.71           C
ATOM   2666  CD  PRO D 119     186.992 220.622 244.471  1.00 96.71           C
ATOM   2667  N   PRO D 120     186.019 222.652 240.236  1.00 97.12           N
ATOM   2668  CA  PRO D 120     186.512 222.577 238.860  1.00 97.12           C
ATOM   2669  C   PRO D 120     188.033 222.664 238.772  1.00 97.12           C
ATOM   2670  O   PRO D 120     188.664 223.345 239.585  1.00 97.12           O
ATOM   2671  CB  PRO D 120     185.855 223.784 238.183  1.00 97.12           C
ATOM   2672  CG  PRO D 120     184.717 224.151 239.080  1.00 97.12           C
ATOM   2673  CD  PRO D 120     185.058 223.731 240.481  1.00 97.12           C
ATOM   2674  N   SER D 121     188.636 221.973 237.873  1.00 96.04           N
ATOM   2675  CA  SER D 121     190.075 222.072 237.650  1.00 96.04           C
ATOM   2676  C   SER D 121     190.440 223.399 236.993  1.00 96.04           C
ATOM   2677  O   SER D 121     189.616 224.009 236.312  1.00 96.04           O
ATOM   2678  CB  SER D 121     190.563 220.912 236.781  1.00 96.04           C
ATOM   2679  OG  SER D 121     190.108 221.056 235.448  1.00 96.04           O
ATOM   2680  N   ASP D 122     191.663 223.782 237.215  1.00 96.81           N
ATOM   2681  CA  ASP D 122     192.151 225.000 236.582  1.00 96.81           C
ATOM   2682  C   ASP D 122     192.103 224.887 235.060  1.00 96.81           C
ATOM   2683  O   ASP D 122     191.785 225.859 234.369  1.00 96.81           O
ATOM   2684  CB  ASP D 122     193.577 225.313 237.039  1.00 96.81           C
ATOM   2685  CG  ASP D 122     193.656 225.716 238.501  1.00 96.81           C
ATOM   2686  OD1 ASP D 122     194.725 225.544 239.126  1.00 96.81           O
ATOM   2687  OD2 ASP D 122     192.637 226.207 239.036  1.00 96.81           O
ATOM   2688  N   GLU D 123     192.388 223.702 234.535  1.00 95.35           N
ATOM   2689  CA  GLU D 123     192.377 223.444 233.099  1.00 95.35           C
ATOM   2690  C   GLU D 123     190.990 223.674 232.508  1.00 95.35           C
ATOM   2691  O   GLU D 123     190.858 224.229 231.414  1.00 95.35           O
ATOM   2692  CB  GLU D 123     192.843 222.016 232.804  1.00 95.35           C
ATOM   2693  CG  GLU D 123     194.290 221.747 233.201  1.00 95.35           C
ATOM   2694  CD  GLU D 123     194.700 220.295 233.026  1.00 95.35           C
ATOM   2695  OE1 GLU D 123     195.730 219.881 233.605  1.00 95.35           O
ATOM   2696  OE2 GLU D 123     193.985 219.563 232.305  1.00 95.35           O
ATOM   2697  N   GLN D 124     189.976 223.198 233.364  1.00 96.65           N
ATOM   2698  CA  GLN D 124     188.614 223.370 232.873  1.00 96.65           C
ATOM   2699  C   GLN D 124     188.204 224.841 232.889  1.00 96.65           C
ATOM   2700  O   GLN D 124     187.516 225.309 231.978  1.00 96.65           O
ATOM   2701  CB  GLN D 124     187.633 222.544 233.706  1.00 96.65           C
ATOM   2702  CG  GLN D 124     186.204 222.566 233.180  1.00 96.65           C
ATOM   2703  CD  GLN D 124     185.231 221.840 234.089  1.00 96.65           C
ATOM   2704  NE2 GLN D 124     184.008 221.648 233.614  1.00 96.65           N
ATOM   2705  OE1 GLN D 124     185.580 221.454 235.209  1.00 96.65           O
ATOM   2706  N   LEU D 125     188.524 225.538 233.879  1.00 96.52           N
ATOM   2707  CA  LEU D 125     188.183 226.950 234.002  1.00 96.52           C
ATOM   2708  C   LEU D 125     188.778 227.755 232.851  1.00 96.52           C
ATOM   2709  O   LEU D 125     188.161 228.708 232.368  1.00 96.52           O
ATOM   2710  CB  LEU D 125     188.676 227.509 235.339  1.00 96.52           C
ATOM   2711  CG  LEU D 125     187.958 227.003 236.591  1.00 96.52           C
ATOM   2712  CD1 LEU D 125     188.622 227.562 237.845  1.00 96.52           C
ATOM   2713  CD2 LEU D 125     186.481 227.380 236.548  1.00 96.52           C
ATOM   2714  N   LYS D 126     189.950 227.289 232.387  1.00 95.87           N
ATOM   2715  CA  LYS D 126     190.575 227.955 231.248  1.00 95.87           C
ATOM   2716  C   LYS D 126     189.740 227.778 229.983  1.00 95.87           C
ATOM   2717  O   LYS D 126     189.817 228.595 229.066  1.00 95.87           O
ATOM   2718  CB  LYS D 126     191.989 227.415 231.022  1.00 95.87           C
ATOM   2719  CG  LYS D 126     192.995 227.856 232.074  1.00 95.87           C
ATOM   2720  CD  LYS D 126     194.372 227.255 231.819  1.00 95.87           C
ATOM   2721  CE  LYS D 126     195.350 227.603 232.933  1.00 95.87           C
ATOM   2722  NZ  LYS D 126     196.657 226.901 232.760  1.00 95.87           N
ATOM   2723  N   SER D 127     188.880 226.792 229.943  1.00 94.12           N
ATOM   2724  CA  SER D 127     188.049 226.518 228.779  1.00 94.12           C
ATOM   2725  C   SER D 127     186.745 227.307 228.831  1.00 94.12           C
ATOM   2726  O   SER D 127     185.943 227.255 227.896  1.00 94.12           O
ATOM   2727  CB  SER D 127     187.744 225.022 228.675  1.00 94.12           C
ATOM   2728  OG  SER D 127     186.844 224.621 229.694  1.00 94.12           O
ATOM   2729  N   GLY D 128     186.475 227.986 229.935  1.00 95.61           N
ATOM   2730  CA  GLY D 128     185.320 228.863 230.038  1.00 95.61           C
ATOM   2731  C   GLY D 128     184.134 228.211 230.726  1.00 95.61           C
ATOM   2732  O   GLY D 128     183.065 228.815 230.833  1.00 95.61           O
ATOM   2733  N   THR D 129     184.265 226.898 231.086  1.00 95.45           N
ATOM   2734  CA  THR D 129     183.193 226.204 231.791  1.00 95.45           C
ATOM   2735  C   THR D 129     183.678 225.694 233.147  1.00 95.45           C
ATOM   2736  O   THR D 129     184.881 225.547 233.367  1.00 95.45           O
ATOM   2737  CB  THR D 129     182.649 225.027 230.960  1.00 95.45           C
ATOM   2738  CG2 THR D 129     182.087 225.507 229.628  1.00 95.45           C
ATOM   2739  OG1 THR D 129     183.709 224.096 230.712  1.00 95.45           O
ATOM   2740  N   ALA D 130     182.793 225.458 234.098  1.00 96.95           N
ATOM   2741  CA  ALA D 130     183.102 224.974 235.440  1.00 96.95           C
ATOM   2742  C   ALA D 130     182.156 223.850 235.850  1.00 96.95           C
ATOM   2743  O   ALA D 130     180.935 224.007 235.792  1.00 96.95           O
ATOM   2744  CB  ALA D 130     183.032 226.119 236.446  1.00 96.95           C
ATOM   2745  N   SER D 131     182.770 222.741 236.260  1.00 97.52           N
ATOM   2746  CA  SER D 131     181.997 221.609 236.762  1.00 97.52           C
ATOM   2747  C   SER D 131     182.402 221.254 238.188  1.00 97.52           C
ATOM   2748  O   SER D 131     183.582 221.025 238.465  1.00 97.52           O
ATOM   2749  CB  SER D 131     182.172 220.393 235.854  1.00 97.52           C
ATOM   2750  OG  SER D 131     181.687 220.664 234.550  1.00 97.52           O
ATOM   2751  N   VAL D 132     181.410 221.315 239.089  1.00 97.82           N
ATOM   2752  CA  VAL D 132     181.598 220.820 240.448  1.00 97.82           C
ATOM   2753  C   VAL D 132     180.996 219.423 240.576  1.00 97.82           C
ATOM   2754  O   VAL D 132     179.845 219.199 240.194  1.00 97.82           O
ATOM   2755  CB  VAL D 132     180.966 221.771 241.490  1.00 97.82           C
ATOM   2756  CG1 VAL D 132     181.315 221.326 242.909  1.00 97.82           C
ATOM   2757  CG2 VAL D 132     181.428 223.207 241.249  1.00 97.82           C
ATOM   2758  N   VAL D 133     181.792 218.497 241.104  1.00 97.71           N
ATOM   2759  CA  VAL D 133     181.348 217.106 241.147  1.00 97.71           C
ATOM   2760  C   VAL D 133     181.200 216.657 242.598  1.00 97.71           C
ATOM   2761  O   VAL D 133     182.106 216.855 243.411  1.00 97.71           O
ATOM   2762  CB  VAL D 133     182.323 216.173 240.395  1.00 97.71           C
ATOM   2763  CG1 VAL D 133     181.858 214.721 240.484  1.00 97.71           C
ATOM   2764  CG2 VAL D 133     182.457 216.606 238.937  1.00 97.71           C
ATOM   2765  N   CYS D 134     180.040 216.117 242.946  1.00 97.94           N
ATOM   2766  CA  CYS D 134     179.769 215.491 244.236  1.00 97.94           C
ATOM   2767  C   CYS D 134     179.718 213.972 244.105  1.00 97.94           C
ATOM   2768  O   CYS D 134     178.956 213.441 243.296  1.00 97.94           O
ATOM   2769  CB  CYS D 134     178.454 216.005 244.817  1.00 97.94           C
ATOM   2770  SG  CYS D 134     178.158 215.484 246.521  1.00 97.94           S
ATOM   2771  N   LEU D 135     180.556 213.250 244.844  1.00 97.74           N
ATOM   2772  CA  LEU D 135     180.646 211.794 244.791  1.00 97.74           C
ATOM   2773  C   LEU D 135     180.060 211.166 246.049  1.00 97.74           C
ATOM   2774  O   LEU D 135     180.430 211.540 247.165  1.00 97.74           O
ATOM   2775  CB  LEU D 135     182.101 211.352 244.614  1.00 97.74           C
ATOM   2776  CG  LEU D 135     182.380 209.857 244.772  1.00 97.74           C
ATOM   2777  CD1 LEU D 135     181.697 209.071 243.657  1.00 97.74           C
ATOM   2778  CD2 LEU D 135     183.881 209.592 244.779  1.00 97.74           C
ATOM   2779  N   LEU D 136     179.002 210.274 245.870  1.00 98.04           N
ATOM   2780  CA  LEU D 136     178.537 209.354 246.901  1.00 98.04           C
ATOM   2781  C   LEU D 136     179.109 207.957 246.681  1.00 98.04           C
ATOM   2782  O   LEU D 136     178.692 207.249 245.763  1.00 98.04           O
ATOM   2783  CB  LEU D 136     177.008 209.294 246.919  1.00 98.04           C
ATOM   2784  CG  LEU D 136     176.290 210.464 247.597  1.00 98.04           C
ATOM   2785  CD1 LEU D 136     176.649 211.777 246.907  1.00 98.04           C
ATOM   2786  CD2 LEU D 136     174.781 210.245 247.589  1.00 98.04           C
ATOM   2787  N   ASN D 137     179.945 207.556 247.623  1.00 97.37           N
ATOM   2788  CA  ASN D 137     180.715 206.340 247.379  1.00 97.37           C
ATOM   2789  C   ASN D 137     180.192 205.170 248.209  1.00 97.37           C
ATOM   2790  O   ASN D 137     179.956 205.316 249.410  1.00 97.37           O
ATOM   2791  CB  ASN D 137     182.198 206.577 247.669  1.00 97.37           C
ATOM   2792  CG  ASN D 137     183.076 205.441 247.181  1.00 97.37           C
ATOM   2793  ND2 ASN D 137     183.958 204.959 248.050  1.00 97.37           N
ATOM   2794  OD1 ASN D 137     182.964 205.001 246.033  1.00 97.37           O
ATOM   2795  N   ASN D 138     179.908 204.054 247.614  1.00 97.40           N
ATOM   2796  CA  ASN D 138     179.625 202.752 248.208  1.00 97.40           C
ATOM   2797  C   ASN D 138     178.495 202.836 249.228  1.00 97.40           C
ATOM   2798  O   ASN D 138     178.734 202.763 250.435  1.00 97.40           O
ATOM   2799  CB  ASN D 138     180.883 202.173 248.857  1.00 97.40           C
ATOM   2800  CG  ASN D 138     181.941 201.788 247.839  1.00 97.40           C
ATOM   2801  ND2 ASN D 138     183.135 201.466 248.319  1.00 97.40           N
ATOM   2802  OD1 ASN D 138     181.683 201.781 246.632  1.00 97.40           O
ATOM   2803  N   PHE D 139     177.329 202.947 248.682  1.00 97.53           N
ATOM   2804  CA  PHE D 139     176.187 203.028 249.584  1.00 97.53           C
ATOM   2805  C   PHE D 139     175.100 202.045 249.168  1.00 97.53           C
ATOM   2806  O   PHE D 139     175.123 201.521 248.052  1.00 97.53           O
ATOM   2807  CB  PHE D 139     175.623 204.452 249.612  1.00 97.53           C
ATOM   2808  CG  PHE D 139     175.073 204.913 248.290  1.00 97.53           C
ATOM   2809  CD1 PHE D 139     175.900 205.506 247.344  1.00 97.53           C
ATOM   2810  CD2 PHE D 139     173.724 204.753 247.992  1.00 97.53           C
ATOM   2811  CE1 PHE D 139     175.391 205.935 246.120  1.00 97.53           C
ATOM   2812  CE2 PHE D 139     173.209 205.178 246.770  1.00 97.53           C
ATOM   2813  CZ  PHE D 139     174.046 205.768 245.835  1.00 97.53           C
ATOM   2814  N   TYR D 140     174.210 201.626 250.022  1.00 96.75           N
ATOM   2815  CA  TYR D 140     173.019 200.801 249.843  1.00 96.75           C
ATOM   2816  C   TYR D 140     171.924 201.203 250.825  1.00 96.75           C
ATOM   2817  O   TYR D 140     172.205 201.512 251.985  1.00 96.75           O
ATOM   2818  CB  TYR D 140     173.363 199.318 250.023  1.00 96.75           C
ATOM   2819  CG  TYR D 140     172.219 198.388 249.707  1.00 96.75           C
ATOM   2820  CD1 TYR D 140     171.292 198.036 250.686  1.00 96.75           C
ATOM   2821  CD2 TYR D 140     172.060 197.857 248.432  1.00 96.75           C
ATOM   2822  CE1 TYR D 140     170.236 197.176 250.401  1.00 96.75           C
ATOM   2823  CE2 TYR D 140     171.008 196.997 248.135  1.00 96.75           C
ATOM   2824  CZ  TYR D 140     170.101 196.663 249.124  1.00 96.75           C
ATOM   2825  OH  TYR D 140     169.057 195.813 248.836  1.00 96.75           O
ATOM   2826  N   PRO D 141     170.668 201.365 250.340  1.00 95.35           N
ATOM   2827  CA  PRO D 141     170.168 201.042 249.001  1.00 95.35           C
ATOM   2828  C   PRO D 141     170.471 202.136 247.980  1.00 95.35           C
ATOM   2829  O   PRO D 141     171.055 203.164 248.326  1.00 95.35           O
ATOM   2830  CB  PRO D 141     168.658 200.895 249.214  1.00 95.35           C
ATOM   2831  CG  PRO D 141     168.343 201.807 250.355  1.00 95.35           C
ATOM   2832  CD  PRO D 141     169.530 201.850 251.272  1.00 95.35           C
ATOM   2833  N   ARG D 142     169.938 201.884 246.677  1.00 96.16           N
ATOM   2834  CA  ARG D 142     170.260 202.709 245.517  1.00 96.16           C
ATOM   2835  C   ARG D 142     169.699 204.118 245.672  1.00 96.16           C
ATOM   2836  O   ARG D 142     170.300 205.087 245.203  1.00 96.16           O
ATOM   2837  CB  ARG D 142     169.722 202.068 244.235  1.00 96.16           C
ATOM   2838  CG  ARG D 142     170.122 202.800 242.964  1.00 96.16           C
ATOM   2839  CD  ARG D 142     169.647 202.068 241.717  1.00 96.16           C
ATOM   2840  NE  ARG D 142     170.116 202.719 240.498  1.00 96.16           N
ATOM   2841  CZ  ARG D 142     169.471 203.692 239.860  1.00 96.16           C
ATOM   2842  NH1 ARG D 142     168.309 204.147 240.318  1.00 96.16           N
ATOM   2843  NH2 ARG D 142     169.988 204.213 238.758  1.00 96.16           N
ATOM   2844  N   GLU D 143     168.699 204.302 246.446  1.00 96.32           N
ATOM   2845  CA  GLU D 143     167.980 205.568 246.563  1.00 96.32           C
ATOM   2846  C   GLU D 143     168.776 206.579 247.382  1.00 96.32           C
ATOM   2847  O   GLU D 143     169.097 206.332 248.548  1.00 96.32           O
ATOM   2848  CB  GLU D 143     166.603 205.349 247.197  1.00 96.32           C
ATOM   2849  CG  GLU D 143     165.645 204.555 246.321  1.00 96.32           C
ATOM   2850  CD  GLU D 143     165.888 203.056 246.366  1.00 96.32           C
ATOM   2851  OE1 GLU D 143     165.449 202.342 245.439  1.00 96.32           O
ATOM   2852  OE2 GLU D 143     166.524 202.592 247.341  1.00 96.32           O
ATOM   2853  N   ALA D 144     169.241 207.640 246.832  1.00 97.09           N
ATOM   2854  CA  ALA D 144     169.934 208.762 247.457  1.00 97.09           C
ATOM   2855  C   ALA D 144     169.555 210.082 246.789  1.00 97.09           C
ATOM   2856  O   ALA D 144     169.222 210.109 245.604  1.00 97.09           O
ATOM   2857  CB  ALA D 144     171.445 208.554 247.399  1.00 97.09           C
ATOM   2858  N   LYS D 145     169.524 211.112 247.559  1.00 97.12           N
ATOM   2859  CA  LYS D 145     169.176 212.432 247.040  1.00 97.12           C
ATOM   2860  C   LYS D 145     170.326 213.417 247.227  1.00 97.12           C
ATOM   2861  O   LYS D 145     170.936 213.473 248.295  1.00 97.12           O
ATOM   2862  CB  LYS D 145     167.916 212.962 247.728  1.00 97.12           C
ATOM   2863  CG  LYS D 145     167.374 214.247 247.120  1.00 97.12           C
ATOM   2864  CD  LYS D 145     166.087 214.690 247.806  1.00 97.12           C
ATOM   2865  CE  LYS D 145     165.571 216.002 247.230  1.00 97.12           C
ATOM   2866  NZ  LYS D 145     164.321 216.451 247.913  1.00 97.12           N
ATOM   2867  N   VAL D 146     170.669 214.188 246.111  1.00 97.66           N
ATOM   2868  CA  VAL D 146     171.704 215.218 246.148  1.00 97.66           C
ATOM   2869  C   VAL D 146     171.084 216.582 245.856  1.00 97.66           C
ATOM   2870  O   VAL D 146     170.400 216.757 244.844  1.00 97.66           O
ATOM   2871  CB  VAL D 146     172.836 214.918 245.140  1.00 97.66           C
ATOM   2872  CG1 VAL D 146     173.920 215.993 245.211  1.00 97.66           C
ATOM   2873  CG2 VAL D 146     173.430 213.536 245.401  1.00 97.66           C
ATOM   2874  N   GLN D 147     171.272 217.515 246.721  1.00 97.42           N
ATOM   2875  CA  GLN D 147     170.846 218.898 246.535  1.00 97.42           C
ATOM   2876  C   GLN D 147     172.042 219.846 246.517  1.00 97.42           C
ATOM   2877  O   GLN D 147     172.894 219.796 247.405  1.00 97.42           O
ATOM   2878  CB  GLN D 147     169.866 219.311 247.637  1.00 97.42           C
ATOM   2879  CG  GLN D 147     168.520 218.603 247.559  1.00 97.42           C
ATOM   2880  CD  GLN D 147     167.579 219.012 248.676  1.00 97.42           C
ATOM   2881  NE2 GLN D 147     166.279 218.961 248.403  1.00 97.42           N
ATOM   2882  OE1 GLN D 147     168.013 219.373 249.773  1.00 97.42           O
ATOM   2883  N   TRP D 148     172.073 220.746 245.432  1.00 97.36           N
ATOM   2884  CA  TRP D 148     173.170 221.700 245.304  1.00 97.36           C
ATOM   2885  C   TRP D 148     172.784 223.057 245.887  1.00 97.36           C
ATOM   2886  O   TRP D 148     171.660 223.524 245.690  1.00 97.36           O
ATOM   2887  CB  TRP D 148     173.580 221.857 243.838  1.00 97.36           C
ATOM   2888  CG  TRP D 148     174.340 220.688 243.290  1.00 97.36           C
ATOM   2889  CD1 TRP D 148     173.834 219.638 242.573  1.00 97.36           C
ATOM   2890  CD2 TRP D 148     175.744 220.443 243.419  1.00 97.36           C
ATOM   2891  CE2 TRP D 148     176.021 219.229 242.755  1.00 97.36           C
ATOM   2892  CE3 TRP D 148     176.796 221.138 244.032  1.00 97.36           C
ATOM   2893  NE1 TRP D 148     174.840 218.758 242.247  1.00 97.36           N
ATOM   2894  CZ2 TRP D 148     177.309 218.692 242.685  1.00 97.36           C
ATOM   2895  CZ3 TRP D 148     178.076 220.603 243.962  1.00 97.36           C
ATOM   2896  CH2 TRP D 148     178.320 219.391 243.293  1.00 97.36           C
ATOM   2897  N   LYS D 149     173.708 223.646 246.586  1.00 97.07           N
ATOM   2898  CA  LYS D 149     173.569 225.004 247.104  1.00 97.07           C
ATOM   2899  C   LYS D 149     174.765 225.866 246.712  1.00 97.07           C
ATOM   2900  O   LYS D 149     175.915 225.442 246.846  1.00 97.07           O
ATOM   2901  CB  LYS D 149     173.414 224.986 248.625  1.00 97.07           C
ATOM   2902  CG  LYS D 149     172.133 224.321 249.108  1.00 97.07           C
ATOM   2903  CD  LYS D 149     172.028 224.345 250.628  1.00 97.07           C
ATOM   2904  CE  LYS D 149     170.775 223.630 251.114  1.00 97.07           C
ATOM   2905  NZ  LYS D 149     170.690 223.617 252.607  1.00 97.07           N
ATOM   2906  N   VAL D 150     174.518 226.951 246.099  1.00 96.94           N
ATOM   2907  CA  VAL D 150     175.531 227.952 245.780  1.00 96.94           C
ATOM   2908  C   VAL D 150     175.294 229.210 246.611  1.00 96.94           C
ATOM   2909  O   VAL D 150     174.261 229.868 246.472  1.00 96.94           O
ATOM   2910  CB  VAL D 150     175.531 228.300 244.274  1.00 96.94           C
ATOM   2911  CG1 VAL D 150     176.591 229.354 243.965  1.00 96.94           C
ATOM   2912  CG2 VAL D 150     175.760 227.044 243.437  1.00 96.94           C
ATOM   2913  N   ASP D 151     176.270 229.613 247.537  1.00 96.47           N
ATOM   2914  CA  ASP D 151     176.118 230.677 248.527  1.00 96.47           C
ATOM   2915  C   ASP D 151     174.829 230.503 249.326  1.00 96.47           C
ATOM   2916  O   ASP D 151     174.076 231.460 249.514  1.00 96.47           O
ATOM   2917  CB  ASP D 151     176.136 232.048 247.848  1.00 96.47           C
ATOM   2918  CG  ASP D 151     177.483 232.390 247.237  1.00 96.47           C
ATOM   2919  OD1 ASP D 151     177.542 233.260 246.342  1.00 96.47           O
ATOM   2920  OD2 ASP D 151     178.493 231.784 247.653  1.00 96.47           O
ATOM   2921  N   ASN D 152     174.557 229.357 249.703  1.00 96.14           N
ATOM   2922  CA  ASN D 152     173.465 228.931 250.571  1.00 96.14           C
ATOM   2923  C   ASN D 152     172.118 229.011 249.858  1.00 96.14           C
ATOM   2924  O   ASN D 152     171.070 228.811 250.476  1.00 96.14           O
ATOM   2925  CB  ASN D 152     173.440 229.768 251.852  1.00 96.14           C
ATOM   2926  CG  ASN D 152     174.525 229.369 252.831  1.00 96.14           C
ATOM   2927  ND2 ASN D 152     174.903 230.294 253.705  1.00 96.14           N
ATOM   2928  OD1 ASN D 152     175.019 228.236 252.803  1.00 96.14           O
ATOM   2929  N   ALA D 153     172.159 229.195 248.526  1.00 95.90           N
ATOM   2930  CA  ALA D 153     170.938 229.197 247.726  1.00 95.90           C
ATOM   2931  C   ALA D 153     170.769 227.878 246.977  1.00 95.90           C
ATOM   2932  O   ALA D 153     171.717 227.378 246.367  1.00 95.90           O
ATOM   2933  CB  ALA D 153     170.946 230.366 246.743  1.00 95.90           C
ATOM   2934  N   LEU D 154     169.602 227.341 246.978  1.00 95.99           N
ATOM   2935  CA  LEU D 154     169.309 226.076 246.310  1.00 95.99           C
ATOM   2936  C   LEU D 154     169.386 226.228 244.796  1.00 95.99           C
ATOM   2937  O   LEU D 154     168.857 227.192 244.236  1.00 95.99           O
ATOM   2938  CB  LEU D 154     167.922 225.569 246.714  1.00 95.99           C
ATOM   2939  CG  LEU D 154     167.581 224.134 246.308  1.00 95.99           C
ATOM   2940  CD1 LEU D 154     168.455 223.145 247.071  1.00 95.99           C
ATOM   2941  CD2 LEU D 154     166.103 223.847 246.551  1.00 95.99           C
ATOM   2942  N   GLN D 155     170.136 225.266 244.164  1.00 95.95           N
ATOM   2943  CA  GLN D 155     170.253 225.235 242.710  1.00 95.95           C
ATOM   2944  C   GLN D 155     169.327 224.185 242.105  1.00 95.95           C
ATOM   2945  O   GLN D 155     169.155 223.101 242.670  1.00 95.95           O
ATOM   2946  CB  GLN D 155     171.701 224.960 242.295  1.00 95.95           C
ATOM   2947  CG  GLN D 155     172.679 226.048 242.716  1.00 95.95           C
ATOM   2948  CD  GLN D 155     172.412 227.375 242.027  1.00 95.95           C
ATOM   2949  NE2 GLN D 155     172.215 228.424 242.817  1.00 95.95           N
ATOM   2950  OE1 GLN D 155     172.386 227.454 240.794  1.00 95.95           O
ATOM   2951  N   SER D 156     168.661 224.650 241.106  1.00 91.73           N
ATOM   2952  CA  SER D 156     167.810 223.693 240.407  1.00 91.73           C
ATOM   2953  C   SER D 156     168.048 223.740 238.901  1.00 91.73           C
ATOM   2954  O   SER D 156     168.214 224.819 238.326  1.00 91.73           O
ATOM   2955  CB  SER D 156     166.337 223.964 240.708  1.00 91.73           C
ATOM   2956  OG  SER D 156     165.504 223.094 239.963  1.00 91.73           O
ATOM   2957  N   GLY D 157     168.180 222.694 238.192  1.00 88.14           N
ATOM   2958  CA  GLY D 157     168.146 222.577 236.744  1.00 88.14           C
ATOM   2959  C   GLY D 157     169.524 222.565 236.113  1.00 88.14           C
ATOM   2960  O   GLY D 157     169.656 222.382 234.900  1.00 88.14           O
ATOM   2961  N   ASN D 158     170.481 222.659 236.747  1.00 92.45           N
ATOM   2962  CA  ASN D 158     171.807 222.739 236.144  1.00 92.45           C
ATOM   2963  C   ASN D 158     172.707 221.604 236.619  1.00 92.45           C
ATOM   2964  O   ASN D 158     173.934 221.713 236.566  1.00 92.45           O
ATOM   2965  CB  ASN D 158     172.454 224.092 236.449  1.00 92.45           C
ATOM   2966  CG  ASN D 158     171.726 225.250 235.795  1.00 92.45           C
ATOM   2967  ND2 ASN D 158     172.020 226.464 236.242  1.00 92.45           N
ATOM   2968  OD1 ASN D 158     170.902 225.053 234.897  1.00 92.45           O
ATOM   2969  N   SER D 159     172.115 220.563 237.168  1.00 95.88           N
ATOM   2970  CA  SER D 159     172.916 219.426 237.618  1.00 95.88           C
ATOM   2971  C   SER D 159     172.426 218.125 236.992  1.00 95.88           C
ATOM   2972  O   SER D 159     171.253 218.003 236.630  1.00 95.88           O
ATOM   2973  CB  SER D 159     172.876 219.315 239.142  1.00 95.88           C
ATOM   2974  OG  SER D 159     171.576 218.975 239.591  1.00 95.88           O
ATOM   2975  N   GLN D 160     173.352 217.142 236.780  1.00 96.67           N
ATOM   2976  CA  GLN D 160     173.053 215.806 236.274  1.00 96.67           C
ATOM   2977  C   GLN D 160     173.662 214.730 237.169  1.00 96.67           C
ATOM   2978  O   GLN D 160     174.762 214.905 237.697  1.00 96.67           O
ATOM   2979  CB  GLN D 160     173.560 215.647 234.840  1.00 96.67           C
ATOM   2980  CG  GLN D 160     172.843 216.532 233.831  1.00 96.67           C
ATOM   2981  CD  GLN D 160     173.355 216.346 232.417  1.00 96.67           C
ATOM   2982  NE2 GLN D 160     172.506 215.816 231.542  1.00 96.67           N
ATOM   2983  OE1 GLN D 160     174.505 216.675 232.110  1.00 96.67           O
ATOM   2984  N   GLU D 161     172.896 213.660 237.360  1.00 96.86           N
ATOM   2985  CA  GLU D 161     173.340 212.574 238.229  1.00 96.86           C
ATOM   2986  C   GLU D 161     173.523 211.278 237.443  1.00 96.86           C
ATOM   2987  O   GLU D 161     172.847 211.054 236.438  1.00 96.86           O
ATOM   2988  CB  GLU D 161     172.344 212.359 239.371  1.00 96.86           C
ATOM   2989  CG  GLU D 161     172.192 213.562 240.290  1.00 96.86           C
ATOM   2990  CD  GLU D 161     171.135 213.369 241.365  1.00 96.86           C
ATOM   2991  OE1 GLU D 161     170.946 214.280 242.202  1.00 96.86           O
ATOM   2992  OE2 GLU D 161     170.493 212.294 241.371  1.00 96.86           O
ATOM   2993  N   SER D 162     174.479 210.500 237.927  1.00 97.47           N
ATOM   2994  CA  SER D 162     174.710 209.167 237.378  1.00 97.47           C
ATOM   2995  C   SER D 162     175.026 208.163 238.479  1.00 97.47           C
ATOM   2996  O   SER D 162     175.856 208.429 239.350  1.00 97.47           O
ATOM   2997  CB  SER D 162     175.853 209.198 236.362  1.00 97.47           C
ATOM   2998  OG  SER D 162     176.048 207.920 235.785  1.00 97.47           O
ATOM   2999  N   VAL D 163     174.298 207.042 238.444  1.00 96.91           N
ATOM   3000  CA  VAL D 163     174.500 206.001 239.445  1.00 96.91           C
ATOM   3001  C   VAL D 163     175.108 204.763 238.789  1.00 96.91           C
ATOM   3002  O   VAL D 163     174.694 204.362 237.699  1.00 96.91           O
ATOM   3003  CB  VAL D 163     173.178 205.634 240.156  1.00 96.91           C
ATOM   3004  CG1 VAL D 163     173.423 204.595 241.248  1.00 96.91           C
ATOM   3005  CG2 VAL D 163     172.520 206.884 240.738  1.00 96.91           C
ATOM   3006  N   THR D 164     176.042 204.037 239.367  1.00 95.88           N
ATOM   3007  CA  THR D 164     176.652 202.819 238.850  1.00 95.88           C
ATOM   3008  C   THR D 164     175.715 201.625 239.031  1.00 95.88           C
ATOM   3009  O   THR D 164     174.757 201.695 239.801  1.00 95.88           O
ATOM   3010  CB  THR D 164     177.994 202.529 239.549  1.00 95.88           C
ATOM   3011  CG2 THR D 164     178.988 203.662 239.321  1.00 95.88           C
ATOM   3012  OG1 THR D 164     177.773 202.378 240.955  1.00 95.88           O
ATOM   3013  N   GLU D 165     175.985 200.618 238.241  1.00 95.18           N
ATOM   3014  CA  GLU D 165     175.383 199.333 238.580  1.00 95.18           C
ATOM   3015  C   GLU D 165     175.885 198.825 239.928  1.00 95.18           C
ATOM   3016  O   GLU D 165     176.891 199.313 240.446  1.00 95.18           O
ATOM   3017  CB  GLU D 165     175.669 198.299 237.488  1.00 95.18           C
ATOM   3018  CG  GLU D 165     175.043 198.635 236.142  1.00 95.18           C
ATOM   3019  CD  GLU D 165     173.523 198.605 236.163  1.00 95.18           C
ATOM   3020  OE1 GLU D 165     172.890 199.455 235.496  1.00 95.18           O
ATOM   3021  OE2 GLU D 165     172.961 197.725 236.853  1.00 95.18           O
ATOM   3022  N   GLN D 166     175.134 197.858 240.421  1.00 95.62           N
ATOM   3023  CA  GLN D 166     175.524 197.317 241.719  1.00 95.62           C
ATOM   3024  C   GLN D 166     176.917 196.693 241.655  1.00 95.62           C
ATOM   3025  O   GLN D 166     177.228 195.948 240.723  1.00 95.62           O
ATOM   3026  CB  GLN D 166     174.507 196.280 242.199  1.00 95.62           C
ATOM   3027  CG  GLN D 166     174.630 195.934 243.675  1.00 95.62           C
ATOM   3028  CD  GLN D 166     173.514 195.030 244.162  1.00 95.62           C
ATOM   3029  NE2 GLN D 166     173.180 195.136 245.443  1.00 95.62           N
ATOM   3030  OE1 GLN D 166     172.956 194.242 243.393  1.00 95.62           O
ATOM   3031  N   ASP D 167     177.678 196.979 242.616  1.00 95.75           N
ATOM   3032  CA  ASP D 167     179.031 196.432 242.673  1.00 95.75           C
ATOM   3033  C   ASP D 167     179.003 194.917 242.851  1.00 95.75           C
ATOM   3034  O   ASP D 167     178.266 194.397 243.691  1.00 95.75           O
ATOM   3035  CB  ASP D 167     179.824 197.081 243.808  1.00 95.75           C
ATOM   3036  CG  ASP D 167     181.313 196.787 243.736  1.00 95.75           C
ATOM   3037  OD1 ASP D 167     182.106 197.716 243.479  1.00 95.75           O
ATOM   3038  OD2 ASP D 167     181.694 195.613 243.934  1.00 95.75           O
ATOM   3039  N   SER D 168     179.822 194.252 242.104  1.00 94.50           N
ATOM   3040  CA  SER D 168     179.798 192.793 242.082  1.00 94.50           C
ATOM   3041  C   SER D 168     180.484 192.208 243.313  1.00 94.50           C
ATOM   3042  O   SER D 168     180.245 191.055 243.677  1.00 94.50           O
ATOM   3043  CB  SER D 168     180.470 192.264 240.814  1.00 94.50           C
ATOM   3044  OG  SER D 168     181.816 192.704 240.739  1.00 94.50           O
ATOM   3045  N   LYS D 169     181.239 192.989 244.021  1.00 94.30           N
ATOM   3046  CA  LYS D 169     182.006 192.490 245.159  1.00 94.30           C
ATOM   3047  C   LYS D 169     181.245 192.697 246.465  1.00 94.30           C
ATOM   3048  O   LYS D 169     181.210 191.806 247.317  1.00 94.30           O
ATOM   3049  CB  LYS D 169     183.371 193.176 245.233  1.00 94.30           C
ATOM   3050  CG  LYS D 169     184.310 192.809 244.092  1.00 94.30           C
ATOM   3051  CD  LYS D 169     185.679 193.454 244.266  1.00 94.30           C
ATOM   3052  CE  LYS D 169     186.587 193.172 243.078  1.00 94.30           C
ATOM   3053  NZ  LYS D 169     187.934 193.791 243.248  1.00 94.30           N
ATOM   3054  N   ASP D 170     180.542 193.811 246.589  1.00 93.82           N
ATOM   3055  CA  ASP D 170     179.970 194.109 247.899  1.00 93.82           C
ATOM   3056  C   ASP D 170     178.511 194.548 247.774  1.00 93.82           C
ATOM   3057  O   ASP D 170     177.880 194.909 248.769  1.00 93.82           O
ATOM   3058  CB  ASP D 170     180.787 195.191 248.608  1.00 93.82           C
ATOM   3059  CG  ASP D 170     180.827 196.501 247.838  1.00 93.82           C
ATOM   3060  OD1 ASP D 170     181.574 197.420 248.239  1.00 93.82           O
ATOM   3061  OD2 ASP D 170     180.102 196.619 246.827  1.00 93.82           O
ATOM   3062  N   SER D 171     178.013 194.644 246.656  1.00 96.59           N
ATOM   3063  CA  SER D 171     176.607 194.879 246.350  1.00 96.59           C
ATOM   3064  C   SER D 171     176.202 196.313 246.673  1.00 96.59           C
ATOM   3065  O   SER D 171     175.029 196.588 246.936  1.00 96.59           O
ATOM   3066  CB  SER D 171     175.719 193.903 247.123  1.00 96.59           C
ATOM   3067  OG  SER D 171     176.033 192.562 246.788  1.00 96.59           O
ATOM   3068  N   THR D 172     177.148 197.298 246.663  1.00 96.60           N
ATOM   3069  CA  THR D 172     176.860 198.707 246.901  1.00 96.60           C
ATOM   3070  C   THR D 172     176.713 199.461 245.582  1.00 96.60           C
ATOM   3071  O   THR D 172     177.017 198.919 244.516  1.00 96.60           O
ATOM   3072  CB  THR D 172     177.962 199.367 247.752  1.00 96.60           C
ATOM   3073  CG2 THR D 172     178.077 198.694 249.115  1.00 96.60           C
ATOM   3074  OG1 THR D 172     179.216 199.257 247.068  1.00 96.60           O
ATOM   3075  N   TYR D 173     176.159 200.772 245.612  1.00 96.56           N
ATOM   3076  CA  TYR D 173     176.073 201.712 244.500  1.00 96.56           C
ATOM   3077  C   TYR D 173     176.954 202.933 244.750  1.00 96.56           C
ATOM   3078  O   TYR D 173     177.335 203.209 245.888  1.00 96.56           O
ATOM   3079  CB  TYR D 173     174.623 202.154 244.278  1.00 96.56           C
ATOM   3080  CG  TYR D 173     173.700 201.026 243.889  1.00 96.56           C
ATOM   3081  CD1 TYR D 173     173.529 200.668 242.553  1.00 96.56           C
ATOM   3082  CD2 TYR D 173     172.993 200.317 244.855  1.00 96.56           C
ATOM   3083  CE1 TYR D 173     172.679 199.629 242.190  1.00 96.56           C
ATOM   3084  CE2 TYR D 173     172.137 199.277 244.503  1.00 96.56           C
ATOM   3085  CZ  TYR D 173     171.987 198.942 243.168  1.00 96.56           C
ATOM   3086  OH  TYR D 173     171.142 197.916 242.815  1.00 96.56           O
ATOM   3087  N   SER D 174     177.304 203.595 243.815  1.00 97.83           N
ATOM   3088  CA  SER D 174     177.938 204.907 243.879  1.00 97.83           C
ATOM   3089  C   SER D 174     177.255 205.899 242.944  1.00 97.83           C
ATOM   3090  O   SER D 174     176.693 205.507 241.918  1.00 97.83           O
ATOM   3091  CB  SER D 174     179.423 204.801 243.524  1.00 97.83           C
ATOM   3092  OG  SER D 174     180.102 203.969 244.448  1.00 97.83           O
ATOM   3093  N   LEU D 175     177.260 207.140 243.304  1.00 97.88           N
ATOM   3094  CA  LEU D 175     176.563 208.172 242.546  1.00 97.88           C
ATOM   3095  C   LEU D 175     177.462 209.380 242.314  1.00 97.88           C
ATOM   3096  O   LEU D 175     178.210 209.784 243.208  1.00 97.88           O
ATOM   3097  CB  LEU D 175     175.288 208.604 243.276  1.00 97.88           C
ATOM   3098  CG  LEU D 175     174.425 209.652 242.573  1.00 97.88           C
ATOM   3099  CD1 LEU D 175     172.969 209.512 243.001  1.00 97.88           C
ATOM   3100  CD2 LEU D 175     174.942 211.057 242.866  1.00 97.88           C
ATOM   3101  N   SER D 176     177.485 209.868 241.083  1.00 97.74           N
ATOM   3102  CA  SER D 176     178.151 211.120 240.731  1.00 97.74           C
ATOM   3103  C   SER D 176     177.141 212.190 240.331  1.00 97.74           C
ATOM   3104  O   SER D 176     176.276 211.950 239.487  1.00 97.74           O
ATOM   3105  CB  SER D 176     179.147 210.896 239.592  1.00 97.74           C
ATOM   3106  OG  SER D 176     179.722 212.123 239.177  1.00 97.74           O
ATOM   3107  N   SER D 177     177.124 213.292 241.037  1.00 98.20           N
ATOM   3108  CA  SER D 177     176.320 214.454 240.674  1.00 98.20           C
ATOM   3109  C   SER D 177     177.198 215.624 240.250  1.00 98.20           C
ATOM   3110  O   SER D 177     178.144 215.984 240.952  1.00 98.20           O
ATOM   3111  CB  SER D 177     175.427 214.873 241.844  1.00 98.20           C
ATOM   3112  OG  SER D 177     174.615 215.976 241.484  1.00 98.20           O
ATOM   3113  N   THR D 178     176.913 216.202 239.061  1.00 97.36           N
ATOM   3114  CA  THR D 178     177.755 217.260 238.514  1.00 97.36           C
ATOM   3115  C   THR D 178     176.953 218.540 238.312  1.00 97.36           C
ATOM   3116  O   THR D 178     175.919 218.532 237.638  1.00 97.36           O
ATOM   3117  CB  THR D 178     178.392 216.832 237.177  1.00 97.36           C
ATOM   3118  CG2 THR D 178     179.334 217.906 236.649  1.00 97.36           C
ATOM   3119  OG1 THR D 178     179.130 215.620 237.374  1.00 97.36           O
ATOM   3120  N   LEU D 179     177.296 219.616 239.011  1.00 97.61           N
ATOM   3121  CA  LEU D 179     176.786 220.962 238.781  1.00 97.61           C
ATOM   3122  C   LEU D 179     177.633 221.693 237.743  1.00 97.61           C
ATOM   3123  O   LEU D 179     178.850 221.814 237.900  1.00 97.61           O
ATOM   3124  CB  LEU D 179     176.760 221.759 240.087  1.00 97.61           C
ATOM   3125  CG  LEU D 179     176.251 223.198 239.994  1.00 97.61           C
ATOM   3126  CD1 LEU D 179     174.765 223.212 239.653  1.00 97.61           C
ATOM   3127  CD2 LEU D 179     176.513 223.942 241.300  1.00 97.61           C
ATOM   3128  N   THR D 180     177.046 222.088 236.653  1.00 96.70           N
ATOM   3129  CA  THR D 180     177.774 222.729 235.565  1.00 96.70           C
ATOM   3130  C   THR D 180     177.362 224.190 235.423  1.00 96.70           C
ATOM   3131  O   THR D 180     176.168 224.500 235.377  1.00 96.70           O
ATOM   3132  CB  THR D 180     177.545 221.996 234.230  1.00 96.70           C
ATOM   3133  CG2 THR D 180     178.362 222.625 233.108  1.00 96.70           C
ATOM   3134  OG1 THR D 180     177.930 220.621 234.374  1.00 96.70           O
ATOM   3135  N   LEU D 181     178.320 225.143 235.441  1.00 96.20           N
ATOM   3136  CA  LEU D 181     178.138 226.583 235.281  1.00 96.20           C
ATOM   3137  C   LEU D 181     179.117 227.143 234.257  1.00 96.20           C
ATOM   3138  O   LEU D 181     180.108 226.492 233.916  1.00 96.20           O
ATOM   3139  CB  LEU D 181     178.320 227.298 236.623  1.00 96.20           C
ATOM   3140  CG  LEU D 181     177.478 226.776 237.788  1.00 96.20           C
ATOM   3141  CD1 LEU D 181     178.112 227.171 239.118  1.00 96.20           C
ATOM   3142  CD2 LEU D 181     176.049 227.302 237.696  1.00 96.20           C
ATOM   3143  N   SER D 182     178.844 228.245 233.699  1.00 95.66           N
ATOM   3144  CA  SER D 182     179.892 228.977 232.995  1.00 95.66           C
ATOM   3145  C   SER D 182     180.975 229.455 233.958  1.00 95.66           C
ATOM   3146  O   SER D 182     180.720 229.621 235.153  1.00 95.66           O
ATOM   3147  CB  SER D 182     179.303 230.174 232.247  1.00 95.66           C
ATOM   3148  OG  SER D 182     178.884 231.176 233.153  1.00 95.66           O
ATOM   3149  N   LYS D 183     182.111 229.696 233.446  1.00 96.99           N
ATOM   3150  CA  LYS D 183     183.193 230.208 234.281  1.00 96.99           C
ATOM   3151  C   LYS D 183     182.796 231.524 234.945  1.00 96.99           C
ATOM   3152  O   LYS D 183     183.050 231.727 236.135  1.00 96.99           O
ATOM   3153  CB  LYS D 183     184.466 230.400 233.456  1.00 96.99           C
ATOM   3154  CG  LYS D 183     185.627 230.997 234.236  1.00 96.99           C
ATOM   3155  CD  LYS D 183     186.827 231.265 233.337  1.00 96.99           C
ATOM   3156  CE  LYS D 183     187.939 231.985 234.086  1.00 96.99           C
ATOM   3157  NZ  LYS D 183     189.103 232.284 233.198  1.00 96.99           N
ATOM   3158  N   ALA D 184     182.180 232.338 234.257  1.00 96.24           N
ATOM   3159  CA  ALA D 184     181.760 233.645 234.754  1.00 96.24           C
ATOM   3160  C   ALA D 184     180.813 233.502 235.940  1.00 96.24           C
ATOM   3161  O   ALA D 184     180.990 234.159 236.967  1.00 96.24           O
ATOM   3162  CB  ALA D 184     181.094 234.450 233.639  1.00 96.24           C
ATOM   3163  N   ASP D 185     179.873 232.629 235.806  1.00 96.73           N
ATOM   3164  CA  ASP D 185     178.909 232.403 236.879  1.00 96.73           C
ATOM   3165  C   ASP D 185     179.576 231.751 238.087  1.00 96.73           C
ATOM   3166  O   ASP D 185     179.255 232.078 239.233  1.00 96.73           O
ATOM   3167  CB  ASP D 185     177.749 231.538 236.385  1.00 96.73           C
ATOM   3168  CG  ASP D 185     176.779 232.296 235.498  1.00 96.73           C
ATOM   3169  OD1 ASP D 185     175.969 231.656 234.792  1.00 96.73           O
ATOM   3170  OD2 ASP D 185     176.826 233.545 235.500  1.00 96.73           O
ATOM   3171  N   TYR D 186     180.451 230.868 237.812  1.00 96.66           N
ATOM   3172  CA  TYR D 186     181.187 230.189 238.872  1.00 96.66           C
ATOM   3173  C   TYR D 186     181.984 231.182 239.706  1.00 96.66           C
ATOM   3174  O   TYR D 186     181.986 231.110 240.937  1.00 96.66           O
ATOM   3175  CB  TYR D 186     182.123 229.130 238.283  1.00 96.66           C
ATOM   3176  CG  TYR D 186     182.987 228.442 239.314  1.00 96.66           C
ATOM   3177  CD1 TYR D 186     184.339 228.750 239.435  1.00 96.66           C
ATOM   3178  CD2 TYR D 186     182.451 227.483 240.168  1.00 96.66           C
ATOM   3179  CE1 TYR D 186     185.139 228.119 240.381  1.00 96.66           C
ATOM   3180  CE2 TYR D 186     183.240 226.845 241.119  1.00 96.66           C
ATOM   3181  CZ  TYR D 186     184.582 227.169 241.217  1.00 96.66           C
ATOM   3182  OH  TYR D 186     185.369 226.541 242.156  1.00 96.66           O
ATOM   3183  N   GLU D 187     182.598 232.216 239.099  1.00 96.45           N
ATOM   3184  CA  GLU D 187     183.488 233.167 239.756  1.00 96.45           C
ATOM   3185  C   GLU D 187     182.699 234.264 240.465  1.00 96.45           C
ATOM   3186  O   GLU D 187     183.251 235.002 241.283  1.00 96.45           O
ATOM   3187  CB  GLU D 187     184.455 233.785 238.746  1.00 96.45           C
ATOM   3188  CG  GLU D 187     185.513 232.818 238.232  1.00 96.45           C
ATOM   3189  CD  GLU D 187     186.447 233.440 237.205  1.00 96.45           C
ATOM   3190  OE1 GLU D 187     187.520 232.855 236.928  1.00 96.45           O
ATOM   3191  OE2 GLU D 187     186.104 234.518 236.674  1.00 96.45           O
ATOM   3192  N   LYS D 188     181.351 234.231 240.176  1.00 96.03           N
ATOM   3193  CA  LYS D 188     180.485 235.216 240.818  1.00 96.03           C
ATOM   3194  C   LYS D 188     180.085 234.767 242.221  1.00 96.03           C
ATOM   3195  O   LYS D 188     179.572 235.561 243.010  1.00 96.03           O
ATOM   3196  CB  LYS D 188     179.235 235.465 239.972  1.00 96.03           C
ATOM   3197  CG  LYS D 188     179.493 236.270 238.707  1.00 96.03           C
ATOM   3198  CD  LYS D 188     178.215 236.480 237.908  1.00 96.03           C
ATOM   3199  CE  LYS D 188     178.488 237.213 236.600  1.00 96.03           C
ATOM   3200  NZ  LYS D 188     177.254 237.330 235.765  1.00 96.03           N
ATOM   3201  N   HIS D 189     180.289 233.458 242.552  1.00 95.94           N
ATOM   3202  CA  HIS D 189     179.868 232.916 243.838  1.00 95.94           C
ATOM   3203  C   HIS D 189     181.053 232.361 244.618  1.00 95.94           C
ATOM   3204  O   HIS D 189     182.119 232.119 244.046  1.00 95.94           O
ATOM   3205  CB  HIS D 189     178.812 231.825 243.643  1.00 95.94           C
ATOM   3206  CG  HIS D 189     177.608 232.286 242.883  1.00 95.94           C
ATOM   3207  CD2 HIS D 189     177.195 232.013 241.623  1.00 95.94           C
ATOM   3208  ND1 HIS D 189     176.668 233.134 243.423  1.00 95.94           N
ATOM   3209  CE1 HIS D 189     175.724 233.364 242.525  1.00 95.94           C
ATOM   3210  NE2 HIS D 189     176.022 232.696 241.423  1.00 95.94           N
ATOM   3211  N   LYS D 190     180.851 232.244 245.916  1.00 95.32           N
ATOM   3212  CA  LYS D 190     181.995 231.906 246.758  1.00 95.32           C
ATOM   3213  C   LYS D 190     181.882 230.480 247.290  1.00 95.32           C
ATOM   3214  O   LYS D 190     182.826 229.695 247.182  1.00 95.32           O
ATOM   3215  CB  LYS D 190     182.117 232.891 247.923  1.00 95.32           C
ATOM   3216  CG  LYS D 190     182.553 234.290 247.507  1.00 95.32           C
ATOM   3217  CD  LYS D 190     182.750 235.194 248.717  1.00 95.32           C
ATOM   3218  CE  LYS D 190     183.113 236.613 248.302  1.00 95.32           C
ATOM   3219  NZ  LYS D 190     183.316 237.503 249.483  1.00 95.32           N
ATOM   3220  N   VAL D 191     180.711 230.120 247.802  1.00 96.55           N
ATOM   3221  CA  VAL D 191     180.573 228.846 248.499  1.00 96.55           C
ATOM   3222  C   VAL D 191     179.729 227.887 247.662  1.00 96.55           C
ATOM   3223  O   VAL D 191     178.631 228.238 247.226  1.00 96.55           O
ATOM   3224  CB  VAL D 191     179.941 229.031 249.897  1.00 96.55           C
ATOM   3225  CG1 VAL D 191     179.788 227.685 250.604  1.00 96.55           C
ATOM   3226  CG2 VAL D 191     180.782 229.990 250.741  1.00 96.55           C
ATOM   3227  N   TYR D 192     180.308 226.732 247.390  1.00 97.09           N
ATOM   3228  CA  TYR D 192     179.604 225.650 246.714  1.00 97.09           C
ATOM   3229  C   TYR D 192     179.466 224.434 247.622  1.00 97.09           C
ATOM   3230  O   TYR D 192     180.435 224.018 248.263  1.00 97.09           O
ATOM   3231  CB  TYR D 192     180.332 225.259 245.423  1.00 97.09           C
ATOM   3232  CG  TYR D 192     180.327 226.341 244.372  1.00 97.09           C
ATOM   3233  CD1 TYR D 192     179.390 226.336 243.341  1.00 97.09           C
ATOM   3234  CD2 TYR D 192     181.262 227.372 244.406  1.00 97.09           C
ATOM   3235  CE1 TYR D 192     179.384 227.330 242.370  1.00 97.09           C
ATOM   3236  CE2 TYR D 192     181.264 228.373 243.439  1.00 97.09           C
ATOM   3237  CZ  TYR D 192     180.323 228.343 242.427  1.00 97.09           C
ATOM   3238  OH  TYR D 192     180.321 229.331 241.467  1.00 97.09           O
ATOM   3239  N   ALA D 193     178.144 223.924 247.650  1.00 97.16           N
ATOM   3240  CA  ALA D 193     177.889 222.817 248.567  1.00 97.16           C
ATOM   3241  C   ALA D 193     176.950 221.792 247.941  1.00 97.16           C
ATOM   3242  O   ALA D 193     176.101 222.138 247.115  1.00 97.16           O
ATOM   3243  CB  ALA D 193     177.305 223.338 249.878  1.00 97.16           C
ATOM   3244  N   CYS D 194     177.236 220.487 248.244  1.00 97.26           N
ATOM   3245  CA  CYS D 194     176.282 219.429 247.931  1.00 97.26           C
ATOM   3246  C   CYS D 194     175.791 218.744 249.200  1.00 97.26           C
ATOM   3247  O   CYS D 194     176.591 218.378 250.064  1.00 97.26           O
ATOM   3248  CB  CYS D 194     176.914 218.398 246.995  1.00 97.26           C
ATOM   3249  SG  CYS D 194     178.249 217.449 247.753  1.00 97.26           S
ATOM   3250  N   GLU D 195     174.473 218.737 249.364  1.00 97.57           N
ATOM   3251  CA  GLU D 195     173.832 218.096 250.507  1.00 97.57           C
ATOM   3252  C   GLU D 195     173.249 216.738 250.125  1.00 97.57           C
ATOM   3253  O   GLU D 195     172.456 216.641 249.185  1.00 97.57           O
ATOM   3254  CB  GLU D 195     172.734 218.997 251.081  1.00 97.57           C
ATOM   3255  CG  GLU D 195     172.121 218.472 252.372  1.00 97.57           C
ATOM   3256  CD  GLU D 195     171.061 219.394 252.951  1.00 97.57           C
ATOM   3257  OE1 GLU D 195     171.388 220.215 253.837  1.00 97.57           O
ATOM   3258  OE2 GLU D 195     169.891 219.295 252.516  1.00 97.57           O
ATOM   3259  N   VAL D 196     173.636 215.735 250.889  1.00 97.42           N
ATOM   3260  CA  VAL D 196     173.273 214.364 250.543  1.00 97.42           C
ATOM   3261  C   VAL D 196     172.340 213.792 251.606  1.00 97.42           C
ATOM   3262  O   VAL D 196     172.599 213.923 252.805  1.00 97.42           O
ATOM   3263  CB  VAL D 196     174.523 213.467 250.393  1.00 97.42           C
ATOM   3264  CG1 VAL D 196     174.120 212.019 250.122  1.00 97.42           C
ATOM   3265  CG2 VAL D 196     175.424 213.990 249.276  1.00 97.42           C
ATOM   3266  N   THR D 197     171.212 213.173 251.120  1.00 97.68           N
ATOM   3267  CA  THR D 197     170.282 212.436 251.971  1.00 97.68           C
ATOM   3268  C   THR D 197     170.227 210.966 251.566  1.00 97.68           C
ATOM   3269  O   THR D 197     170.110 210.647 250.381  1.00 97.68           O
ATOM   3270  CB  THR D 197     168.867 213.041 251.909  1.00 97.68           C
ATOM   3271  CG2 THR D 197     167.940 212.377 252.922  1.00 97.68           C
ATOM   3272  OG1 THR D 197     168.940 214.443 252.191  1.00 97.68           O
ATOM   3273  N   HIS D 198     170.420 210.075 252.535  1.00 96.66           N
ATOM   3274  CA  HIS D 198     170.375 208.631 252.333  1.00 96.66           C
ATOM   3275  C   HIS D 198     169.892 207.915 253.590  1.00 96.66           C
ATOM   3276  O   HIS D 198     170.120 208.389 254.706  1.00 96.66           O
ATOM   3277  CB  HIS D 198     171.753 208.103 251.925  1.00 96.66           C
ATOM   3278  CG  HIS D 198     171.757 206.653 251.565  1.00 96.66           C
ATOM   3279  CD2 HIS D 198     171.456 206.023 250.405  1.00 96.66           C
ATOM   3280  ND1 HIS D 198     172.101 205.666 252.463  1.00 96.66           N
ATOM   3281  CE1 HIS D 198     172.013 204.487 251.868  1.00 96.66           C
ATOM   3282  NE2 HIS D 198     171.622 204.676 250.620  1.00 96.66           N
ATOM   3283  N   GLN D 199     169.174 206.879 253.464  1.00 96.18           N
ATOM   3284  CA  GLN D 199     168.555 206.161 254.574  1.00 96.18           C
ATOM   3285  C   GLN D 199     169.596 205.755 255.614  1.00 96.18           C
ATOM   3286  O   GLN D 199     169.280 205.611 256.795  1.00 96.18           O
ATOM   3287  CB  GLN D 199     167.809 204.926 254.069  1.00 96.18           C
ATOM   3288  CG  GLN D 199     167.088 204.152 255.164  1.00 96.18           C
ATOM   3289  CD  GLN D 199     166.338 202.945 254.632  1.00 96.18           C
ATOM   3290  NE2 GLN D 199     166.237 201.901 255.449  1.00 96.18           N
ATOM   3291  OE1 GLN D 199     165.849 202.952 253.498  1.00 96.18           O
ATOM   3292  N   GLY D 200     170.854 205.640 255.260  1.00 96.02           N
ATOM   3293  CA  GLY D 200     171.927 205.250 256.160  1.00 96.02           C
ATOM   3294  C   GLY D 200     172.501 206.414 256.944  1.00 96.02           C
ATOM   3295  O   GLY D 200     173.299 206.219 257.866  1.00 96.02           O
ATOM   3296  N   LEU D 201     172.128 207.574 256.579  1.00 96.19           N
ATOM   3297  CA  LEU D 201     172.584 208.779 257.264  1.00 96.19           C
ATOM   3298  C   LEU D 201     171.508 209.306 258.206  1.00 96.19           C
ATOM   3299  O   LEU D 201     170.351 209.468 257.809  1.00 96.19           O
ATOM   3300  CB  LEU D 201     172.967 209.861 256.251  1.00 96.19           C
ATOM   3301  CG  LEU D 201     174.079 209.502 255.266  1.00 96.19           C
ATOM   3302  CD1 LEU D 201     174.204 210.579 254.193  1.00 96.19           C
ATOM   3303  CD2 LEU D 201     175.404 209.314 255.998  1.00 96.19           C
ATOM   3304  N   SER D 202     171.726 209.391 259.470  1.00 95.45           N
ATOM   3305  CA  SER D 202     170.755 209.887 260.441  1.00 95.45           C
ATOM   3306  C   SER D 202     170.339 211.319 260.124  1.00 95.45           C
ATOM   3307  O   SER D 202     169.171 211.681 260.277  1.00 95.45           O
ATOM   3308  CB  SER D 202     171.327 209.814 261.856  1.00 95.45           C
ATOM   3309  OG  SER D 202     172.594 210.445 261.920  1.00 95.45           O
ATOM   3310  N   LEU D 203     171.359 212.173 259.713  1.00 95.19           N
ATOM   3311  CA  LEU D 203     171.154 213.538 259.244  1.00 95.19           C
ATOM   3312  C   LEU D 203     171.793 213.743 257.875  1.00 95.19           C
ATOM   3313  O   LEU D 203     172.763 213.066 257.530  1.00 95.19           O
ATOM   3314  CB  LEU D 203     171.729 214.542 260.245  1.00 95.19           C
ATOM   3315  CG  LEU D 203     171.089 214.559 261.634  1.00 95.19           C
ATOM   3316  CD1 LEU D 203     171.958 215.346 262.608  1.00 95.19           C
ATOM   3317  CD2 LEU D 203     169.684 215.147 261.567  1.00 95.19           C
ATOM   3318  N   PRO D 204     171.244 214.669 257.079  1.00 96.84           N
ATOM   3319  CA  PRO D 204     171.894 214.972 255.802  1.00 96.84           C
ATOM   3320  C   PRO D 204     173.355 215.385 255.968  1.00 96.84           C
ATOM   3321  O   PRO D 204     173.707 216.042 256.951  1.00 96.84           O
ATOM   3322  CB  PRO D 204     171.060 216.131 255.249  1.00 96.84           C
ATOM   3323  CG  PRO D 204     169.732 215.998 255.918  1.00 96.84           C
ATOM   3324  CD  PRO D 204     169.942 215.413 257.287  1.00 96.84           C
ATOM   3325  N   VAL D 205     174.199 214.882 255.122  1.00 96.85           N
ATOM   3326  CA  VAL D 205     175.617 215.232 255.123  1.00 96.85           C
ATOM   3327  C   VAL D 205     175.897 216.259 254.028  1.00 96.85           C
ATOM   3328  O   VAL D 205     175.461 216.091 252.886  1.00 96.85           O
ATOM   3329  CB  VAL D 205     176.509 213.985 254.926  1.00 96.85           C
ATOM   3330  CG1 VAL D 205     177.963 214.393 254.691  1.00 96.85           C
ATOM   3331  CG2 VAL D 205     176.400 213.057 256.134  1.00 96.85           C
ATOM   3332  N   THR D 206     176.564 217.478 254.410  1.00 96.74           N
ATOM   3333  CA  THR D 206     176.898 218.539 253.468  1.00 96.74           C
ATOM   3334  C   THR D 206     178.408 218.654 253.298  1.00 96.74           C
ATOM   3335  O   THR D 206     179.148 218.703 254.284  1.00 96.74           O
ATOM   3336  CB  THR D 206     176.323 219.892 253.925  1.00 96.74           C
ATOM   3337  CG2 THR D 206     176.689 221.003 252.946  1.00 96.74           C
ATOM   3338  OG1 THR D 206     174.896 219.796 254.008  1.00 96.74           O
ATOM   3339  N   LYS D 207     178.868 218.474 252.011  1.00 96.80           N
ATOM   3340  CA  LYS D 207     180.240 218.805 251.639  1.00 96.80           C
ATOM   3341  C   LYS D 207     180.297 220.114 250.860  1.00 96.80           C
ATOM   3342  O   LYS D 207     179.456 220.368 249.996  1.00 96.80           O
ATOM   3343  CB  LYS D 207     180.860 217.676 250.813  1.00 96.80           C
ATOM   3344  CG  LYS D 207     181.125 216.404 251.607  1.00 96.80           C
ATOM   3345  CD  LYS D 207     182.254 216.595 252.609  1.00 96.80           C
ATOM   3346  CE  LYS D 207     182.564 215.304 253.356  1.00 96.80           C
ATOM   3347  NZ  LYS D 207     183.618 215.506 254.395  1.00 96.80           N
ATOM   3348  N   SER D 208     181.201 221.048 251.329  1.00 96.63           N
ATOM   3349  CA  SER D 208     181.262 222.363 250.696  1.00 96.63           C
ATOM   3350  C   SER D 208     182.701 222.840 250.544  1.00 96.63           C
ATOM   3351  O   SER D 208     183.614 222.278 251.153  1.00 96.63           O
ATOM   3352  CB  SER D 208     180.459 223.385 251.505  1.00 96.63           C
ATOM   3353  OG  SER D 208     181.052 223.597 252.775  1.00 96.63           O
ATOM   3354  N   PHE D 209     182.959 223.761 249.626  1.00 96.39           N
ATOM   3355  CA  PHE D 209     184.240 224.447 249.499  1.00 96.39           C
ATOM   3356  C   PHE D 209     184.034 225.916 249.150  1.00 96.39           C
ATOM   3357  O   PHE D 209     182.993 226.291 248.604  1.00 96.39           O
ATOM   3358  CB  PHE D 209     185.107 223.773 248.433  1.00 96.39           C
ATOM   3359  CG  PHE D 209     184.586 223.936 247.030  1.00 96.39           C
ATOM   3360  CD1 PHE D 209     183.710 223.005 246.486  1.00 96.39           C
ATOM   3361  CD2 PHE D 209     184.973 225.025 246.256  1.00 96.39           C
ATOM   3362  CE1 PHE D 209     183.227 223.156 245.188  1.00 96.39           C
ATOM   3363  CE2 PHE D 209     184.493 225.180 244.959  1.00 96.39           C
ATOM   3364  CZ  PHE D 209     183.621 224.245 244.426  1.00 96.39           C
ATOM   3365  N   ASN D 210     184.890 226.750 249.595  1.00 93.80           N
ATOM   3366  CA  ASN D 210     184.945 228.154 249.199  1.00 93.80           C
ATOM   3367  C   ASN D 210     185.886 228.366 248.017  1.00 93.80           C
ATOM   3368  O   ASN D 210     187.036 227.922 248.047  1.00 93.80           O
ATOM   3369  CB  ASN D 210     185.369 229.029 250.381  1.00 93.80           C
ATOM   3370  CG  ASN D 210     184.292 229.136 251.443  1.00 93.80           C
ATOM   3371  ND2 ASN D 210     184.707 229.279 252.697  1.00 93.80           N
ATOM   3372  OD1 ASN D 210     183.097 229.095 251.139  1.00 93.80           O
ATOM   3373  N   ARG D 211     185.333 228.952 246.917  1.00 92.58           N
ATOM   3374  CA  ARG D 211     186.132 229.194 245.721  1.00 92.58           C
ATOM   3375  C   ARG D 211     187.426 229.924 246.063  1.00 92.58           C
ATOM   3376  O   ARG D 211     187.404 230.964 246.723  1.00 92.58           O
ATOM   3377  CB  ARG D 211     185.332 230.001 244.696  1.00 92.58           C
ATOM   3378  CG  ARG D 211     186.011 230.120 243.340  1.00 92.58           C
ATOM   3379  CD  ARG D 211     185.146 230.878 242.341  1.00 92.58           C
ATOM   3380  NE  ARG D 211     184.814 232.215 242.823  1.00 92.58           N
ATOM   3381  CZ  ARG D 211     185.546 233.304 242.605  1.00 92.58           C
ATOM   3382  NH1 ARG D 211     186.673 233.236 241.905  1.00 92.58           N
ATOM   3383  NH2 ARG D 211     185.150 234.472 243.090  1.00 92.58           N
ATOM   3384  N   GLY D 212     188.273 230.046 246.354  1.00 79.84           N
ATOM   3385  CA  GLY D 212     189.525 230.721 246.651  1.00 79.84           C
ATOM   3386  C   GLY D 212     190.300 230.077 247.785  1.00 79.84           C
ATOM   3387  O   GLY D 212     191.458 230.423 248.030  1.00 79.84           O
ATOM   3388  N   GLU D 213     189.784 229.235 248.338  1.00 79.35           N
ATOM   3389  CA  GLU D 213     190.463 228.566 249.445  1.00 79.35           C
ATOM   3390  C   GLU D 213     191.326 227.411 248.946  1.00 79.35           C
ATOM   3391  O   GLU D 213     190.931 226.685 248.031  1.00 79.35           O
ATOM   3392  CB  GLU D 213     189.447 228.060 250.471  1.00 79.35           C
ATOM   3393  CG  GLU D 213     190.060 227.702 251.817  1.00 79.35           C
ATOM   3394  CD  GLU D 213     189.047 227.154 252.810  1.00 79.35           C
ATOM   3395  OE1 GLU D 213     189.450 226.741 253.922  1.00 79.35           O
ATOM   3396  OE2 GLU D 213     187.843 227.139 252.474  1.00 79.35           O
ATOM   3397  N   CYS D 214     192.525 227.353 249.084  1.00 70.01           N
ATOM   3398  CA  CYS D 214     193.406 226.273 248.656  1.00 70.01           C
ATOM   3399  C   CYS D 214     193.177 225.021 249.494  1.00 70.01           C
ATOM   3400  O   CYS D 214     192.987 225.106 250.710  1.00 70.01           O
ATOM   3401  CB  CYS D 214     194.869 226.703 248.756  1.00 70.01           C
ATOM   3402  SG  CYS D 214     195.964 225.825 247.621  1.00 70.01           S
TER    3403      CYS D 214
ATOM   3404  N   SER B   1     137.065 186.744 146.863  1.00 60.17           N
ATOM   3405  CA  SER B   1     137.139 188.092 146.306  1.00 60.17           C
ATOM   3406  C   SER B   1     137.083 188.063 144.782  1.00 60.17           C
ATOM   3407  CB  SER B   1     138.419 188.792 146.764  1.00 60.17           C
ATOM   3408  O   SER B   1     137.620 187.148 144.153  1.00 60.17           O
ATOM   3409  OG  SER B   1     138.324 190.192 146.565  1.00 60.17           O
ATOM   3410  N   ALA B   2     135.652 188.374 143.883  1.00 73.05           N
ATOM   3411  CA  ALA B   2     135.441 188.587 142.454  1.00 73.05           C
ATOM   3412  C   ALA B   2     136.742 188.988 141.761  1.00 73.05           C
ATOM   3413  CB  ALA B   2     134.371 189.651 142.224  1.00 73.05           C
ATOM   3414  O   ALA B   2     137.008 188.564 140.634  1.00 73.05           O
ATOM   3415  N   LEU B   3     137.572 189.762 142.540  1.00 72.91           N
ATOM   3416  CA  LEU B   3     138.878 190.165 142.029  1.00 72.91           C
ATOM   3417  C   LEU B   3     139.812 188.965 141.920  1.00 72.91           C
ATOM   3418  CB  LEU B   3     139.501 191.230 142.933  1.00 72.91           C
ATOM   3419  O   LEU B   3     140.568 188.848 140.951  1.00 72.91           O
ATOM   3420  CG  LEU B   3     139.516 192.660 142.387  1.00 72.91           C
ATOM   3421  CD1 LEU B   3     139.067 193.643 143.464  1.00 72.91           C
ATOM   3422  CD2 LEU B   3     140.904 193.021 141.869  1.00 72.91           C
ATOM   3423  N   GLY B   4     139.738 188.146 142.762  1.00 68.05           N
ATOM   3424  CA  GLY B   4     140.525 186.922 142.747  1.00 68.05           C
ATOM   3425  C   GLY B   4     140.144 185.983 141.616  1.00 68.05           C
ATOM   3426  O   GLY B   4     141.016 185.390 140.976  1.00 68.05           O
ATOM   3427  N   LYS B   5     138.646 185.791 141.343  1.00 72.91           N
ATOM   3428  CA  LYS B   5     138.181 184.942 140.249  1.00 72.91           C
ATOM   3429  C   LYS B   5     138.527 185.553 138.894  1.00 72.91           C
ATOM   3430  CB  LYS B   5     136.672 184.712 140.350  1.00 72.91           C
ATOM   3431  O   LYS B   5     138.914 184.841 137.966  1.00 72.91           O
ATOM   3432  CG  LYS B   5     136.288 183.440 141.091  1.00 72.91           C
ATOM   3433  CD  LYS B   5     134.782 183.215 141.071  1.00 72.91           C
ATOM   3434  CE  LYS B   5     134.387 181.990 141.885  1.00 72.91           C
ATOM   3435  NZ  LYS B   5     132.907 181.794 141.907  1.00 72.91           N
ATOM   3436  N   GLN B   6     138.185 186.886 138.894  1.00 73.32           N
ATOM   3437  CA  GLN B   6     138.553 187.576 137.662  1.00 73.32           C
ATOM   3438  C   GLN B   6     140.061 187.533 137.438  1.00 73.32           C
ATOM   3439  CB  GLN B   6     138.068 189.025 137.690  1.00 73.32           C
ATOM   3440  O   GLN B   6     140.521 187.375 136.304  1.00 73.32           O
ATOM   3441  CG  GLN B   6     136.941 189.316 136.709  1.00 73.32           C
ATOM   3442  CD  GLN B   6     136.384 190.722 136.853  1.00 73.32           C
ATOM   3443  NE2 GLN B   6     135.442 191.078 135.988  1.00 73.32           N
ATOM   3444  OE1 GLN B   6     136.798 191.479 137.737  1.00 73.32           O
ATOM   3445  N   LEU B   7     140.909 187.667 138.450  1.00 73.07           N
ATOM   3446  CA  LEU B   7     142.360 187.542 138.368  1.00 73.07           C
ATOM   3447  C   LEU B   7     142.762 186.130 137.959  1.00 73.07           C
ATOM   3448  CB  LEU B   7     143.006 187.903 139.709  1.00 73.07           C
ATOM   3449  O   LEU B   7     143.697 185.948 137.175  1.00 73.07           O
ATOM   3450  CG  LEU B   7     143.670 189.275 139.794  1.00 73.07           C
ATOM   3451  CD1 LEU B   7     143.349 189.939 141.130  1.00 73.07           C
ATOM   3452  CD2 LEU B   7     145.178 189.155 139.602  1.00 73.07           C
ATOM   3453  N   ASN B   8     142.017 185.273 138.502  1.00 72.07           N
ATOM   3454  CA  ASN B   8     142.305 183.889 138.142  1.00 72.07           C
ATOM   3455  C   ASN B   8     141.990 183.615 136.674  1.00 72.07           C
ATOM   3456  CB  ASN B   8     141.526 182.927 139.039  1.00 72.07           C
ATOM   3457  O   ASN B   8     142.739 182.911 135.993  1.00 72.07           O
ATOM   3458  CG  ASN B   8     142.389 181.804 139.580  1.00 72.07           C
ATOM   3459  ND2 ASN B   8     141.842 181.028 140.508  1.00 72.07           N
ATOM   3460  OD1 ASN B   8     143.540 181.635 139.168  1.00 72.07           O
ATOM   3461  N   LEU B   9     140.621 183.970 136.204  1.00 74.14           N
ATOM   3462  CA  LEU B   9     140.257 183.756 134.807  1.00 74.14           C
ATOM   3463  C   LEU B   9     141.192 184.522 133.878  1.00 74.14           C
ATOM   3464  CB  LEU B   9     138.809 184.187 134.561  1.00 74.14           C
ATOM   3465  O   LEU B   9     141.577 184.014 132.822  1.00 74.14           O
ATOM   3466  CG  LEU B   9     137.748 183.090 134.662  1.00 74.14           C
ATOM   3467  CD1 LEU B   9     136.475 183.639 135.298  1.00 74.14           C
ATOM   3468  CD2 LEU B   9     137.454 182.501 133.287  1.00 74.14           C
ATOM   3469  N   LYS B  10     141.513 185.735 134.254  1.00 74.86           N
ATOM   3470  CA  LYS B  10     142.435 186.514 133.434  1.00 74.86           C
ATOM   3471  C   LYS B  10     143.833 185.906 133.449  1.00 74.86           C
ATOM   3472  CB  LYS B  10     142.489 187.964 133.921  1.00 74.86           C
ATOM   3473  O   LYS B  10     144.523 185.891 132.428  1.00 74.86           O
ATOM   3474  CG  LYS B  10     141.779 188.950 133.004  1.00 74.86           C
ATOM   3475  CD  LYS B  10     141.890 190.378 133.527  1.00 74.86           C
ATOM   3476  CE  LYS B  10     141.209 191.370 132.594  1.00 74.86           C
ATOM   3477  NZ  LYS B  10     141.248 192.759 133.141  1.00 74.86           N
ATOM   3478  N   LEU B  11     144.279 185.345 134.548  1.00 75.42           N
ATOM   3479  CA  LEU B  11     145.569 184.678 134.661  1.00 75.42           C
ATOM   3480  C   LEU B  11     145.612 183.425 133.792  1.00 75.42           C
ATOM   3481  CB  LEU B  11     145.857 184.311 136.119  1.00 75.42           C
ATOM   3482  O   LEU B  11     146.630 183.138 133.158  1.00 75.42           O
ATOM   3483  CG  LEU B  11     147.056 185.004 136.769  1.00 75.42           C
ATOM   3484  CD1 LEU B  11     146.629 185.708 138.053  1.00 75.42           C
ATOM   3485  CD2 LEU B  11     148.167 183.999 137.048  1.00 75.42           C
ATOM   3486  N   LEU B  12     144.370 182.628 133.817  1.00 74.79           N
ATOM   3487  CA  LEU B  12     144.320 181.422 132.999  1.00 74.79           C
ATOM   3488  C   LEU B  12     144.370 181.770 131.513  1.00 74.79           C
ATOM   3489  CB  LEU B  12     143.052 180.617 133.302  1.00 74.79           C
ATOM   3490  O   LEU B  12     145.027 181.078 130.733  1.00 74.79           O
ATOM   3491  CG  LEU B  12     143.189 179.508 134.347  1.00 74.79           C
ATOM   3492  CD1 LEU B  12     141.892 179.363 135.139  1.00 74.79           C
ATOM   3493  CD2 LEU B  12     143.563 178.191 133.681  1.00 74.79           C
ATOM   3494  N   ASP B  13     143.420 182.690 131.099  1.00 77.39           N
ATOM   3495  CA  ASP B  13     143.472 183.139 129.712  1.00 77.39           C
ATOM   3496  C   ASP B  13     144.854 183.688 129.365  1.00 77.39           C
ATOM   3497  CB  ASP B  13     142.402 184.201 129.449  1.00 77.39           C
ATOM   3498  O   ASP B  13     145.346 183.488 128.253  1.00 77.39           O
ATOM   3499  CG  ASP B  13     141.339 183.741 128.469  1.00 77.39           C
ATOM   3500  OD1 ASP B  13     140.208 184.276 128.499  1.00 77.39           O
ATOM   3501  OD2 ASP B  13     141.631 182.834 127.659  1.00 77.39           O
ATOM   3502  N   ASN B  14     145.465 184.380 130.336  1.00 78.36           N
ATOM   3503  CA  ASN B  14     146.806 184.919 130.147  1.00 78.36           C
ATOM   3504  C   ASN B  14     147.859 183.816 130.155  1.00 78.36           C
ATOM   3505  CB  ASN B  14     147.124 185.959 131.225  1.00 78.36           C
ATOM   3506  O   ASN B  14     148.892 183.932 129.491  1.00 78.36           O
ATOM   3507  CG  ASN B  14     146.804 187.374 130.780  1.00 78.36           C
ATOM   3508  ND2 ASN B  14     146.933 188.326 131.697  1.00 78.36           N
ATOM   3509  OD1 ASN B  14     146.444 187.607 129.624  1.00 78.36           O
ATOM   3510  N   TRP B  15     147.537 182.697 130.950  1.00 78.87           N
ATOM   3511  CA  TRP B  15     148.463 181.569 130.974  1.00 78.87           C
ATOM   3512  C   TRP B  15     148.624 180.966 129.582  1.00 78.87           C
ATOM   3513  CB  TRP B  15     147.981 180.498 131.956  1.00 78.87           C
ATOM   3514  O   TRP B  15     149.735 180.625 129.170  1.00 78.87           O
ATOM   3515  CG  TRP B  15     149.019 179.470 132.293  1.00 78.87           C
ATOM   3516  CD1 TRP B  15     149.211 178.261 131.683  1.00 78.87           C
ATOM   3517  CD2 TRP B  15     150.005 179.558 133.327  1.00 78.87           C
ATOM   3518  CE2 TRP B  15     150.763 178.368 133.285  1.00 78.87           C
ATOM   3519  CE3 TRP B  15     150.323 180.532 134.283  1.00 78.87           C
ATOM   3520  NE1 TRP B  15     150.258 177.593 132.276  1.00 78.87           N
ATOM   3521  CH2 TRP B  15     152.109 179.092 135.092  1.00 78.87           C
ATOM   3522  CZ2 TRP B  15     151.821 178.125 134.167  1.00 78.87           C
ATOM   3523  CZ3 TRP B  15     151.374 180.289 135.159  1.00 78.87           C
ATOM   3524  N   ASP B  16     147.382 180.605 128.782  1.00 84.36           N
ATOM   3525  CA  ASP B  16     147.466 180.085 127.421  1.00 84.36           C
ATOM   3526  C   ASP B  16     148.220 181.051 126.510  1.00 84.36           C
ATOM   3527  CB  ASP B  16     146.067 179.819 126.861  1.00 84.36           C
ATOM   3528  O   ASP B  16     149.002 180.624 125.656  1.00 84.36           O
ATOM   3529  CG  ASP B  16     145.614 178.382 127.057  1.00 84.36           C
ATOM   3530  OD1 ASP B  16     144.569 178.156 127.701  1.00 84.36           O
ATOM   3531  OD2 ASP B  16     146.312 177.469 126.564  1.00 84.36           O
ATOM   3532  N   THR B  17     147.947 182.317 126.786  1.00 82.72           N
ATOM   3533  CA  THR B  17     148.649 183.334 126.012  1.00 82.72           C
ATOM   3534  C   THR B  17     150.128 183.374 126.391  1.00 82.72           C
ATOM   3535  CB  THR B  17     148.025 184.727 126.220  1.00 82.72           C
ATOM   3536  O   THR B  17     150.994 183.492 125.521  1.00 82.72           O
ATOM   3537  CG2 THR B  17     148.639 185.752 125.273  1.00 82.72           C
ATOM   3538  OG1 THR B  17     146.615 184.651 125.977  1.00 82.72           O
ATOM   3539  N   LEU B  18     150.475 183.244 127.695  1.00 84.79           N
ATOM   3540  CA  LEU B  18     151.860 183.199 128.151  1.00 84.79           C
ATOM   3541  C   LEU B  18     152.572 181.967 127.604  1.00 84.79           C
ATOM   3542  CB  LEU B  18     151.920 183.201 129.680  1.00 84.79           C
ATOM   3543  O   LEU B  18     153.730 182.048 127.187  1.00 84.79           O
ATOM   3544  CG  LEU B  18     151.871 184.572 130.360  1.00 84.79           C
ATOM   3545  CD1 LEU B  18     151.462 184.423 131.822  1.00 84.79           C
ATOM   3546  CD2 LEU B  18     153.219 185.275 130.243  1.00 84.79           C
ATOM   3547  N   ALA B  19     151.873 180.725 127.678  1.00 84.01           N
ATOM   3548  CA  ALA B  19     152.450 179.500 127.128  1.00 84.01           C
ATOM   3549  C   ALA B  19     152.719 179.641 125.633  1.00 84.01           C
ATOM   3550  CB  ALA B  19     151.528 178.312 127.391  1.00 84.01           C
ATOM   3551  O   ALA B  19     153.748 179.183 125.134  1.00 84.01           O
ATOM   3552  N   SER B  20     151.672 180.143 124.795  1.00 83.51           N
ATOM   3553  CA  SER B  20     151.838 180.361 123.363  1.00 83.51           C
ATOM   3554  C   SER B  20     152.951 181.366 123.081  1.00 83.51           C
ATOM   3555  CB  SER B  20     150.530 180.848 122.738  1.00 83.51           C
ATOM   3556  O   SER B  20     153.738 181.184 122.151  1.00 83.51           O
ATOM   3557  OG  SER B  20     150.167 182.116 123.257  1.00 83.51           O
ATOM   3558  N   THR B  21     152.874 182.372 123.856  1.00 84.25           N
ATOM   3559  CA  THR B  21     153.937 183.363 123.723  1.00 84.25           C
ATOM   3560  C   THR B  21     155.295 182.743 124.040  1.00 84.25           C
ATOM   3561  CB  THR B  21     153.691 184.570 124.647  1.00 84.25           C
ATOM   3562  O   THR B  21     156.280 183.009 123.347  1.00 84.25           O
ATOM   3563  CG2 THR B  21     154.623 185.727 124.299  1.00 84.25           C
ATOM   3564  OG1 THR B  21     152.335 185.006 124.505  1.00 84.25           O
ATOM   3565  N   LEU B  22     155.437 181.980 125.130  1.00 79.09           N
ATOM   3566  CA  LEU B  22     156.674 181.290 125.481  1.00 79.09           C
ATOM   3567  C   LEU B  22     157.117 180.364 124.353  1.00 79.09           C
ATOM   3568  CB  LEU B  22     156.493 180.488 126.774  1.00 79.09           C
ATOM   3569  O   LEU B  22     158.310 180.271 124.055  1.00 79.09           O
ATOM   3570  CG  LEU B  22     157.362 180.910 127.959  1.00 79.09           C
ATOM   3571  CD1 LEU B  22     156.543 180.906 129.245  1.00 79.09           C
ATOM   3572  CD2 LEU B  22     158.571 179.990 128.089  1.00 79.09           C
ATOM   3573  N   SER B  23     156.215 179.586 123.692  1.00 85.34           N
ATOM   3574  CA  SER B  23     156.533 178.720 122.561  1.00 85.34           C
ATOM   3575  C   SER B  23     157.031 179.530 121.369  1.00 85.34           C
ATOM   3576  CB  SER B  23     155.308 177.899 122.154  1.00 85.34           C
ATOM   3577  O   SER B  23     157.973 179.124 120.686  1.00 85.34           O
ATOM   3578  OG  SER B  23     155.174 176.754 122.977  1.00 85.34           O
ATOM   3579  N   LYS B  24     156.260 180.553 121.137  1.00 84.24           N
ATOM   3580  CA  LYS B  24     156.685 181.428 120.048  1.00 84.24           C
ATOM   3581  C   LYS B  24     158.071 182.007 120.318  1.00 84.24           C
ATOM   3582  CB  LYS B  24     155.676 182.559 119.841  1.00 84.24           C
ATOM   3583  O   LYS B  24     158.908 182.072 119.416  1.00 84.24           O
ATOM   3584  CG  LYS B  24     154.687 182.306 118.714  1.00 84.24           C
ATOM   3585  CD  LYS B  24     153.638 183.407 118.635  1.00 84.24           C
ATOM   3586  CE  LYS B  24     152.552 183.074 117.619  1.00 84.24           C
ATOM   3587  NZ  LYS B  24     151.489 184.122 117.580  1.00 84.24           N
ATOM   3588  N   VAL B  25     158.307 182.433 121.565  1.00 83.51           N
ATOM   3589  CA  VAL B  25     159.608 182.953 121.970  1.00 83.51           C
ATOM   3590  C   VAL B  25     160.664 181.857 121.846  1.00 83.51           C
ATOM   3591  CB  VAL B  25     159.577 183.501 123.414  1.00 83.51           C
ATOM   3592  O   VAL B  25     161.776 182.107 121.378  1.00 83.51           O
ATOM   3593  CG1 VAL B  25     160.983 183.881 123.878  1.00 83.51           C
ATOM   3594  CG2 VAL B  25     158.639 184.703 123.507  1.00 83.51           C
ATOM   3595  N   ARG B  26     160.488 180.683 122.275  1.00 82.66           N
ATOM   3596  CA  ARG B  26     161.396 179.549 122.141  1.00 82.66           C
ATOM   3597  C   ARG B  26     161.744 179.297 120.678  1.00 82.66           C
ATOM   3598  CB  ARG B  26     160.780 178.291 122.758  1.00 82.66           C
ATOM   3599  O   ARG B  26     162.897 179.013 120.349  1.00 82.66           O
ATOM   3600  CG  ARG B  26     161.779 177.169 122.995  1.00 82.66           C
ATOM   3601  CD  ARG B  26     161.139 175.986 123.706  1.00 82.66           C
ATOM   3602  NE  ARG B  26     162.030 174.830 123.740  1.00 82.66           N
ATOM   3603  NH1 ARG B  26     160.632 173.528 125.037  1.00 82.66           N
ATOM   3604  NH2 ARG B  26     162.651 172.701 124.335  1.00 82.66           N
ATOM   3605  CZ  ARG B  26     161.769 173.688 124.372  1.00 82.66           C
ATOM   3606  N   GLU B  27     160.607 179.277 119.658  1.00 86.32           N
ATOM   3607  CA  GLU B  27     160.819 179.063 118.230  1.00 86.32           C
ATOM   3608  C   GLU B  27     161.645 180.195 117.620  1.00 86.32           C
ATOM   3609  CB  GLU B  27     159.481 178.936 117.501  1.00 86.32           C
ATOM   3610  O   GLU B  27     162.500 179.955 116.767  1.00 86.32           O
ATOM   3611  CG  GLU B  27     159.047 177.497 117.259  1.00 86.32           C
ATOM   3612  CD  GLU B  27     157.738 177.386 116.491  1.00 86.32           C
ATOM   3613  OE1 GLU B  27     157.346 176.255 116.124  1.00 86.32           O
ATOM   3614  OE2 GLU B  27     157.103 178.438 116.255  1.00 86.32           O
ATOM   3615  N   GLN B  28     161.368 181.268 118.034  1.00 84.82           N
ATOM   3616  CA  GLN B  28     162.090 182.428 117.523  1.00 84.82           C
ATOM   3617  C   GLN B  28     163.497 182.503 118.109  1.00 84.82           C
ATOM   3618  CB  GLN B  28     161.324 183.717 117.832  1.00 84.82           C
ATOM   3619  O   GLN B  28     164.451 182.839 117.404  1.00 84.82           O
ATOM   3620  CG  GLN B  28     160.343 184.125 116.741  1.00 84.82           C
ATOM   3621  CD  GLN B  28     159.524 185.346 117.115  1.00 84.82           C
ATOM   3622  NE2 GLN B  28     158.831 185.917 116.137  1.00 84.82           N
ATOM   3623  OE1 GLN B  28     159.514 185.771 118.275  1.00 84.82           O
ATOM   3624  N   LEU B  29     163.772 182.033 119.341  1.00 80.89           N
ATOM   3625  CA  LEU B  29     165.048 182.092 120.047  1.00 80.89           C
ATOM   3626  C   LEU B  29     165.949 180.933 119.638  1.00 80.89           C
ATOM   3627  CB  LEU B  29     164.824 182.071 121.561  1.00 80.89           C
ATOM   3628  O   LEU B  29     167.170 181.001 119.803  1.00 80.89           O
ATOM   3629  CG  LEU B  29     164.395 183.391 122.201  1.00 80.89           C
ATOM   3630  CD1 LEU B  29     163.683 183.132 123.525  1.00 80.89           C
ATOM   3631  CD2 LEU B  29     165.599 184.304 122.407  1.00 80.89           C
ATOM   3632  N   GLY B  30     165.418 179.854 119.122  1.00 79.29           N
ATOM   3633  CA  GLY B  30     166.201 178.688 118.742  1.00 79.29           C
ATOM   3634  C   GLY B  30     167.352 179.020 117.813  1.00 79.29           C
ATOM   3635  O   GLY B  30     168.511 178.746 118.130  1.00 79.29           O
ATOM   3636  N   PRO B  31     167.013 179.495 116.510  1.00 86.76           N
ATOM   3637  CA  PRO B  31     168.106 179.829 115.592  1.00 86.76           C
ATOM   3638  C   PRO B  31     168.980 180.970 116.106  1.00 86.76           C
ATOM   3639  CB  PRO B  31     167.378 180.235 114.310  1.00 86.76           C
ATOM   3640  O   PRO B  31     170.197 180.962 115.900  1.00 86.76           O
ATOM   3641  CG  PRO B  31     165.938 180.323 114.699  1.00 86.76           C
ATOM   3642  CD  PRO B  31     165.777 179.732 116.072  1.00 86.76           C
ATOM   3643  N   VAL B  32     168.354 181.825 116.622  1.00 83.93           N
ATOM   3644  CA  VAL B  32     169.067 182.974 117.173  1.00 83.93           C
ATOM   3645  C   VAL B  32     170.017 182.514 118.276  1.00 83.93           C
ATOM   3646  CB  VAL B  32     168.089 184.039 117.720  1.00 83.93           C
ATOM   3647  O   VAL B  32     171.157 182.979 118.356  1.00 83.93           O
ATOM   3648  CG1 VAL B  32     168.854 185.197 118.358  1.00 83.93           C
ATOM   3649  CG2 VAL B  32     167.175 184.546 116.606  1.00 83.93           C
ATOM   3650  N   THR B  33     169.603 181.598 119.120  1.00 81.50           N
ATOM   3651  CA  THR B  33     170.459 181.074 120.179  1.00 81.50           C
ATOM   3652  C   THR B  33     171.658 180.338 119.591  1.00 81.50           C
ATOM   3653  CB  THR B  33     169.678 180.129 121.111  1.00 81.50           C
ATOM   3654  O   THR B  33     172.778 180.463 120.094  1.00 81.50           O
ATOM   3655  CG2 THR B  33     168.776 180.911 122.060  1.00 81.50           C
ATOM   3656  OG1 THR B  33     168.871 179.248 120.319  1.00 81.50           O
ATOM   3657  N   GLN B  34     171.437 179.361 118.520  1.00 86.26           N
ATOM   3658  CA  GLN B  34     172.528 178.637 117.876  1.00 86.26           C
ATOM   3659  C   GLN B  34     173.530 179.599 117.244  1.00 86.26           C
ATOM   3660  CB  GLN B  34     171.984 177.676 116.817  1.00 86.26           C
ATOM   3661  O   GLN B  34     174.742 179.395 117.342  1.00 86.26           O
ATOM   3662  CG  GLN B  34     172.275 176.210 117.109  1.00 86.26           C
ATOM   3663  CD  GLN B  34     171.543 175.269 116.172  1.00 86.26           C
ATOM   3664  NE2 GLN B  34     171.550 173.981 116.499  1.00 86.26           N
ATOM   3665  OE1 GLN B  34     170.973 175.696 115.162  1.00 86.26           O
ATOM   3666  N   GLU B  35     172.952 180.562 116.419  1.00 86.91           N
ATOM   3667  CA  GLU B  35     173.812 181.584 115.829  1.00 86.91           C
ATOM   3668  C   GLU B  35     174.536 182.387 116.907  1.00 86.91           C
ATOM   3669  CB  GLU B  35     172.996 182.520 114.936  1.00 86.91           C
ATOM   3670  O   GLU B  35     175.717 182.706 116.761  1.00 86.91           O
ATOM   3671  CG  GLU B  35     173.781 183.088 113.759  1.00 86.91           C
ATOM   3672  CD  GLU B  35     172.944 183.973 112.851  1.00 86.91           C
ATOM   3673  OE1 GLU B  35     173.525 184.769 112.077  1.00 86.91           O
ATOM   3674  OE2 GLU B  35     171.699 183.874 112.914  1.00 86.91           O
ATOM   3675  N   PHE B  36     173.799 182.652 118.003  1.00 81.83           N
ATOM   3676  CA  PHE B  36     174.387 183.362 119.130  1.00 81.83           C
ATOM   3677  C   PHE B  36     175.571 182.588 119.700  1.00 81.83           C
ATOM   3678  CB  PHE B  36     173.343 183.601 120.224  1.00 81.83           C
ATOM   3679  O   PHE B  36     176.639 183.158 119.934  1.00 81.83           O
ATOM   3680  CG  PHE B  36     173.891 184.274 121.453  1.00 81.83           C
ATOM   3681  CD1 PHE B  36     174.205 183.534 122.587  1.00 81.83           C
ATOM   3682  CD2 PHE B  36     174.095 185.648 121.474  1.00 81.83           C
ATOM   3683  CE1 PHE B  36     174.715 184.155 123.725  1.00 81.83           C
ATOM   3684  CE2 PHE B  36     174.603 186.276 122.608  1.00 81.83           C
ATOM   3685  CZ  PHE B  36     174.910 185.527 123.733  1.00 81.83           C
ATOM   3686  N   TRP B  37     175.507 181.228 119.979  1.00 84.02           N
ATOM   3687  CA  TRP B  37     176.583 180.417 120.543  1.00 84.02           C
ATOM   3688  C   TRP B  37     177.734 180.275 119.553  1.00 84.02           C
ATOM   3689  CB  TRP B  37     176.061 179.035 120.943  1.00 84.02           C
ATOM   3690  O   TRP B  37     178.903 180.310 119.943  1.00 84.02           O
ATOM   3691  CG  TRP B  37     175.314 179.018 122.243  1.00 84.02           C
ATOM   3692  CD1 TRP B  37     173.970 178.848 122.419  1.00 84.02           C
ATOM   3693  CD2 TRP B  37     175.873 179.180 123.550  1.00 84.02           C
ATOM   3694  CE2 TRP B  37     174.807 179.097 124.474  1.00 84.02           C
ATOM   3695  CE3 TRP B  37     177.172 179.387 124.033  1.00 84.02           C
ATOM   3696  NE1 TRP B  37     173.656 178.895 123.756  1.00 84.02           N
ATOM   3697  CH2 TRP B  37     176.281 179.417 126.296  1.00 84.02           C
ATOM   3698  CZ2 TRP B  37     175.001 179.215 125.851  1.00 84.02           C
ATOM   3699  CZ3 TRP B  37     177.363 179.503 125.404  1.00 84.02           C
ATOM   3700  N   ASP B  38     177.333 180.044 118.189  1.00 88.01           N
ATOM   3701  CA  ASP B  38     178.356 179.947 117.153  1.00 88.01           C
ATOM   3702  C   ASP B  38     179.148 181.247 117.039  1.00 88.01           C
ATOM   3703  CB  ASP B  38     177.722 179.596 115.803  1.00 88.01           C
ATOM   3704  O   ASP B  38     180.374 181.224 116.915  1.00 88.01           O
ATOM   3705  CG  ASP B  38     177.470 178.109 115.636  1.00 88.01           C
ATOM   3706  OD1 ASP B  38     176.590 177.726 114.834  1.00 88.01           O
ATOM   3707  OD2 ASP B  38     178.154 177.311 116.314  1.00 88.01           O
ATOM   3708  N   ASN B  39     178.379 182.273 116.994  1.00 84.63           N
ATOM   3709  CA  ASN B  39     179.022 183.581 116.937  1.00 84.63           C
ATOM   3710  C   ASN B  39     179.846 183.857 118.192  1.00 84.63           C
ATOM   3711  CB  ASN B  39     177.982 184.683 116.731  1.00 84.63           C
ATOM   3712  O   ASN B  39     180.949 184.398 118.109  1.00 84.63           O
ATOM   3713  CG  ASN B  39     177.684 184.940 115.268  1.00 84.63           C
ATOM   3714  ND2 ASN B  39     176.530 185.536 114.992  1.00 84.63           N
ATOM   3715  OD1 ASN B  39     178.485 184.606 114.392  1.00 84.63           O
ATOM   3716  N   LEU B  40     179.287 183.472 119.522  1.00 83.49           N
ATOM   3717  CA  LEU B  40     180.011 183.628 120.779  1.00 83.49           C
ATOM   3718  C   LEU B  40     181.301 182.818 120.768  1.00 83.49           C
ATOM   3719  CB  LEU B  40     179.134 183.202 121.958  1.00 83.49           C
ATOM   3720  O   LEU B  40     182.340 183.291 121.234  1.00 83.49           O
ATOM   3721  CG  LEU B  40     178.889 184.255 123.039  1.00 83.49           C
ATOM   3722  CD1 LEU B  40     177.461 184.157 123.564  1.00 83.49           C
ATOM   3723  CD2 LEU B  40     179.893 184.098 124.176  1.00 83.49           C
ATOM   3724  N   GLU B  41     181.278 181.620 120.310  1.00 85.53           N
ATOM   3725  CA  GLU B  41     182.454 180.759 120.225  1.00 85.53           C
ATOM   3726  C   GLU B  41     183.508 181.354 119.294  1.00 85.53           C
ATOM   3727  CB  GLU B  41     182.061 179.358 119.747  1.00 85.53           C
ATOM   3728  O   GLU B  41     184.700 181.335 119.606  1.00 85.53           O
ATOM   3729  CG  GLU B  41     182.876 178.240 120.379  1.00 85.53           C
ATOM   3730  CD  GLU B  41     182.432 176.852 119.946  1.00 85.53           C
ATOM   3731  OE1 GLU B  41     183.256 175.913 119.984  1.00 85.53           O
ATOM   3732  OE2 GLU B  41     181.248 176.707 119.567  1.00 85.53           O
ATOM   3733  N   LYS B  42     183.125 181.745 118.004  1.00 84.54           N
ATOM   3734  CA  LYS B  42     184.048 182.330 117.036  1.00 84.54           C
ATOM   3735  C   LYS B  42     184.645 183.631 117.565  1.00 84.54           C
ATOM   3736  CB  LYS B  42     183.343 182.582 115.704  1.00 84.54           C
ATOM   3737  O   LYS B  42     185.852 183.858 117.453  1.00 84.54           O
ATOM   3738  CG  LYS B  42     183.550 181.479 114.677  1.00 84.54           C
ATOM   3739  CD  LYS B  42     182.796 181.768 113.385  1.00 84.54           C
ATOM   3740  CE  LYS B  42     182.905 180.612 112.401  1.00 84.54           C
ATOM   3741  NZ  LYS B  42     182.055 180.831 111.192  1.00 84.54           N
ATOM   3742  N   GLU B  43     183.728 184.340 118.150  1.00 85.97           N
ATOM   3743  CA  GLU B  43     184.172 185.623 118.687  1.00 85.97           C
ATOM   3744  C   GLU B  43     184.980 185.435 119.967  1.00 85.97           C
ATOM   3745  CB  GLU B  43     182.973 186.538 118.951  1.00 85.97           C
ATOM   3746  O   GLU B  43     185.978 186.125 120.184  1.00 85.97           O
ATOM   3747  CG  GLU B  43     183.099 187.914 118.313  1.00 85.97           C
ATOM   3748  CD  GLU B  43     181.796 188.700 118.318  1.00 85.97           C
ATOM   3749  OE1 GLU B  43     181.777 189.847 117.818  1.00 85.97           O
ATOM   3750  OE2 GLU B  43     180.787 188.162 118.826  1.00 85.97           O
ATOM   3751  N   THR B  44     184.771 184.518 120.879  1.00 83.70           N
ATOM   3752  CA  THR B  44     185.431 184.287 122.159  1.00 83.70           C
ATOM   3753  C   THR B  44     186.783 183.608 121.954  1.00 83.70           C
ATOM   3754  CB  THR B  44     184.557 183.425 123.090  1.00 83.70           C
ATOM   3755  O   THR B  44     187.717 183.829 122.728  1.00 83.70           O
ATOM   3756  CG2 THR B  44     183.325 184.194 123.555  1.00 83.70           C
ATOM   3757  OG1 THR B  44     184.137 182.249 122.389  1.00 83.70           O
ATOM   3758  N   ALA B  45     186.862 182.741 120.887  1.00 89.46           N
ATOM   3759  CA  ALA B  45     188.130 182.058 120.651  1.00 89.46           C
ATOM   3760  C   ALA B  45     189.267 183.059 120.465  1.00 89.46           C
ATOM   3761  CB  ALA B  45     188.024 181.145 119.433  1.00 89.46           C
ATOM   3762  O   ALA B  45     190.351 182.890 121.029  1.00 89.46           O
ATOM   3763  N   SER B  46     189.073 184.022 119.467  1.00 86.08           N
ATOM   3764  CA  SER B  46     190.074 185.065 119.271  1.00 86.08           C
ATOM   3765  C   SER B  46     190.292 185.871 120.545  1.00 86.08           C
ATOM   3766  CB  SER B  46     189.659 185.998 118.133  1.00 86.08           C
ATOM   3767  O   SER B  46     191.432 186.168 120.912  1.00 86.08           O
ATOM   3768  OG  SER B  46     190.617 187.027 117.950  1.00 86.08           O
ATOM   3769  N   LEU B  47     189.243 186.112 121.275  1.00 88.58           N
ATOM   3770  CA  LEU B  47     189.318 186.848 122.533  1.00 88.58           C
ATOM   3771  C   LEU B  47     190.066 186.045 123.590  1.00 88.58           C
ATOM   3772  CB  LEU B  47     187.914 187.194 123.035  1.00 88.58           C
ATOM   3773  O   LEU B  47     190.855 186.601 124.356  1.00 88.58           O
ATOM   3774  CG  LEU B  47     187.543 188.678 123.043  1.00 88.58           C
ATOM   3775  CD1 LEU B  47     186.076 188.862 122.668  1.00 88.58           C
ATOM   3776  CD2 LEU B  47     187.832 189.293 124.408  1.00 88.58           C
ATOM   3777  N   ARG B  48     189.833 184.760 123.710  1.00 86.42           N
ATOM   3778  CA  ARG B  48     190.511 183.899 124.673  1.00 86.42           C
ATOM   3779  C   ARG B  48     192.021 183.920 124.460  1.00 86.42           C
ATOM   3780  CB  ARG B  48     189.987 182.465 124.575  1.00 86.42           C
ATOM   3781  O   ARG B  48     192.789 183.973 125.423  1.00 86.42           O
ATOM   3782  CG  ARG B  48     190.070 181.688 125.880  1.00 86.42           C
ATOM   3783  CD  ARG B  48     189.674 180.229 125.693  1.00 86.42           C
ATOM   3784  NE  ARG B  48     189.707 179.496 126.955  1.00 86.42           N
ATOM   3785  NH1 ARG B  48     188.591 177.643 126.145  1.00 86.42           N
ATOM   3786  NH2 ARG B  48     189.277 177.708 128.331  1.00 86.42           N
ATOM   3787  CZ  ARG B  48     189.191 178.284 127.141  1.00 86.42           C
ATOM   3788  N   GLN B  49     192.381 183.703 123.077  1.00 89.37           N
ATOM   3789  CA  GLN B  49     193.806 183.738 122.765  1.00 89.37           C
ATOM   3790  C   GLN B  49     194.422 185.077 123.159  1.00 89.37           C
ATOM   3791  CB  GLN B  49     194.036 183.472 121.277  1.00 89.37           C
ATOM   3792  O   GLN B  49     195.516 185.122 123.726  1.00 89.37           O
ATOM   3793  CG  GLN B  49     194.913 182.257 120.999  1.00 89.37           C
ATOM   3794  CD  GLN B  49     194.930 181.870 119.532  1.00 89.37           C
ATOM   3795  NE2 GLN B  49     195.749 180.881 119.189  1.00 89.37           N
ATOM   3796  OE1 GLN B  49     194.212 182.454 118.713  1.00 89.37           O
ATOM   3797  N   GLU B  50     193.750 186.077 122.801  1.00 89.46           N
ATOM   3798  CA  GLU B  50     194.213 187.416 123.150  1.00 89.46           C
ATOM   3799  C   GLU B  50     194.194 187.632 124.660  1.00 89.46           C
ATOM   3800  CB  GLU B  50     193.354 188.478 122.458  1.00 89.46           C
ATOM   3801  O   GLU B  50     195.121 188.222 125.219  1.00 89.46           O
ATOM   3802  CG  GLU B  50     193.800 188.802 121.039  1.00 89.46           C
ATOM   3803  CD  GLU B  50     193.126 190.038 120.464  1.00 89.46           C
ATOM   3804  OE1 GLU B  50     193.581 190.545 119.416  1.00 89.46           O
ATOM   3805  OE2 GLU B  50     192.134 190.503 121.070  1.00 89.46           O
ATOM   3806  N   MET B  51     193.232 187.146 125.339  1.00 88.80           N
ATOM   3807  CA  MET B  51     193.133 187.234 126.793  1.00 88.80           C
ATOM   3808  C   MET B  51     194.284 186.494 127.463  1.00 88.80           C
ATOM   3809  CB  MET B  51     191.795 186.669 127.276  1.00 88.80           C
ATOM   3810  O   MET B  51     194.855 186.977 128.443  1.00 88.80           O
ATOM   3811  CG  MET B  51     191.323 187.257 128.597  1.00 88.80           C
ATOM   3812  SD  MET B  51     189.597 186.784 128.999  1.00 88.80           S
ATOM   3813  CE  MET B  51     189.872 185.134 129.701  1.00 88.80           C
ATOM   3814  N   HIS B  52     194.632 185.335 126.952  1.00 89.64           N
ATOM   3815  CA  HIS B  52     195.734 184.542 127.486  1.00 89.64           C
ATOM   3816  C   HIS B  52     197.058 185.289 127.363  1.00 89.64           C
ATOM   3817  CB  HIS B  52     195.823 183.195 126.770  1.00 89.64           C
ATOM   3818  O   HIS B  52     197.873 185.274 128.290  1.00 89.64           O
ATOM   3819  CG  HIS B  52     196.707 182.204 127.458  1.00 89.64           C
ATOM   3820  CD2 HIS B  52     197.933 181.729 127.132  1.00 89.64           C
ATOM   3821  ND1 HIS B  52     196.352 181.583 128.636  1.00 89.64           N
ATOM   3822  CE1 HIS B  52     197.324 180.765 129.005  1.00 89.64           C
ATOM   3823  NE2 HIS B  52     198.295 180.835 128.110  1.00 89.64           N
ATOM   3824  N   LYS B  53     197.343 185.809 126.174  1.00 89.23           N
ATOM   3825  CA  LYS B  53     198.558 186.591 125.964  1.00 89.23           C
ATOM   3826  C   LYS B  53     198.604 187.798 126.898  1.00 89.23           C
ATOM   3827  CB  LYS B  53     198.654 187.052 124.509  1.00 89.23           C
ATOM   3828  O   LYS B  53     199.648 188.098 127.483  1.00 89.23           O
ATOM   3829  CG  LYS B  53     199.211 185.998 123.563  1.00 89.23           C
ATOM   3830  CD  LYS B  53     199.333 186.533 122.141  1.00 89.23           C
ATOM   3831  CE  LYS B  53     199.809 185.455 121.177  1.00 89.23           C
ATOM   3832  NZ  LYS B  53     199.917 185.969 119.780  1.00 89.23           N
ATOM   3833  N   ASP B  54     197.454 188.425 127.000  1.00 89.71           N
ATOM   3834  CA  ASP B  54     197.354 189.581 127.885  1.00 89.71           C
ATOM   3835  C   ASP B  54     197.541 189.172 129.346  1.00 89.71           C
ATOM   3836  CB  ASP B  54     196.006 190.282 127.704  1.00 89.71           C
ATOM   3837  O   ASP B  54     198.218 189.865 130.107  1.00 89.71           O
ATOM   3838  CG  ASP B  54     195.969 191.188 126.485  1.00 89.71           C
ATOM   3839  OD1 ASP B  54     194.913 191.273 125.822  1.00 89.71           O
ATOM   3840  OD2 ASP B  54     197.005 191.817 126.184  1.00 89.71           O
ATOM   3841  N   LEU B  55     196.971 188.062 129.823  1.00 89.43           N
ATOM   3842  CA  LEU B  55     197.085 187.573 131.193  1.00 89.43           C
ATOM   3843  C   LEU B  55     198.531 187.221 131.526  1.00 89.43           C
ATOM   3844  CB  LEU B  55     196.190 186.349 131.401  1.00 89.43           C
ATOM   3845  O   LEU B  55     199.010 187.517 132.623  1.00 89.43           O
ATOM   3846  CG  LEU B  55     194.785 186.621 131.944  1.00 89.43           C
ATOM   3847  CD1 LEU B  55     193.872 185.433 131.670  1.00 89.43           C
ATOM   3848  CD2 LEU B  55     194.840 186.928 133.437  1.00 89.43           C
ATOM   3849  N   GLU B  56     199.241 186.549 130.567  1.00 90.52           N
ATOM   3850  CA  GLU B  56     200.643 186.194 130.771  1.00 90.52           C
ATOM   3851  C   GLU B  56     201.511 187.440 130.923  1.00 90.52           C
ATOM   3852  CB  GLU B  56     201.153 185.336 129.612  1.00 90.52           C
ATOM   3853  O   GLU B  56     202.411 187.478 131.765  1.00 90.52           O
ATOM   3854  CG  GLU B  56     200.916 183.844 129.801  1.00 90.52           C
ATOM   3855  CD  GLU B  56     201.886 183.200 130.777  1.00 90.52           C
ATOM   3856  OE1 GLU B  56     201.434 182.484 131.700  1.00 90.52           O
ATOM   3857  OE2 GLU B  56     203.109 183.413 130.618  1.00 90.52           O
ATOM   3858  N   GLU B  57     201.312 188.399 130.076  1.00 89.19           N
ATOM   3859  CA  GLU B  57     202.033 189.667 130.160  1.00 89.19           C
ATOM   3860  C   GLU B  57     201.747 190.376 131.480  1.00 89.19           C
ATOM   3861  CB  GLU B  57     201.663 190.574 128.983  1.00 89.19           C
ATOM   3862  O   GLU B  57     202.663 190.898 132.120  1.00 89.19           O
ATOM   3863  CG  GLU B  57     202.701 191.645 128.684  1.00 89.19           C
ATOM   3864  CD  GLU B  57     202.328 192.528 127.503  1.00 89.19           C
ATOM   3865  OE1 GLU B  57     202.944 193.605 127.334  1.00 89.19           O
ATOM   3866  OE2 GLU B  57     201.414 192.141 126.743  1.00 89.19           O
ATOM   3867  N   VAL B  58     200.451 190.405 131.916  1.00 88.22           N
ATOM   3868  CA  VAL B  58     200.044 191.014 133.177  1.00 88.22           C
ATOM   3869  C   VAL B  58     200.685 190.265 134.344  1.00 88.22           C
ATOM   3870  CB  VAL B  58     198.507 191.026 133.332  1.00 88.22           C
ATOM   3871  O   VAL B  58     201.151 190.883 135.305  1.00 88.22           O
ATOM   3872  CG1 VAL B  58     198.108 191.474 134.737  1.00 88.22           C
ATOM   3873  CG2 VAL B  58     197.871 191.930 132.278  1.00 88.22           C
ATOM   3874  N   LYS B  59     200.634 189.013 134.385  1.00 88.02           N
ATOM   3875  CA  LYS B  59     201.246 188.194 135.427  1.00 88.02           C
ATOM   3876  C   LYS B  59     202.728 188.520 135.582  1.00 88.02           C
ATOM   3877  CB  LYS B  59     201.065 186.707 135.115  1.00 88.02           C
ATOM   3878  O   LYS B  59     203.227 188.646 136.702  1.00 88.02           O
ATOM   3879  CG  LYS B  59     201.346 185.788 136.296  1.00 88.02           C
ATOM   3880  CD  LYS B  59     201.110 184.328 135.935  1.00 88.02           C
ATOM   3881  CE  LYS B  59     201.593 183.394 137.038  1.00 88.02           C
ATOM   3882  NZ  LYS B  59     201.416 181.960 136.665  1.00 88.02           N
ATOM   3883  N   GLN B  60     203.648 188.577 134.339  1.00 90.87           N
ATOM   3884  CA  GLN B  60     205.078 188.866 134.361  1.00 90.87           C
ATOM   3885  C   GLN B  60     205.347 190.281 134.864  1.00 90.87           C
ATOM   3886  CB  GLN B  60     205.685 188.680 132.970  1.00 90.87           C
ATOM   3887  O   GLN B  60     206.292 190.507 135.622  1.00 90.87           O
ATOM   3888  CG  GLN B  60     205.991 187.228 132.621  1.00 90.87           C
ATOM   3889  CD  GLN B  60     206.581 187.071 131.233  1.00 90.87           C
ATOM   3890  NE2 GLN B  60     206.618 185.837 130.741  1.00 90.87           N
ATOM   3891  OE1 GLN B  60     206.999 188.049 130.606  1.00 90.87           O
ATOM   3892  N   LYS B  61     204.496 191.132 134.543  1.00 88.49           N
ATOM   3893  CA  LYS B  61     204.644 192.530 134.937  1.00 88.49           C
ATOM   3894  C   LYS B  61     204.224 192.740 136.389  1.00 88.49           C
ATOM   3895  CB  LYS B  61     203.822 193.437 134.018  1.00 88.49           C
ATOM   3896  O   LYS B  61     204.841 193.526 137.111  1.00 88.49           O
ATOM   3897  CG  LYS B  61     204.436 193.642 132.641  1.00 88.49           C
ATOM   3898  CD  LYS B  61     203.594 194.582 131.789  1.00 88.49           C
ATOM   3899  CE  LYS B  61     204.182 194.751 130.394  1.00 88.49           C
ATOM   3900  NZ  LYS B  61     203.337 195.641 129.540  1.00 88.49           N
ATOM   3901  N   VAL B  62     203.329 192.017 136.896  1.00 86.05           N
ATOM   3902  CA  VAL B  62     202.760 192.180 138.231  1.00 86.05           C
ATOM   3903  C   VAL B  62     203.588 191.394 139.246  1.00 86.05           C
ATOM   3904  CB  VAL B  62     201.285 191.723 138.278  1.00 86.05           C
ATOM   3905  O   VAL B  62     203.620 191.737 140.429  1.00 86.05           O
ATOM   3906  CG1 VAL B  62     200.746 191.788 139.706  1.00 86.05           C
ATOM   3907  CG2 VAL B  62     200.433 192.577 137.343  1.00 86.05           C
ATOM   3908  N   GLN B  63     204.341 190.440 138.677  1.00 88.68           N
ATOM   3909  CA  GLN B  63     205.063 189.534 139.562  1.00 88.68           C
ATOM   3910  C   GLN B  63     205.966 190.305 140.521  1.00 88.68           C
ATOM   3911  CB  GLN B  63     205.892 188.536 138.751  1.00 88.68           C
ATOM   3912  O   GLN B  63     205.959 190.054 141.727  1.00 88.68           O
ATOM   3913  CG  GLN B  63     206.266 187.276 139.522  1.00 88.68           C
ATOM   3914  CD  GLN B  63     205.607 186.029 138.964  1.00 88.68           C
ATOM   3915  NE2 GLN B  63     205.658 184.941 139.726  1.00 88.68           N
ATOM   3916  OE1 GLN B  63     205.059 186.043 137.859  1.00 88.68           O
ATOM   3917  N   PRO B  64     206.909 191.122 140.045  1.00 92.31           N
ATOM   3918  CA  PRO B  64     207.770 191.884 140.954  1.00 92.31           C
ATOM   3919  C   PRO B  64     206.977 192.761 141.921  1.00 92.31           C
ATOM   3920  CB  PRO B  64     208.615 192.740 140.007  1.00 92.31           C
ATOM   3921  O   PRO B  64     207.371 192.924 143.078  1.00 92.31           O
ATOM   3922  CG  PRO B  64     207.872 192.722 138.711  1.00 92.31           C
ATOM   3923  CD  PRO B  64     206.991 191.505 138.683  1.00 92.31           C
ATOM   3924  N   TYR B  65     205.917 193.263 141.530  1.00 89.08           N
ATOM   3925  CA  TYR B  65     205.058 194.096 142.366  1.00 89.08           C
ATOM   3926  C   TYR B  65     204.373 193.264 143.441  1.00 89.08           C
ATOM   3927  CB  TYR B  65     204.010 194.814 141.512  1.00 89.08           C
ATOM   3928  O   TYR B  65     204.236 193.707 144.584  1.00 89.08           O
ATOM   3929  CG  TYR B  65     204.599 195.788 140.520  1.00 89.08           C
ATOM   3930  CD1 TYR B  65     205.043 197.044 140.925  1.00 89.08           C
ATOM   3931  CD2 TYR B  65     204.710 195.455 139.174  1.00 89.08           C
ATOM   3932  CE1 TYR B  65     205.584 197.946 140.015  1.00 89.08           C
ATOM   3933  CE2 TYR B  65     205.250 196.347 138.254  1.00 89.08           C
ATOM   3934  OH  TYR B  65     206.218 198.477 137.777  1.00 89.08           O
ATOM   3935  CZ  TYR B  65     205.683 197.589 138.683  1.00 89.08           C
ATOM   3936  N   LEU B  66     203.947 192.179 143.075  1.00 88.49           N
ATOM   3937  CA  LEU B  66     203.323 191.281 144.040  1.00 88.49           C
ATOM   3938  C   LEU B  66     204.303 190.907 145.147  1.00 88.49           C
ATOM   3939  CB  LEU B  66     202.814 190.016 143.344  1.00 88.49           C
ATOM   3940  O   LEU B  66     203.928 190.850 146.321  1.00 88.49           O
ATOM   3941  CG  LEU B  66     201.407 190.087 142.751  1.00 88.49           C
ATOM   3942  CD1 LEU B  66     201.244 189.049 141.647  1.00 88.49           C
ATOM   3943  CD2 LEU B  66     200.357 189.886 143.840  1.00 88.49           C
ATOM   3944  N   ASP B  67     205.659 190.610 144.511  1.00 92.53           N
ATOM   3945  CA  ASP B  67     206.693 190.269 145.483  1.00 92.53           C
ATOM   3946  C   ASP B  67     206.926 191.416 146.464  1.00 92.53           C
ATOM   3947  CB  ASP B  67     208.000 189.909 144.774  1.00 92.53           C
ATOM   3948  O   ASP B  67     207.062 191.193 147.667  1.00 92.53           O
ATOM   3949  CG  ASP B  67     207.980 188.519 144.163  1.00 92.53           C
ATOM   3950  OD1 ASP B  67     208.723 188.270 143.189  1.00 92.53           O
ATOM   3951  OD2 ASP B  67     207.215 187.665 144.660  1.00 92.53           O
ATOM   3952  N   GLU B  68     206.974 192.611 145.954  1.00 90.85           N
ATOM   3953  CA  GLU B  68     207.146 193.798 146.788  1.00 90.85           C
ATOM   3954  C   GLU B  68     205.933 194.022 147.687  1.00 90.85           C
ATOM   3955  CB  GLU B  68     207.391 195.034 145.918  1.00 90.85           C
ATOM   3956  O   GLU B  68     206.079 194.370 148.859  1.00 90.85           O
ATOM   3957  CG  GLU B  68     208.121 196.158 146.641  1.00 90.85           C
ATOM   3958  CD  GLU B  68     208.317 197.395 145.781  1.00 90.85           C
ATOM   3959  OE1 GLU B  68     208.496 198.502 146.339  1.00 90.85           O
ATOM   3960  OE2 GLU B  68     208.291 197.259 144.535  1.00 90.85           O
ATOM   3961  N   PHE B  69     204.799 193.782 147.167  1.00 88.24           N
ATOM   3962  CA  PHE B  69     203.559 193.898 147.924  1.00 88.24           C
ATOM   3963  C   PHE B  69     203.526 192.891 149.066  1.00 88.24           C
ATOM   3964  CB  PHE B  69     202.347 193.693 147.009  1.00 88.24           C
ATOM   3965  O   PHE B  69     203.142 193.228 150.188  1.00 88.24           O
ATOM   3966  CG  PHE B  69     201.023 193.867 147.706  1.00 88.24           C
ATOM   3967  CD1 PHE B  69     200.289 192.762 148.115  1.00 88.24           C
ATOM   3968  CD2 PHE B  69     200.517 195.135 147.953  1.00 88.24           C
ATOM   3969  CE1 PHE B  69     199.064 192.918 148.761  1.00 88.24           C
ATOM   3970  CE2 PHE B  69     199.292 195.301 148.597  1.00 88.24           C
ATOM   3971  CZ  PHE B  69     198.569 194.190 148.999  1.00 88.24           C
ATOM   3972  N   GLN B  70     203.912 191.787 148.790  1.00 90.47           N
ATOM   3973  CA  GLN B  70     203.948 190.739 149.804  1.00 90.47           C
ATOM   3974  C   GLN B  70     204.914 191.096 150.929  1.00 90.47           C
ATOM   3975  CB  GLN B  70     204.341 189.399 149.180  1.00 90.47           C
ATOM   3976  O   GLN B  70     204.609 190.889 152.107  1.00 90.47           O
ATOM   3977  CG  GLN B  70     203.805 188.189 149.932  1.00 90.47           C
ATOM   3978  CD  GLN B  70     204.171 186.874 149.268  1.00 90.47           C
ATOM   3979  NE2 GLN B  70     203.489 185.803 149.659  1.00 90.47           N
ATOM   3980  OE1 GLN B  70     205.056 186.823 148.410  1.00 90.47           O
ATOM   3981  N   LYS B  71     206.066 191.575 150.522  1.00 90.88           N
ATOM   3982  CA  LYS B  71     207.061 191.976 151.512  1.00 90.88           C
ATOM   3983  C   LYS B  71     206.546 193.121 152.379  1.00 90.88           C
ATOM   3984  CB  LYS B  71     208.367 192.384 150.827  1.00 90.88           C
ATOM   3985  O   LYS B  71     206.662 193.080 153.606  1.00 90.88           O
ATOM   3986  CG  LYS B  71     209.571 192.411 151.755  1.00 90.88           C
ATOM   3987  CD  LYS B  71     210.838 192.821 151.016  1.00 90.88           C
ATOM   3988  CE  LYS B  71     212.006 193.018 151.972  1.00 90.88           C
ATOM   3989  NZ  LYS B  71     213.260 193.380 151.247  1.00 90.88           N
ATOM   3990  N   LYS B  72     206.025 194.113 151.827  1.00 90.82           N
ATOM   3991  CA  LYS B  72     205.474 195.265 152.534  1.00 90.82           C
ATOM   3992  C   LYS B  72     204.277 194.863 153.389  1.00 90.82           C
ATOM   3993  CB  LYS B  72     205.071 196.360 151.547  1.00 90.82           C
ATOM   3994  O   LYS B  72     204.121 195.342 154.516  1.00 90.82           O
ATOM   3995  CG  LYS B  72     206.241 197.176 151.015  1.00 90.82           C
ATOM   3996  CD  LYS B  72     205.765 198.349 150.169  1.00 90.82           C
ATOM   3997  CE  LYS B  72     206.934 199.132 149.587  1.00 90.82           C
ATOM   3998  NZ  LYS B  72     206.472 200.275 148.745  1.00 90.82           N
ATOM   3999  N   TRP B  73     203.494 193.984 152.934  1.00 88.89           N
ATOM   4000  CA  TRP B  73     202.333 193.491 153.669  1.00 88.89           C
ATOM   4001  C   TRP B  73     202.761 192.745 154.927  1.00 88.89           C
ATOM   4002  CB  TRP B  73     201.484 192.574 152.780  1.00 88.89           C
ATOM   4003  O   TRP B  73     202.191 192.952 156.003  1.00 88.89           O
ATOM   4004  CG  TRP B  73     200.172 192.183 153.389  1.00 88.89           C
ATOM   4005  CD1 TRP B  73     199.846 190.974 153.938  1.00 88.89           C
ATOM   4006  CD2 TRP B  73     199.005 193.004 153.505  1.00 88.89           C
ATOM   4007  CE2 TRP B  73     198.009 192.227 154.136  1.00 88.89           C
ATOM   4008  CE3 TRP B  73     198.707 194.324 153.137  1.00 88.89           C
ATOM   4009  NE1 TRP B  73     198.546 190.995 154.389  1.00 88.89           N
ATOM   4010  CH2 TRP B  73     196.468 194.021 154.036  1.00 88.89           C
ATOM   4011  CZ2 TRP B  73     196.733 192.729 154.407  1.00 88.89           C
ATOM   4012  CZ3 TRP B  73     197.436 194.818 153.408  1.00 88.89           C
ATOM   4013  N   HIS B  74     203.774 191.929 154.725  1.00 90.87           N
ATOM   4014  CA  HIS B  74     204.290 191.183 155.868  1.00 90.87           C
ATOM   4015  C   HIS B  74     204.827 192.123 156.942  1.00 90.87           C
ATOM   4016  CB  HIS B  74     205.387 190.214 155.424  1.00 90.87           C
ATOM   4017  O   HIS B  74     204.614 191.895 158.135  1.00 90.87           O
ATOM   4018  CG  HIS B  74     205.649 189.115 156.403  1.00 90.87           C
ATOM   4019  CD2 HIS B  74     206.799 188.687 156.973  1.00 90.87           C
ATOM   4020  ND1 HIS B  74     204.647 188.310 156.904  1.00 90.87           N
ATOM   4021  CE1 HIS B  74     205.173 187.433 157.743  1.00 90.87           C
ATOM   4022  NE2 HIS B  74     206.478 187.638 157.801  1.00 90.87           N
ATOM   4023  N   GLU B  75     205.551 193.097 156.561  1.00 90.95           N
ATOM   4024  CA  GLU B  75     206.109 194.079 157.487  1.00 90.95           C
ATOM   4025  C   GLU B  75     205.003 194.856 158.197  1.00 90.95           C
ATOM   4026  CB  GLU B  75     207.042 195.042 156.753  1.00 90.95           C
ATOM   4027  O   GLU B  75     205.073 195.078 159.407  1.00 90.95           O
ATOM   4028  CG  GLU B  75     208.478 194.549 156.649  1.00 90.95           C
ATOM   4029  CD  GLU B  75     209.393 195.514 155.910  1.00 90.95           C
ATOM   4030  OE1 GLU B  75     210.583 195.187 155.708  1.00 90.95           O
ATOM   4031  OE2 GLU B  75     208.914 196.607 155.534  1.00 90.95           O
ATOM   4032  N   GLU B  76     204.029 195.149 157.502  1.00 89.92           N
ATOM   4033  CA  GLU B  76     202.904 195.894 158.058  1.00 89.92           C
ATOM   4034  C   GLU B  76     202.085 195.030 159.011  1.00 89.92           C
ATOM   4035  CB  GLU B  76     202.011 196.432 156.937  1.00 89.92           C
ATOM   4036  O   GLU B  76     201.672 195.493 160.077  1.00 89.92           O
ATOM   4037  CG  GLU B  76     201.325 197.747 157.274  1.00 89.92           C
ATOM   4038  CD  GLU B  76     201.169 198.669 156.074  1.00 89.92           C
ATOM   4039  OE1 GLU B  76     200.521 199.731 156.204  1.00 89.92           O
ATOM   4040  OE2 GLU B  76     201.703 198.324 154.995  1.00 89.92           O
ATOM   4041  N   VAL B  77     201.668 193.802 158.610  1.00 90.24           N
ATOM   4042  CA  VAL B  77     200.917 192.878 159.452  1.00 90.24           C
ATOM   4043  C   VAL B  77     201.671 192.636 160.757  1.00 90.24           C
ATOM   4044  CB  VAL B  77     200.656 191.537 158.731  1.00 90.24           C
ATOM   4045  O   VAL B  77     201.069 192.588 161.832  1.00 90.24           O
ATOM   4046  CG1 VAL B  77     200.068 190.509 159.698  1.00 90.24           C
ATOM   4047  CG2 VAL B  77     199.726 191.745 157.537  1.00 90.24           C
ATOM   4048  N   GLU B  78     203.077 192.455 160.668  1.00 91.93           N
ATOM   4049  CA  GLU B  78     203.905 192.236 161.850  1.00 91.93           C
ATOM   4050  C   GLU B  78     203.837 193.428 162.800  1.00 91.93           C
ATOM   4051  CB  GLU B  78     205.357 191.966 161.446  1.00 91.93           C
ATOM   4052  O   GLU B  78     203.761 193.253 164.019  1.00 91.93           O
ATOM   4053  CG  GLU B  78     205.696 190.488 161.323  1.00 91.93           C
ATOM   4054  CD  GLU B  78     206.618 189.990 162.424  1.00 91.93           C
ATOM   4055  OE1 GLU B  78     206.357 188.902 162.986  1.00 91.93           O
ATOM   4056  OE2 GLU B  78     207.607 190.693 162.728  1.00 91.93           O
ATOM   4057  N   ILE B  79     204.010 194.633 162.270  1.00 91.19           N
ATOM   4058  CA  ILE B  79     203.918 195.857 163.059  1.00 91.19           C
ATOM   4059  C   ILE B  79     202.558 195.925 163.747  1.00 91.19           C
ATOM   4060  CB  ILE B  79     204.142 197.110 162.186  1.00 91.19           C
ATOM   4061  O   ILE B  79     202.472 196.234 164.938  1.00 91.19           O
ATOM   4062  CG1 ILE B  79     205.591 197.163 161.687  1.00 91.19           C
ATOM   4063  CG2 ILE B  79     203.786 198.382 162.964  1.00 91.19           C
ATOM   4064  CD1 ILE B  79     205.838 198.215 160.614  1.00 91.19           C
ATOM   4065  N   TYR B  80     201.452 195.545 163.149  1.00 89.95           N
ATOM   4066  CA  TYR B  80     200.099 195.560 163.697  1.00 89.95           C
ATOM   4067  C   TYR B  80     199.917 194.460 164.735  1.00 89.95           C
ATOM   4068  CB  TYR B  80     199.064 195.401 162.579  1.00 89.95           C
ATOM   4069  O   TYR B  80     199.229 194.653 165.740  1.00 89.95           O
ATOM   4070  CG  TYR B  80     198.501 196.710 162.080  1.00 89.95           C
ATOM   4071  CD1 TYR B  80     197.471 197.355 162.763  1.00 89.95           C
ATOM   4072  CD2 TYR B  80     198.998 197.304 160.925  1.00 89.95           C
ATOM   4073  CE1 TYR B  80     196.950 198.558 162.307  1.00 89.95           C
ATOM   4074  CE2 TYR B  80     198.483 198.509 160.459  1.00 89.95           C
ATOM   4075  OH  TYR B  80     196.948 200.322 160.698  1.00 89.95           O
ATOM   4076  CZ  TYR B  80     197.461 199.129 161.156  1.00 89.95           C
ATOM   4077  N   ARG B  81     200.436 193.383 164.465  1.00 86.65           N
ATOM   4078  CA  ARG B  81     200.401 192.290 165.430  1.00 86.65           C
ATOM   4079  C   ARG B  81     201.017 192.713 166.759  1.00 86.65           C
ATOM   4080  CB  ARG B  81     201.130 191.062 164.881  1.00 86.65           C
ATOM   4081  O   ARG B  81     200.499 192.374 167.826  1.00 86.65           O
ATOM   4082  CG  ARG B  81     200.697 189.751 165.517  1.00 86.65           C
ATOM   4083  CD  ARG B  81     201.512 188.575 164.998  1.00 86.65           C
ATOM   4084  NE  ARG B  81     201.242 187.356 165.754  1.00 86.65           N
ATOM   4085  NH1 ARG B  81     202.611 186.010 164.470  1.00 86.65           N
ATOM   4086  NH2 ARG B  81     201.457 185.122 166.241  1.00 86.65           N
ATOM   4087  CZ  ARG B  81     201.770 186.164 165.486  1.00 86.65           C
ATOM   4088  N   GLN B  82     202.292 193.449 166.674  1.00 91.27           N
ATOM   4089  CA  GLN B  82     202.972 193.919 167.877  1.00 91.27           C
ATOM   4090  C   GLN B  82     202.148 194.985 168.594  1.00 91.27           C
ATOM   4091  CB  GLN B  82     204.356 194.468 167.531  1.00 91.27           C
ATOM   4092  O   GLN B  82     202.100 195.015 169.825  1.00 91.27           O
ATOM   4093  CG  GLN B  82     205.430 193.397 167.403  1.00 91.27           C
ATOM   4094  CD  GLN B  82     206.771 193.957 166.973  1.00 91.27           C
ATOM   4095  NE2 GLN B  82     207.706 193.073 166.643  1.00 91.27           N
ATOM   4096  OE1 GLN B  82     206.968 195.176 166.941  1.00 91.27           O
ATOM   4097  N   LYS B  83     201.435 195.741 167.902  1.00 89.71           N
ATOM   4098  CA  LYS B  83     200.618 196.813 168.461  1.00 89.71           C
ATOM   4099  C   LYS B  83     199.299 196.273 169.005  1.00 89.71           C
ATOM   4100  CB  LYS B  83     200.349 197.887 167.407  1.00 89.71           C
ATOM   4101  O   LYS B  83     198.826 196.716 170.054  1.00 89.71           O
ATOM   4102  CG  LYS B  83     201.529 198.813 167.150  1.00 89.71           C
ATOM   4103  CD  LYS B  83     201.171 199.915 166.161  1.00 89.71           C
ATOM   4104  CE  LYS B  83     202.366 200.809 165.863  1.00 89.71           C
ATOM   4105  NZ  LYS B  83     202.005 201.927 164.941  1.00 89.71           N
ATOM   4106  N   VAL B  84     198.717 195.308 168.347  1.00 88.90           N
ATOM   4107  CA  VAL B  84     197.431 194.734 168.733  1.00 88.90           C
ATOM   4108  C   VAL B  84     197.632 193.733 169.867  1.00 88.90           C
ATOM   4109  CB  VAL B  84     196.733 194.051 167.536  1.00 88.90           C
ATOM   4110  O   VAL B  84     196.715 193.484 170.654  1.00 88.90           O
ATOM   4111  CG1 VAL B  84     195.400 193.439 167.967  1.00 88.90           C
ATOM   4112  CG2 VAL B  84     196.522 195.051 166.400  1.00 88.90           C
ATOM   4113  N   ALA B  85     198.780 193.186 169.996  1.00 89.52           N
ATOM   4114  CA  ALA B  85     199.074 192.165 170.999  1.00 89.52           C
ATOM   4115  C   ALA B  85     198.730 192.660 172.400  1.00 89.52           C
ATOM   4116  CB  ALA B  85     200.544 191.757 170.927  1.00 89.52           C
ATOM   4117  O   ALA B  85     198.023 191.979 173.148  1.00 89.52           O
ATOM   4118  N   PRO B  86     199.323 193.856 172.909  1.00 92.19           N
ATOM   4119  CA  PRO B  86     198.977 194.352 174.242  1.00 92.19           C
ATOM   4120  C   PRO B  86     197.503 194.729 174.368  1.00 92.19           C
ATOM   4121  CB  PRO B  86     199.871 195.586 174.402  1.00 92.19           C
ATOM   4122  O   PRO B  86     196.900 194.530 175.425  1.00 92.19           O
ATOM   4123  CG  PRO B  86     200.268 195.951 173.008  1.00 92.19           C
ATOM   4124  CD  PRO B  86     200.173 194.723 172.147  1.00 92.19           C
ATOM   4125  N   LEU B  87     196.978 195.325 173.303  1.00 90.42           N
ATOM   4126  CA  LEU B  87     195.566 195.684 173.277  1.00 90.42           C
ATOM   4127  C   LEU B  87     194.686 194.442 173.371  1.00 90.42           C
ATOM   4128  CB  LEU B  87     195.234 196.463 172.000  1.00 90.42           C
ATOM   4129  O   LEU B  87     193.658 194.454 174.051  1.00 90.42           O
ATOM   4130  CG  LEU B  87     195.517 197.965 172.029  1.00 90.42           C
ATOM   4131  CD1 LEU B  87     195.954 198.449 170.650  1.00 90.42           C
ATOM   4132  CD2 LEU B  87     194.288 198.733 172.506  1.00 90.42           C
ATOM   4133  N   GLY B  88     195.114 193.472 172.709  1.00 87.53           N
ATOM   4134  CA  GLY B  88     194.387 192.216 172.797  1.00 87.53           C
ATOM   4135  C   GLY B  88     194.371 191.634 174.197  1.00 87.53           C
ATOM   4136  O   GLY B  88     193.339 191.144 174.661  1.00 87.53           O
ATOM   4137  N   GLU B  89     195.597 191.685 174.752  1.00 91.23           N
ATOM   4138  CA  GLU B  89     195.688 191.186 176.120  1.00 91.23           C
ATOM   4139  C   GLU B  89     194.806 191.999 177.065  1.00 91.23           C
ATOM   4140  CB  GLU B  89     197.140 191.211 176.606  1.00 91.23           C
ATOM   4141  O   GLU B  89     194.148 191.438 177.944  1.00 91.23           O
ATOM   4142  CG  GLU B  89     197.946 189.985 176.202  1.00 91.23           C
ATOM   4143  CD  GLU B  89     199.276 189.873 176.930  1.00 91.23           C
ATOM   4144  OE1 GLU B  89     199.811 188.748 177.045  1.00 91.23           O
ATOM   4145  OE2 GLU B  89     199.784 190.918 177.393  1.00 91.23           O
ATOM   4146  N   GLU B  90     194.792 193.293 176.880  1.00 90.96           N
ATOM   4147  CA  GLU B  90     193.947 194.179 177.671  1.00 90.96           C
ATOM   4148  C   GLU B  90     192.468 193.907 177.415  1.00 90.96           C
ATOM   4149  CB  GLU B  90     194.271 195.645 177.368  1.00 90.96           C
ATOM   4150  O   GLU B  90     191.660 193.908 178.346  1.00 90.96           O
ATOM   4151  CG  GLU B  90     195.180 196.300 178.398  1.00 90.96           C
ATOM   4152  CD  GLU B  90     195.333 197.799 178.195  1.00 90.96           C
ATOM   4153  OE1 GLU B  90     195.114 198.566 179.160  1.00 90.96           O
ATOM   4154  OE2 GLU B  90     195.673 198.209 177.064  1.00 90.96           O
ATOM   4155  N   PHE B  91     192.147 193.740 176.209  1.00 89.59           N
ATOM   4156  CA  PHE B  91     190.777 193.410 175.835  1.00 89.59           C
ATOM   4157  C   PHE B  91     190.363 192.065 176.420  1.00 89.59           C
ATOM   4158  CB  PHE B  91     190.627 193.389 174.310  1.00 89.59           C
ATOM   4159  O   PHE B  91     189.250 191.920 176.928  1.00 89.59           O
ATOM   4160  CG  PHE B  91     189.204 193.233 173.843  1.00 89.59           C
ATOM   4161  CD1 PHE B  91     188.728 191.999 173.418  1.00 89.59           C
ATOM   4162  CD2 PHE B  91     188.342 194.323 173.829  1.00 89.59           C
ATOM   4163  CE1 PHE B  91     187.413 191.852 172.986  1.00 89.59           C
ATOM   4164  CE2 PHE B  91     187.026 194.184 173.399  1.00 89.59           C
ATOM   4165  CZ  PHE B  91     186.563 192.947 172.976  1.00 89.59           C
ATOM   4166  N   ARG B  92     191.190 191.121 176.342  1.00 87.37           N
ATOM   4167  CA  ARG B  92     190.902 189.796 176.879  1.00 87.37           C
ATOM   4168  C   ARG B  92     190.675 189.853 178.386  1.00 87.37           C
ATOM   4169  CB  ARG B  92     192.041 188.825 176.556  1.00 87.37           C
ATOM   4170  O   ARG B  92     189.742 189.235 178.901  1.00 87.37           O
ATOM   4171  CG  ARG B  92     191.573 187.484 176.016  1.00 87.37           C
ATOM   4172  CD  ARG B  92     192.743 186.556 175.718  1.00 87.37           C
ATOM   4173  NE  ARG B  92     192.288 185.231 175.306  1.00 87.37           N
ATOM   4174  NH1 ARG B  92     194.412 184.367 175.017  1.00 87.37           N
ATOM   4175  NH2 ARG B  92     192.573 183.057 174.624  1.00 87.37           N
ATOM   4176  CZ  ARG B  92     193.092 184.221 174.983  1.00 87.37           C
ATOM   4177  N   GLU B  93     191.642 190.529 179.049  1.00 91.57           N
ATOM   4178  CA  GLU B  93     191.523 190.676 180.496  1.00 91.57           C
ATOM   4179  C   GLU B  93     190.289 191.493 180.869  1.00 91.57           C
ATOM   4180  CB  GLU B  93     192.780 191.330 181.077  1.00 91.57           C
ATOM   4181  O   GLU B  93     189.574 191.151 181.813  1.00 91.57           O
ATOM   4182  CG  GLU B  93     193.246 190.709 182.385  1.00 91.57           C
ATOM   4183  CD  GLU B  93     194.572 191.268 182.875  1.00 91.57           C
ATOM   4184  OE1 GLU B  93     194.748 191.426 184.105  1.00 91.57           O
ATOM   4185  OE2 GLU B  93     195.443 191.553 182.021  1.00 91.57           O
ATOM   4186  N   GLY B  94     190.058 192.602 180.190  1.00 89.10           N
ATOM   4187  CA  GLY B  94     188.875 193.422 180.394  1.00 89.10           C
ATOM   4188  C   GLY B  94     187.581 192.687 180.097  1.00 89.10           C
ATOM   4189  O   GLY B  94     186.612 192.794 180.852  1.00 89.10           O
ATOM   4190  N   ALA B  95     187.551 191.860 179.017  1.00 88.95           N
ATOM   4191  CA  ALA B  95     186.376 191.067 178.668  1.00 88.95           C
ATOM   4192  C   ALA B  95     186.100 189.999 179.724  1.00 88.95           C
ATOM   4193  CB  ALA B  95     186.557 190.421 177.297  1.00 88.95           C
ATOM   4194  O   ALA B  95     184.946 189.763 180.091  1.00 88.95           O
ATOM   4195  N   ARG B  96     187.174 189.426 180.205  1.00 89.81           N
ATOM   4196  CA  ARG B  96     187.053 188.390 181.223  1.00 89.81           C
ATOM   4197  C   ARG B  96     186.502 188.962 182.527  1.00 89.81           C
ATOM   4198  CB  ARG B  96     188.407 187.721 181.476  1.00 89.81           C
ATOM   4199  O   ARG B  96     185.637 188.357 183.159  1.00 89.81           O
ATOM   4200  CG  ARG B  96     188.305 186.335 182.094  1.00 89.81           C
ATOM   4201  CD  ARG B  96     189.677 185.717 182.319  1.00 89.81           C
ATOM   4202  NE  ARG B  96     189.588 184.466 183.067  1.00 89.81           N
ATOM   4203  NH1 ARG B  96     191.855 184.033 183.017  1.00 89.81           N
ATOM   4204  NH2 ARG B  96     190.429 182.577 184.063  1.00 89.81           N
ATOM   4205  CZ  ARG B  96     190.624 183.694 183.381  1.00 89.81           C
ATOM   4206  N   GLN B  97     187.099 190.206 182.975  1.00 91.19           N
ATOM   4207  CA  GLN B  97     186.644 190.860 184.197  1.00 91.19           C
ATOM   4208  C   GLN B  97     185.186 191.297 184.076  1.00 91.19           C
ATOM   4209  CB  GLN B  97     187.526 192.066 184.522  1.00 91.19           C
ATOM   4210  O   GLN B  97     184.399 191.110 185.006  1.00 91.19           O
ATOM   4211  CG  GLN B  97     188.793 191.710 185.290  1.00 91.19           C
ATOM   4212  CD  GLN B  97     189.691 192.910 185.531  1.00 91.19           C
ATOM   4213  NE2 GLN B  97     190.882 192.662 186.064  1.00 91.19           N
ATOM   4214  OE1 GLN B  97     189.315 194.049 185.240  1.00 91.19           O
ATOM   4215  N   LYS B  98     184.796 191.774 182.945  1.00 89.15           N
ATOM   4216  CA  LYS B  98     183.428 192.223 182.709  1.00 89.15           C
ATOM   4217  C   LYS B  98     182.466 191.039 182.642  1.00 89.15           C
ATOM   4218  CB  LYS B  98     183.344 193.038 181.417  1.00 89.15           C
ATOM   4219  O   LYS B  98     181.363 191.098 183.187  1.00 89.15           O
ATOM   4220  CG  LYS B  98     182.126 193.948 181.337  1.00 89.15           C
ATOM   4221  CD  LYS B  98     182.248 195.130 182.291  1.00 89.15           C
ATOM   4222  CE  LYS B  98     181.086 196.100 182.131  1.00 89.15           C
ATOM   4223  NZ  LYS B  98     181.170 197.230 183.104  1.00 89.15           N
ATOM   4224  N   VAL B  99     182.932 190.011 182.021  1.00 88.72           N
ATOM   4225  CA  VAL B  99     182.107 188.813 181.925  1.00 88.72           C
ATOM   4226  C   VAL B  99     181.887 188.222 183.315  1.00 88.72           C
ATOM   4227  CB  VAL B  99     182.742 187.758 180.991  1.00 88.72           C
ATOM   4228  O   VAL B  99     180.779 187.796 183.648  1.00 88.72           O
ATOM   4229  CG1 VAL B  99     181.985 186.433 181.078  1.00 88.72           C
ATOM   4230  CG2 VAL B  99     182.770 188.267 179.551  1.00 88.72           C
ATOM   4231  N   GLN B 100     183.042 188.221 184.002  1.00 90.56           N
ATOM   4232  CA  GLN B 100     182.942 187.723 185.371  1.00 90.56           C
ATOM   4233  C   GLN B 100     181.963 188.561 186.189  1.00 90.56           C
ATOM   4234  CB  GLN B 100     184.316 187.716 186.043  1.00 90.56           C
ATOM   4235  O   GLN B 100     181.178 188.020 186.970  1.00 90.56           O
ATOM   4236  CG  GLN B 100     184.402 186.799 187.256  1.00 90.56           C
ATOM   4237  CD  GLN B 100     185.535 185.795 187.153  1.00 90.56           C
ATOM   4238  NE2 GLN B 100     185.362 184.639 187.787  1.00 90.56           N
ATOM   4239  OE1 GLN B 100     186.554 186.054 186.507  1.00 90.56           O
ATOM   4240  N   GLU B 101     182.061 189.871 186.138  1.00 91.10           N
ATOM   4241  CA  GLU B 101     181.134 190.780 186.805  1.00 91.10           C
ATOM   4242  C   GLU B 101     179.697 190.531 186.356  1.00 91.10           C
ATOM   4243  CB  GLU B 101     181.522 192.237 186.535  1.00 91.10           C
ATOM   4244  O   GLU B 101     178.776 190.524 187.174  1.00 91.10           O
ATOM   4245  CG  GLU B 101     181.078 193.204 187.625  1.00 91.10           C
ATOM   4246  CD  GLU B 101     181.475 194.644 187.348  1.00 91.10           C
ATOM   4247  OE1 GLU B 101     180.783 195.568 187.831  1.00 91.10           O
ATOM   4248  OE2 GLU B 101     182.484 194.850 186.637  1.00 91.10           O
ATOM   4249  N   LEU B 102     179.491 190.307 185.091  1.00 90.70           N
ATOM   4250  CA  LEU B 102     178.174 189.997 184.544  1.00 90.70           C
ATOM   4251  C   LEU B 102     177.668 188.658 185.070  1.00 90.70           C
ATOM   4252  CB  LEU B 102     178.218 189.975 183.014  1.00 90.70           C
ATOM   4253  O   LEU B 102     176.484 188.518 185.387  1.00 90.70           O
ATOM   4254  CG  LEU B 102     178.149 191.331 182.313  1.00 90.70           C
ATOM   4255  CD1 LEU B 102     178.518 191.187 180.840  1.00 90.70           C
ATOM   4256  CD2 LEU B 102     176.760 191.941 182.464  1.00 90.70           C
ATOM   4257  N   GLN B 103     178.499 187.728 185.013  1.00 89.35           N
ATOM   4258  CA  GLN B 103     178.145 186.414 185.539  1.00 89.35           C
ATOM   4259  C   GLN B 103     177.729 186.503 187.004  1.00 89.35           C
ATOM   4260  CB  GLN B 103     179.313 185.439 185.382  1.00 89.35           C
ATOM   4261  O   GLN B 103     176.764 185.861 187.421  1.00 89.35           O
ATOM   4262  CG  GLN B 103     178.896 183.974 185.399  1.00 89.35           C
ATOM   4263  CD  GLN B 103     180.061 183.030 185.160  1.00 89.35           C
ATOM   4264  NE2 GLN B 103     179.761 181.743 185.021  1.00 89.35           N
ATOM   4265  OE1 GLN B 103     181.218 183.456 185.098  1.00 89.35           O
ATOM   4266  N   ASP B 104     178.511 187.319 187.874  1.00 92.33           N
ATOM   4267  CA  ASP B 104     178.223 187.480 189.296  1.00 92.33           C
ATOM   4268  C   ASP B 104     176.891 188.196 189.508  1.00 92.33           C
ATOM   4269  CB  ASP B 104     179.349 188.251 189.989  1.00 92.33           C
ATOM   4270  O   ASP B 104     176.121 187.835 190.401  1.00 92.33           O
ATOM   4271  CG  ASP B 104     180.575 187.396 190.254  1.00 92.33           C
ATOM   4272  OD1 ASP B 104     181.683 187.952 190.414  1.00 92.33           O
ATOM   4273  OD2 ASP B 104     180.432 186.155 190.304  1.00 92.33           O
ATOM   4274  N   LYS B 105     176.562 189.114 188.699  1.00 90.53           N
ATOM   4275  CA  LYS B 105     175.325 189.882 188.803  1.00 90.53           C
ATOM   4276  C   LYS B 105     174.149 189.110 188.211  1.00 90.53           C
ATOM   4277  CB  LYS B 105     175.471 191.232 188.100  1.00 90.53           C
ATOM   4278  O   LYS B 105     173.039 189.153 188.749  1.00 90.53           O
ATOM   4279  CG  LYS B 105     176.322 192.239 188.863  1.00 90.53           C
ATOM   4280  CD  LYS B 105     176.391 193.575 188.135  1.00 90.53           C
ATOM   4281  CE  LYS B 105     177.311 194.554 188.852  1.00 90.53           C
ATOM   4282  NZ  LYS B 105     177.372 195.872 188.153  1.00 90.53           N
ATOM   4283  N   LEU B 106     174.473 188.298 187.246  1.00 89.49           N
ATOM   4284  CA  LEU B 106     173.425 187.563 186.544  1.00 89.49           C
ATOM   4285  C   LEU B 106     173.108 186.254 187.257  1.00 89.49           C
ATOM   4286  CB  LEU B 106     173.844 187.283 185.098  1.00 89.49           C
ATOM   4287  O   LEU B 106     172.010 185.713 187.111  1.00 89.49           O
ATOM   4288  CG  LEU B 106     173.670 188.434 184.106  1.00 89.49           C
ATOM   4289  CD1 LEU B 106     174.609 188.255 182.916  1.00 89.49           C
ATOM   4290  CD2 LEU B 106     172.221 188.526 183.642  1.00 89.49           C
ATOM   4291  N   SER B 107     174.074 185.797 187.905  1.00 89.75           N
ATOM   4292  CA  SER B 107     173.907 184.504 188.561  1.00 89.75           C
ATOM   4293  C   SER B 107     172.661 184.489 189.440  1.00 89.75           C
ATOM   4294  CB  SER B 107     175.139 184.165 189.402  1.00 89.75           C
ATOM   4295  O   SER B 107     171.837 183.578 189.342  1.00 89.75           O
ATOM   4296  OG  SER B 107     175.971 183.242 188.724  1.00 89.75           O
ATOM   4297  N   PRO B 108     172.508 185.471 190.502  1.00 92.15           N
ATOM   4298  CA  PRO B 108     171.296 185.476 191.324  1.00 92.15           C
ATOM   4299  C   PRO B 108     170.030 185.731 190.511  1.00 92.15           C
ATOM   4300  CB  PRO B 108     171.547 186.614 192.316  1.00 92.15           C
ATOM   4301  O   PRO B 108     168.977 185.161 190.803  1.00 92.15           O
ATOM   4302  CG  PRO B 108     172.604 187.453 191.674  1.00 92.15           C
ATOM   4303  CD  PRO B 108     173.394 186.588 190.734  1.00 92.15           C
ATOM   4304  N   LEU B 109     170.178 186.533 189.548  1.00 90.29           N
ATOM   4305  CA  LEU B 109     169.051 186.825 188.671  1.00 90.29           C
ATOM   4306  C   LEU B 109     168.654 185.593 187.866  1.00 90.29           C
ATOM   4307  CB  LEU B 109     169.393 187.980 187.727  1.00 90.29           C
ATOM   4308  O   LEU B 109     167.465 185.318 187.690  1.00 90.29           O
ATOM   4309  CG  LEU B 109     168.877 189.362 188.131  1.00 90.29           C
ATOM   4310  CD1 LEU B 109     169.917 190.431 187.811  1.00 90.29           C
ATOM   4311  CD2 LEU B 109     167.558 189.667 187.428  1.00 90.29           C
ATOM   4312  N   ALA B 110     169.580 184.945 187.359  1.00 88.07           N
ATOM   4313  CA  ALA B 110     169.310 183.725 186.603  1.00 88.07           C
ATOM   4314  C   ALA B 110     168.624 182.679 187.476  1.00 88.07           C
ATOM   4315  CB  ALA B 110     170.606 183.161 186.023  1.00 88.07           C
ATOM   4316  O   ALA B 110     167.706 181.989 187.025  1.00 88.07           O
ATOM   4317  N   GLN B 111     169.252 182.566 188.647  1.00 92.55           N
ATOM   4318  CA  GLN B 111     168.652 181.628 189.589  1.00 92.55           C
ATOM   4319  C   GLN B 111     167.200 181.992 189.879  1.00 92.55           C
ATOM   4320  CB  GLN B 111     169.454 181.585 190.890  1.00 92.55           C
ATOM   4321  O   GLN B 111     166.335 181.118 189.947  1.00 92.55           O
ATOM   4322  CG  GLN B 111     170.713 180.731 190.810  1.00 92.55           C
ATOM   4323  CD  GLN B 111     171.509 180.735 192.102  1.00 92.55           C
ATOM   4324  NE2 GLN B 111     172.590 179.964 192.135  1.00 92.55           N
ATOM   4325  OE1 GLN B 111     171.154 181.427 193.062  1.00 92.55           O
ATOM   4326  N   GLU B 112     166.982 183.244 190.113  1.00 92.39           N
ATOM   4327  CA  GLU B 112     165.627 183.728 190.361  1.00 92.39           C
ATOM   4328  C   GLU B 112     164.724 183.480 189.155  1.00 92.39           C
ATOM   4329  CB  GLU B 112     165.643 185.219 190.708  1.00 92.39           C
ATOM   4330  O   GLU B 112     163.568 183.084 189.313  1.00 92.39           O
ATOM   4331  CG  GLU B 112     164.507 185.650 191.624  1.00 92.39           C
ATOM   4332  CD  GLU B 112     164.589 187.111 192.037  1.00 92.39           C
ATOM   4333  OE1 GLU B 112     163.542 187.706 192.377  1.00 92.39           O
ATOM   4334  OE2 GLU B 112     165.711 187.665 192.018  1.00 92.39           O
ATOM   4335  N   LEU B 113     165.239 183.750 188.050  1.00 90.53           N
ATOM   4336  CA  LEU B 113     164.493 183.488 186.825  1.00 90.53           C
ATOM   4337  C   LEU B 113     164.180 182.003 186.687  1.00 90.53           C
ATOM   4338  CB  LEU B 113     165.282 183.971 185.605  1.00 90.53           C
ATOM   4339  O   LEU B 113     163.074 181.633 186.282  1.00 90.53           O
ATOM   4340  CG  LEU B 113     164.457 184.416 184.396  1.00 90.53           C
ATOM   4341  CD1 LEU B 113     164.628 185.914 184.159  1.00 90.53           C
ATOM   4342  CD2 LEU B 113     164.857 183.624 183.155  1.00 90.53           C
ATOM   4343  N   ARG B 114     165.116 181.189 186.843  1.00 88.05           N
ATOM   4344  CA  ARG B 114     164.919 179.743 186.794  1.00 88.05           C
ATOM   4345  C   ARG B 114     163.824 179.308 187.761  1.00 88.05           C
ATOM   4346  CB  ARG B 114     166.223 179.011 187.117  1.00 88.05           C
ATOM   4347  O   ARG B 114     162.966 178.495 187.410  1.00 88.05           O
ATOM   4348  CG  ARG B 114     166.184 177.520 186.817  1.00 88.05           C
ATOM   4349  CD  ARG B 114     167.492 176.835 187.185  1.00 88.05           C
ATOM   4350  NE  ARG B 114     167.348 175.383 187.221  1.00 88.05           N
ATOM   4351  NH1 ARG B 114     169.580 174.966 187.648  1.00 88.05           N
ATOM   4352  NH2 ARG B 114     168.102 173.225 187.450  1.00 88.05           N
ATOM   4353  CZ  ARG B 114     168.344 174.528 187.440  1.00 88.05           C
ATOM   4354  N   ASP B 115     163.985 179.796 189.142  1.00 93.29           N
ATOM   4355  CA  ASP B 115     163.000 179.443 190.161  1.00 93.29           C
ATOM   4356  C   ASP B 115     161.609 179.936 189.773  1.00 93.29           C
ATOM   4357  CB  ASP B 115     163.403 180.021 191.520  1.00 93.29           C
ATOM   4358  O   ASP B 115     160.620 179.216 189.942  1.00 93.29           O
ATOM   4359  CG  ASP B 115     164.560 179.277 192.163  1.00 93.29           C
ATOM   4360  OD1 ASP B 115     165.307 179.882 192.962  1.00 93.29           O
ATOM   4361  OD2 ASP B 115     164.727 178.074 191.865  1.00 93.29           O
ATOM   4362  N   ARG B 116     161.564 181.057 189.258  1.00 89.83           N
ATOM   4363  CA  ARG B 116     160.294 181.641 188.838  1.00 89.83           C
ATOM   4364  C   ARG B 116     159.727 180.910 187.625  1.00 89.83           C
ATOM   4365  CB  ARG B 116     160.464 183.129 188.521  1.00 89.83           C
ATOM   4366  O   ARG B 116     158.526 180.651 187.554  1.00 89.83           O
ATOM   4367  CG  ARG B 116     160.337 184.035 189.734  1.00 89.83           C
ATOM   4368  CD  ARG B 116     160.296 185.504 189.336  1.00 89.83           C
ATOM   4369  NE  ARG B 116     160.287 186.380 190.506  1.00 89.83           N
ATOM   4370  NH1 ARG B 116     160.079 188.337 189.300  1.00 89.83           N
ATOM   4371  NH2 ARG B 116     160.187 188.403 191.589  1.00 89.83           N
ATOM   4372  CZ  ARG B 116     160.184 187.705 190.461  1.00 89.83           C
ATOM   4373  N   ALA B 117     160.534 180.660 186.694  1.00 90.37           N
ATOM   4374  CA  ALA B 117     160.107 179.901 185.521  1.00 90.37           C
ATOM   4375  C   ALA B 117     159.552 178.535 185.922  1.00 90.37           C
ATOM   4376  CB  ALA B 117     161.269 179.732 184.544  1.00 90.37           C
ATOM   4377  O   ALA B 117     158.539 178.088 185.380  1.00 90.37           O
ATOM   4378  N   ARG B 118     160.279 177.912 186.746  1.00 89.10           N
ATOM   4379  CA  ARG B 118     159.827 176.617 187.246  1.00 89.10           C
ATOM   4380  C   ARG B 118     158.475 176.740 187.940  1.00 89.10           C
ATOM   4381  CB  ARG B 118     160.857 176.023 188.209  1.00 89.10           C
ATOM   4382  O   ARG B 118     157.599 175.891 187.761  1.00 89.10           O
ATOM   4383  CG  ARG B 118     161.916 175.171 187.530  1.00 89.10           C
ATOM   4384  CD  ARG B 118     162.853 174.521 188.538  1.00 89.10           C
ATOM   4385  NE  ARG B 118     164.010 173.915 187.889  1.00 89.10           N
ATOM   4386  NH1 ARG B 118     164.954 173.124 189.843  1.00 89.10           N
ATOM   4387  NH2 ARG B 118     165.990 172.752 187.834  1.00 89.10           N
ATOM   4388  CZ  ARG B 118     164.982 173.265 188.523  1.00 89.10           C
ATOM   4389  N   ALA B 119     158.347 177.793 188.790  1.00 91.79           N
ATOM   4390  CA  ALA B 119     157.085 178.033 189.486  1.00 91.79           C
ATOM   4391  C   ALA B 119     155.951 178.282 188.498  1.00 91.79           C
ATOM   4392  CB  ALA B 119     157.224 179.215 190.443  1.00 91.79           C
ATOM   4393  O   ALA B 119     154.841 177.778 188.676  1.00 91.79           O
ATOM   4394  N   HIS B 120     156.209 179.013 187.484  1.00 90.29           N
ATOM   4395  CA  HIS B 120     155.223 179.303 186.449  1.00 90.29           C
ATOM   4396  C   HIS B 120     154.852 178.046 185.673  1.00 90.29           C
ATOM   4397  CB  HIS B 120     155.753 180.374 185.492  1.00 90.29           C
ATOM   4398  O   HIS B 120     153.675 177.811 185.388  1.00 90.29           O
ATOM   4399  CG  HIS B 120     155.583 181.771 186.001  1.00 90.29           C
ATOM   4400  CD2 HIS B 120     156.467 182.790 186.110  1.00 90.29           C
ATOM   4401  ND1 HIS B 120     154.381 182.248 186.477  1.00 90.29           N
ATOM   4402  CE1 HIS B 120     154.533 183.507 186.856  1.00 90.29           C
ATOM   4403  NE2 HIS B 120     155.790 183.859 186.644  1.00 90.29           N
ATOM   4404  N   VAL B 121     155.940 177.340 185.180  1.00 87.63           N
ATOM   4405  CA  VAL B 121     155.694 176.099 184.452  1.00 87.63           C
ATOM   4406  C   VAL B 121     154.872 175.147 185.318  1.00 87.63           C
ATOM   4407  CB  VAL B 121     157.015 175.422 184.023  1.00 87.63           C
ATOM   4408  O   VAL B 121     153.941 174.503 184.831  1.00 87.63           O
ATOM   4409  CG1 VAL B 121     156.751 174.018 183.486  1.00 87.63           C
ATOM   4410  CG2 VAL B 121     157.733 176.272 182.976  1.00 87.63           C
ATOM   4411  N   GLU B 122     155.167 174.969 186.654  1.00 90.71           N
ATOM   4412  CA  GLU B 122     154.443 174.096 187.574  1.00 90.71           C
ATOM   4413  C   GLU B 122     152.995 174.551 187.740  1.00 90.71           C
ATOM   4414  CB  GLU B 122     155.140 174.051 188.935  1.00 90.71           C
ATOM   4415  O   GLU B 122     152.082 173.724 187.804  1.00 90.71           O
ATOM   4416  CG  GLU B 122     156.151 172.922 189.071  1.00 90.71           C
ATOM   4417  CD  GLU B 122     155.534 171.620 189.558  1.00 90.71           C
ATOM   4418  OE1 GLU B 122     155.950 170.537 189.086  1.00 90.71           O
ATOM   4419  OE2 GLU B 122     154.626 171.682 190.417  1.00 90.71           O
ATOM   4420  N   THR B 123     152.790 175.871 187.896  1.00 90.41           N
ATOM   4421  CA  THR B 123     151.443 176.423 187.992  1.00 90.41           C
ATOM   4422  C   THR B 123     150.649 176.136 186.721  1.00 90.41           C
ATOM   4423  CB  THR B 123     151.476 177.939 188.250  1.00 90.41           C
ATOM   4424  O   THR B 123     149.483 175.743 186.785  1.00 90.41           O
ATOM   4425  CG2 THR B 123     150.066 178.507 188.378  1.00 90.41           C
ATOM   4426  OG1 THR B 123     152.195 178.195 189.463  1.00 90.41           O
ATOM   4427  N   LEU B 124     151.227 176.367 185.569  1.00 88.84           N
ATOM   4428  CA  LEU B 124     150.610 176.068 184.283  1.00 88.84           C
ATOM   4429  C   LEU B 124     150.307 174.579 184.157  1.00 88.84           C
ATOM   4430  CB  LEU B 124     151.518 176.516 183.135  1.00 88.84           C
ATOM   4431  O   LEU B 124     149.254 174.196 183.647  1.00 88.84           O
ATOM   4432  CG  LEU B 124     151.309 177.940 182.622  1.00 88.84           C
ATOM   4433  CD1 LEU B 124     152.566 178.439 181.914  1.00 88.84           C
ATOM   4434  CD2 LEU B 124     150.105 178.002 181.687  1.00 88.84           C
ATOM   4435  N   ARG B 125     151.249 173.784 184.465  1.00 86.28           N
ATOM   4436  CA  ARG B 125     151.064 172.336 184.437  1.00 86.28           C
ATOM   4437  C   ARG B 125     149.888 171.916 185.311  1.00 86.28           C
ATOM   4438  CB  ARG B 125     152.339 171.622 184.896  1.00 86.28           C
ATOM   4439  O   ARG B 125     149.090 171.063 184.919  1.00 86.28           O
ATOM   4440  CG  ARG B 125     152.384 170.148 184.529  1.00 86.28           C
ATOM   4441  CD  ARG B 125     153.687 169.495 184.973  1.00 86.28           C
ATOM   4442  NE  ARG B 125     153.620 168.040 184.875  1.00 86.28           N
ATOM   4443  NH1 ARG B 125     155.866 167.705 185.310  1.00 86.28           N
ATOM   4444  NH2 ARG B 125     154.485 165.914 184.929  1.00 86.28           N
ATOM   4445  CZ  ARG B 125     154.657 167.222 185.039  1.00 86.28           C
ATOM   4446  N   GLN B 126     149.813 172.447 186.638  1.00 89.36           N
ATOM   4447  CA  GLN B 126     148.730 172.126 187.564  1.00 89.36           C
ATOM   4448  C   GLN B 126     147.387 172.613 187.029  1.00 89.36           C
ATOM   4449  CB  GLN B 126     149.002 172.737 188.940  1.00 89.36           C
ATOM   4450  O   GLN B 126     146.375 171.919 187.151  1.00 89.36           O
ATOM   4451  CG  GLN B 126     150.014 171.960 189.771  1.00 89.36           C
ATOM   4452  CD  GLN B 126     150.323 172.628 191.096  1.00 89.36           C
ATOM   4453  NE2 GLN B 126     151.328 172.117 191.799  1.00 89.36           N
ATOM   4454  OE1 GLN B 126     149.665 173.599 191.485  1.00 89.36           O
ATOM   4455  N   GLN B 127     147.398 173.741 186.421  1.00 87.53           N
ATOM   4456  CA  GLN B 127     146.180 174.343 185.889  1.00 87.53           C
ATOM   4457  C   GLN B 127     145.741 173.648 184.603  1.00 87.53           C
ATOM   4458  CB  GLN B 127     146.387 175.837 185.635  1.00 87.53           C
ATOM   4459  O   GLN B 127     144.543 173.493 184.354  1.00 87.53           O
ATOM   4460  CG  GLN B 127     146.411 176.679 186.904  1.00 87.53           C
ATOM   4461  CD  GLN B 127     146.696 178.144 186.631  1.00 87.53           C
ATOM   4462  NE2 GLN B 127     146.469 178.988 187.631  1.00 87.53           N
ATOM   4463  OE1 GLN B 127     147.119 178.512 185.531  1.00 87.53           O
ATOM   4464  N   LEU B 128     146.730 173.125 183.874  1.00 87.38           N
ATOM   4465  CA  LEU B 128     146.455 172.492 182.589  1.00 87.38           C
ATOM   4466  C   LEU B 128     146.221 170.995 182.759  1.00 87.38           C
ATOM   4467  CB  LEU B 128     147.612 172.732 181.615  1.00 87.38           C
ATOM   4468  O   LEU B 128     145.776 170.321 181.828  1.00 87.38           O
ATOM   4469  CG  LEU B 128     147.683 174.119 180.976  1.00 87.38           C
ATOM   4470  CD1 LEU B 128     149.128 174.473 180.635  1.00 87.38           C
ATOM   4471  CD2 LEU B 128     146.804 174.180 179.731  1.00 87.38           C
ATOM   4472  N   ALA B 129     146.647 170.561 183.925  1.00 86.61           N
ATOM   4473  CA  ALA B 129     146.560 169.125 184.175  1.00 86.61           C
ATOM   4474  C   ALA B 129     145.194 168.579 183.768  1.00 86.61           C
ATOM   4475  CB  ALA B 129     146.833 168.825 185.646  1.00 86.61           C
ATOM   4476  O   ALA B 129     145.107 167.580 183.051  1.00 86.61           O
ATOM   4477  N   PRO B 130     144.028 169.182 184.267  1.00 88.72           N
ATOM   4478  CA  PRO B 130     142.721 168.652 183.875  1.00 88.72           C
ATOM   4479  C   PRO B 130     142.432 168.831 182.387  1.00 88.72           C
ATOM   4480  CB  PRO B 130     141.741 169.464 184.723  1.00 88.72           C
ATOM   4481  O   PRO B 130     141.777 167.984 181.772  1.00 88.72           O
ATOM   4482  CG  PRO B 130     142.520 170.658 185.169  1.00 88.72           C
ATOM   4483  CD  PRO B 130     143.984 170.335 185.070  1.00 88.72           C
ATOM   4484  N   TYR B 131     142.939 169.770 181.733  1.00 85.41           N
ATOM   4485  CA  TYR B 131     142.736 170.071 180.322  1.00 85.41           C
ATOM   4486  C   TYR B 131     143.642 169.211 179.446  1.00 85.41           C
ATOM   4487  CB  TYR B 131     142.998 171.553 180.044  1.00 85.41           C
ATOM   4488  O   TYR B 131     143.241 168.781 178.362  1.00 85.41           O
ATOM   4489  CG  TYR B 131     141.873 172.460 180.480  1.00 85.41           C
ATOM   4490  CD1 TYR B 131     140.728 172.606 179.700  1.00 85.41           C
ATOM   4491  CD2 TYR B 131     141.951 173.172 181.674  1.00 85.41           C
ATOM   4492  CE1 TYR B 131     139.689 173.442 180.098  1.00 85.41           C
ATOM   4493  CE2 TYR B 131     140.919 174.010 182.080  1.00 85.41           C
ATOM   4494  OH  TYR B 131     138.768 174.966 181.686  1.00 85.41           O
ATOM   4495  CZ  TYR B 131     139.793 174.138 181.287  1.00 85.41           C
ATOM   4496  N   SER B 132     144.766 168.961 179.974  1.00 86.83           N
ATOM   4497  CA  SER B 132     145.701 168.125 179.226  1.00 86.83           C
ATOM   4498  C   SER B 132     145.119 166.739 178.970  1.00 86.83           C
ATOM   4499  CB  SER B 132     147.027 167.998 179.978  1.00 86.83           C
ATOM   4500  O   SER B 132     145.256 166.196 177.871  1.00 86.83           O
ATOM   4501  OG  SER B 132     147.003 166.885 180.856  1.00 86.83           O
ATOM   4502  N   ASP B 133     144.474 166.190 180.194  1.00 90.03           N
ATOM   4503  CA  ASP B 133     143.867 164.871 180.047  1.00 90.03           C
ATOM   4504  C   ASP B 133     142.739 164.896 179.016  1.00 90.03           C
ATOM   4505  CB  ASP B 133     143.336 164.373 181.394  1.00 90.03           C
ATOM   4506  O   ASP B 133     142.614 163.978 178.203  1.00 90.03           O
ATOM   4507  CG  ASP B 133     144.414 163.748 182.260  1.00 90.03           C
ATOM   4508  OD1 ASP B 133     144.413 163.968 183.490  1.00 90.03           O
ATOM   4509  OD2 ASP B 133     145.276 163.029 181.707  1.00 90.03           O
ATOM   4510  N   ASP B 134     141.995 165.966 179.092  1.00 87.92           N
ATOM   4511  CA  ASP B 134     140.901 166.126 178.140  1.00 87.92           C
ATOM   4512  C   ASP B 134     141.431 166.313 176.719  1.00 87.92           C
ATOM   4513  CB  ASP B 134     140.019 167.316 178.530  1.00 87.92           C
ATOM   4514  O   ASP B 134     140.905 165.723 175.772  1.00 87.92           O
ATOM   4515  CG  ASP B 134     138.670 167.307 177.834  1.00 87.92           C
ATOM   4516  OD1 ASP B 134     137.789 166.508 178.217  1.00 87.92           O
ATOM   4517  OD2 ASP B 134     138.487 168.106 176.890  1.00 87.92           O
ATOM   4518  N   LEU B 135     142.466 167.035 176.452  1.00 86.64           N
ATOM   4519  CA  LEU B 135     143.090 167.249 175.153  1.00 86.64           C
ATOM   4520  C   LEU B 135     143.691 165.953 174.619  1.00 86.64           C
ATOM   4521  CB  LEU B 135     144.176 168.324 175.250  1.00 86.64           C
ATOM   4522  O   LEU B 135     143.589 165.662 173.423  1.00 86.64           O
ATOM   4523  CG  LEU B 135     143.771 169.735 174.821  1.00 86.64           C
ATOM   4524  CD1 LEU B 135     144.540 170.776 175.630  1.00 86.64           C
ATOM   4525  CD2 LEU B 135     144.008 169.931 173.328  1.00 86.64           C
ATOM   4526  N   ARG B 136     144.387 165.324 175.462  1.00 86.80           N
ATOM   4527  CA  ARG B 136     144.965 164.045 175.062  1.00 86.80           C
ATOM   4528  C   ARG B 136     143.889 163.091 174.553  1.00 86.80           C
ATOM   4529  CB  ARG B 136     145.719 163.409 176.233  1.00 86.80           C
ATOM   4530  O   ARG B 136     144.082 162.412 173.544  1.00 86.80           O
ATOM   4531  CG  ARG B 136     146.831 162.463 175.807  1.00 86.80           C
ATOM   4532  CD  ARG B 136     147.602 161.924 177.005  1.00 86.80           C
ATOM   4533  NE  ARG B 136     148.644 160.985 176.597  1.00 86.80           N
ATOM   4534  NH1 ARG B 136     149.723 160.975 178.640  1.00 86.80           N
ATOM   4535  NH2 ARG B 136     150.523 159.702 176.909  1.00 86.80           N
ATOM   4536  CZ  ARG B 136     149.628 160.557 177.384  1.00 86.80           C
ATOM   4537  N   GLN B 137     142.770 163.010 175.555  1.00 90.08           N
ATOM   4538  CA  GLN B 137     141.662 162.146 175.163  1.00 90.08           C
ATOM   4539  C   GLN B 137     141.065 162.589 173.830  1.00 90.08           C
ATOM   4540  CB  GLN B 137     140.581 162.133 176.245  1.00 90.08           C
ATOM   4541  O   GLN B 137     140.756 161.757 172.974  1.00 90.08           O
ATOM   4542  CG  GLN B 137     140.827 161.108 177.345  1.00 90.08           C
ATOM   4543  CD  GLN B 137     139.774 161.158 178.438  1.00 90.08           C
ATOM   4544  NE2 GLN B 137     140.063 160.525 179.569  1.00 90.08           N
ATOM   4545  OE1 GLN B 137     138.710 161.762 178.266  1.00 90.08           O
ATOM   4546  N   ARG B 138     140.984 163.854 173.592  1.00 87.20           N
ATOM   4547  CA  ARG B 138     140.440 164.412 172.358  1.00 87.20           C
ATOM   4548  C   ARG B 138     141.388 164.179 171.186  1.00 87.20           C
ATOM   4549  CB  ARG B 138     140.167 165.910 172.521  1.00 87.20           C
ATOM   4550  O   ARG B 138     140.949 163.840 170.086  1.00 87.20           O
ATOM   4551  CG  ARG B 138     138.821 166.224 173.153  1.00 87.20           C
ATOM   4552  CD  ARG B 138     138.596 167.724 173.282  1.00 87.20           C
ATOM   4553  NE  ARG B 138     137.388 168.025 174.044  1.00 87.20           N
ATOM   4554  NH1 ARG B 138     137.535 170.314 173.770  1.00 87.20           N
ATOM   4555  NH2 ARG B 138     135.801 169.407 174.966  1.00 87.20           N
ATOM   4556  CZ  ARG B 138     136.910 169.248 174.258  1.00 87.20           C
ATOM   4557  N   LEU B 139     142.627 164.411 171.369  1.00 87.07           N
ATOM   4558  CA  LEU B 139     143.625 164.163 170.335  1.00 87.07           C
ATOM   4559  C   LEU B 139     143.644 162.690 169.937  1.00 87.07           C
ATOM   4560  CB  LEU B 139     145.014 164.592 170.815  1.00 87.07           C
ATOM   4561  O   LEU B 139     143.737 162.363 168.752  1.00 87.07           O
ATOM   4562  CG  LEU B 139     145.485 165.981 170.378  1.00 87.07           C
ATOM   4563  CD1 LEU B 139     146.348 166.613 171.462  1.00 87.07           C
ATOM   4564  CD2 LEU B 139     146.247 165.896 169.061  1.00 87.07           C
ATOM   4565  N   THR B 140     143.678 161.808 170.957  1.00 87.70           N
ATOM   4566  CA  THR B 140     143.654 160.370 170.703  1.00 87.70           C
ATOM   4567  C   THR B 140     142.399 159.980 169.928  1.00 87.70           C
ATOM   4568  CB  THR B 140     143.722 159.570 172.016  1.00 87.70           C
ATOM   4569  O   THR B 140     142.460 159.158 169.011  1.00 87.70           O
ATOM   4570  CG2 THR B 140     144.040 158.102 171.749  1.00 87.70           C
ATOM   4571  OG1 THR B 140     144.743 160.125 172.853  1.00 87.70           O
ATOM   4572  N   ALA B 141     141.220 160.597 170.497  1.00 88.00           N
ATOM   4573  CA  ALA B 141     139.967 160.340 169.792  1.00 88.00           C
ATOM   4574  C   ALA B 141     140.031 160.853 168.356  1.00 88.00           C
ATOM   4575  CB  ALA B 141     138.798 160.986 170.533  1.00 88.00           C
ATOM   4576  O   ALA B 141     139.567 160.183 167.431  1.00 88.00           O
ATOM   4577  N   ARG B 142     140.732 161.999 168.104  1.00 85.37           N
ATOM   4578  CA  ARG B 142     140.906 162.584 166.780  1.00 85.37           C
ATOM   4579  C   ARG B 142     141.861 161.749 165.934  1.00 85.37           C
ATOM   4580  CB  ARG B 142     141.424 164.020 166.889  1.00 85.37           C
ATOM   4581  O   ARG B 142     141.620 161.535 164.743  1.00 85.37           O
ATOM   4582  CG  ARG B 142     140.328 165.073 166.855  1.00 85.37           C
ATOM   4583  CD  ARG B 142     140.888 166.475 167.064  1.00 85.37           C
ATOM   4584  NE  ARG B 142     139.822 167.459 167.234  1.00 85.37           N
ATOM   4585  NH1 ARG B 142     141.244 169.274 167.393  1.00 85.37           N
ATOM   4586  NH2 ARG B 142     138.976 169.573 167.534  1.00 85.37           N
ATOM   4587  CZ  ARG B 142     140.017 168.767 167.387  1.00 85.37           C
ATOM   4588  N   LEU B 143     142.924 161.319 166.506  1.00 85.71           N
ATOM   4589  CA  LEU B 143     143.885 160.471 165.810  1.00 85.71           C
ATOM   4590  C   LEU B 143     143.251 159.142 165.413  1.00 85.71           C
ATOM   4591  CB  LEU B 143     145.115 160.221 166.688  1.00 85.71           C
ATOM   4592  O   LEU B 143     143.488 158.642 164.311  1.00 85.71           O
ATOM   4593  CG  LEU B 143     146.464 160.174 165.968  1.00 85.71           C
ATOM   4594  CD1 LEU B 143     147.327 161.360 166.385  1.00 85.71           C
ATOM   4595  CD2 LEU B 143     147.179 158.859 166.256  1.00 85.71           C
ATOM   4596  N   GLU B 144     142.504 158.509 166.397  1.00 87.08           N
ATOM   4597  CA  GLU B 144     141.803 157.262 166.107  1.00 87.08           C
ATOM   4598  C   GLU B 144     140.786 157.449 164.985  1.00 87.08           C
ATOM   4599  CB  GLU B 144     141.106 156.732 167.364  1.00 87.08           C
ATOM   4600  O   GLU B 144     140.635 156.576 164.127  1.00 87.08           O
ATOM   4601  CG  GLU B 144     141.812 155.546 168.004  1.00 87.08           C
ATOM   4602  CD  GLU B 144     141.013 154.907 169.130  1.00 87.08           C
ATOM   4603  OE1 GLU B 144     141.171 153.689 169.370  1.00 87.08           O
ATOM   4604  OE2 GLU B 144     140.224 155.631 169.775  1.00 87.08           O
ATOM   4605  N   ALA B 145     140.036 158.643 165.080  1.00 85.53           N
ATOM   4606  CA  ALA B 145     139.083 158.964 164.021  1.00 85.53           C
ATOM   4607  C   ALA B 145     139.794 159.171 162.686  1.00 85.53           C
ATOM   4608  CB  ALA B 145     138.277 160.208 164.389  1.00 85.53           C
ATOM   4609  O   ALA B 145     139.292 158.759 161.638  1.00 85.53           O
ATOM   4610  N   LEU B 146     140.986 159.883 162.710  1.00 81.73           N
ATOM   4611  CA  LEU B 146     141.803 160.071 161.516  1.00 81.73           C
ATOM   4612  C   LEU B 146     142.315 158.736 160.991  1.00 81.73           C
ATOM   4613  CB  LEU B 146     142.981 161.003 161.813  1.00 81.73           C
ATOM   4614  O   LEU B 146     142.379 158.523 159.778  1.00 81.73           O
ATOM   4615  CG  LEU B 146     142.910 162.404 161.204  1.00 81.73           C
ATOM   4616  CD1 LEU B 146     143.371 163.447 162.216  1.00 81.73           C
ATOM   4617  CD2 LEU B 146     143.748 162.477 159.932  1.00 81.73           C
ATOM   4618  N   LYS B 147     142.790 157.848 161.908  1.00 82.70           N
ATOM   4619  CA  LYS B 147     143.242 156.510 161.538  1.00 82.70           C
ATOM   4620  C   LYS B 147     142.097 155.687 160.952  1.00 82.70           C
ATOM   4621  CB  LYS B 147     143.839 155.791 162.748  1.00 82.70           C
ATOM   4622  O   LYS B 147     142.292 154.943 159.988  1.00 82.70           O
ATOM   4623  CG  LYS B 147     144.874 154.733 162.390  1.00 82.70           C
ATOM   4624  CD  LYS B 147     145.501 154.123 163.637  1.00 82.70           C
ATOM   4625  CE  LYS B 147     146.296 152.865 163.305  1.00 82.70           C
ATOM   4626  NZ  LYS B 147     147.021 152.337 164.500  1.00 82.70           N
ATOM   4627  N   GLU B 148     140.819 155.794 161.661  1.00 83.81           N
ATOM   4628  CA  GLU B 148     139.645 155.059 161.195  1.00 83.81           C
ATOM   4629  C   GLU B 148     139.096 155.659 159.904  1.00 83.81           C
ATOM   4630  CB  GLU B 148     138.558 155.044 162.273  1.00 83.81           C
ATOM   4631  O   GLU B 148     138.645 154.930 159.019  1.00 83.81           O
ATOM   4632  CG  GLU B 148     138.501 153.750 163.070  1.00 83.81           C
ATOM   4633  CD  GLU B 148     137.396 153.737 164.114  1.00 83.81           C
ATOM   4634  OE1 GLU B 148     137.144 152.670 164.719  1.00 83.81           O
ATOM   4635  OE2 GLU B 148     136.775 154.803 164.329  1.00 83.81           O
ATOM   4636  N   GLY B 149     139.153 157.176 159.798  1.00 72.87           N
ATOM   4637  CA  GLY B 149     138.666 157.869 158.616  1.00 72.87           C
ATOM   4638  C   GLY B 149     139.719 158.018 157.535  1.00 72.87           C
ATOM   4639  O   GLY B 149     139.398 158.316 156.383  1.00 72.87           O
ATOM   4640  N   GLY B 150     141.038 158.036 157.921  1.00 69.19           N
ATOM   4641  CA  GLY B 150     142.159 158.134 156.999  1.00 69.19           C
ATOM   4642  C   GLY B 150     142.466 156.826 156.294  1.00 69.19           C
ATOM   4643  O   GLY B 150     143.531 156.675 155.691  1.00 69.19           O
ATOM   4644  N   GLY B 151     141.414 155.872 156.407  1.00 72.22           N
ATOM   4645  CA  GLY B 151     141.563 154.680 155.588  1.00 72.22           C
ATOM   4646  C   GLY B 151     142.542 154.861 154.444  1.00 72.22           C
ATOM   4647  O   GLY B 151     143.323 153.955 154.140  1.00 72.22           O
ATOM   4648  N   SER B 152     142.618 156.132 154.123  1.00 73.68           N
ATOM   4649  CA  SER B 152     143.522 156.419 153.015  1.00 73.68           C
ATOM   4650  C   SER B 152     144.950 156.627 153.506  1.00 73.68           C
ATOM   4651  CB  SER B 152     143.052 157.655 152.246  1.00 73.68           C
ATOM   4652  O   SER B 152     145.908 156.287 152.807  1.00 73.68           O
ATOM   4653  OG  SER B 152     143.945 157.960 151.191  1.00 73.68           O
ATOM   4654  N   LEU B 153     145.111 157.080 154.629  1.00 79.21           N
ATOM   4655  CA  LEU B 153     146.459 157.276 155.150  1.00 79.21           C
ATOM   4656  C   LEU B 153     147.199 155.945 155.255  1.00 79.21           C
ATOM   4657  CB  LEU B 153     146.412 157.954 156.521  1.00 79.21           C
ATOM   4658  O   LEU B 153     148.395 155.870 154.961  1.00 79.21           O
ATOM   4659  CG  LEU B 153     146.176 159.466 156.520  1.00 79.21           C
ATOM   4660  CD1 LEU B 153     145.741 159.934 157.905  1.00 79.21           C
ATOM   4661  CD2 LEU B 153     147.432 160.204 156.071  1.00 79.21           C
ATOM   4662  N   ALA B 154     146.405 154.934 155.854  1.00 81.72           N
ATOM   4663  CA  ALA B 154     147.007 153.603 155.903  1.00 81.72           C
ATOM   4664  C   ALA B 154     147.408 153.132 154.508  1.00 81.72           C
ATOM   4665  CB  ALA B 154     146.041 152.607 156.539  1.00 81.72           C
ATOM   4666  O   ALA B 154     148.463 152.517 154.333  1.00 81.72           O
ATOM   4667  N   GLU B 155     146.338 153.295 153.664  1.00 83.00           N
ATOM   4668  CA  GLU B 155     146.656 152.947 152.283  1.00 83.00           C
ATOM   4669  C   GLU B 155     147.831 153.768 151.763  1.00 83.00           C
ATOM   4670  CB  GLU B 155     145.432 153.148 151.384  1.00 83.00           C
ATOM   4671  O   GLU B 155     148.709 153.240 151.075  1.00 83.00           O
ATOM   4672  CG  GLU B 155     144.919 151.865 150.747  1.00 83.00           C
ATOM   4673  CD  GLU B 155     143.730 152.086 149.827  1.00 83.00           C
ATOM   4674  OE1 GLU B 155     143.361 151.153 149.077  1.00 83.00           O
ATOM   4675  OE2 GLU B 155     143.162 153.201 149.855  1.00 83.00           O
ATOM   4676  N   TYR B 156     147.952 155.121 152.102  1.00 78.57           N
ATOM   4677  CA  TYR B 156     149.073 155.974 151.725  1.00 78.57           C
ATOM   4678  C   TYR B 156     150.370 155.484 152.360  1.00 78.57           C
ATOM   4679  CB  TYR B 156     148.807 157.426 152.138  1.00 78.57           C
ATOM   4680  O   TYR B 156     151.423 155.491 151.719  1.00 78.57           O
ATOM   4681  CG  TYR B 156     148.063 158.225 151.095  1.00 78.57           C
ATOM   4682  CD1 TYR B 156     148.726 158.755 149.990  1.00 78.57           C
ATOM   4683  CD2 TYR B 156     146.696 158.455 151.215  1.00 78.57           C
ATOM   4684  CE1 TYR B 156     148.045 159.494 149.029  1.00 78.57           C
ATOM   4685  CE2 TYR B 156     146.006 159.193 150.260  1.00 78.57           C
ATOM   4686  OH  TYR B 156     146.008 160.436 148.224  1.00 78.57           O
ATOM   4687  CZ  TYR B 156     146.687 159.706 149.172  1.00 78.57           C
ATOM   4688  N   HIS B 157     150.251 155.264 153.550  1.00 82.71           N
ATOM   4689  CA  HIS B 157     151.434 154.741 154.224  1.00 82.71           C
ATOM   4690  C   HIS B 157     151.947 153.480 153.535  1.00 82.71           C
ATOM   4691  CB  HIS B 157     151.129 154.450 155.694  1.00 82.71           C
ATOM   4692  O   HIS B 157     153.154 153.320 153.343  1.00 82.71           O
ATOM   4693  CG  HIS B 157     152.343 154.145 156.510  1.00 82.71           C
ATOM   4694  CD2 HIS B 157     153.165 154.955 157.220  1.00 82.71           C
ATOM   4695  ND1 HIS B 157     152.839 152.867 156.661  1.00 82.71           N
ATOM   4696  CE1 HIS B 157     153.914 152.906 157.430  1.00 82.71           C
ATOM   4697  NE2 HIS B 157     154.134 154.162 157.781  1.00 82.71           N
ATOM   4698  N   ALA B 158     150.988 152.496 153.336  1.00 85.00           N
ATOM   4699  CA  ALA B 158     151.352 151.247 152.674  1.00 85.00           C
ATOM   4700  C   ALA B 158     151.938 151.508 151.289  1.00 85.00           C
ATOM   4701  CB  ALA B 158     150.138 150.325 152.568  1.00 85.00           C
ATOM   4702  O   ALA B 158     152.943 150.903 150.909  1.00 85.00           O
ATOM   4703  N   LYS B 159     151.222 152.286 150.594  1.00 83.37           N
ATOM   4704  CA  LYS B 159     151.714 152.644 149.267  1.00 83.37           C
ATOM   4705  C   LYS B 159     153.044 153.388 149.357  1.00 83.37           C
ATOM   4706  CB  LYS B 159     150.686 153.497 148.525  1.00 83.37           C
ATOM   4707  O   LYS B 159     153.959 153.135 148.571  1.00 83.37           O
ATOM   4708  CG  LYS B 159     149.931 152.749 147.437  1.00 83.37           C
ATOM   4709  CD  LYS B 159     148.731 153.547 146.938  1.00 83.37           C
ATOM   4710  CE  LYS B 159     147.919 152.758 145.921  1.00 83.37           C
ATOM   4711  NZ  LYS B 159     146.740 153.535 145.430  1.00 83.37           N
ATOM   4712  N   ALA B 160     153.285 154.284 150.169  1.00 82.07           N
ATOM   4713  CA  ALA B 160     154.535 155.013 150.385  1.00 82.07           C
ATOM   4714  C   ALA B 160     155.657 154.064 150.800  1.00 82.07           C
ATOM   4715  CB  ALA B 160     154.344 156.098 151.439  1.00 82.07           C
ATOM   4716  O   ALA B 160     156.793 154.197 150.339  1.00 82.07           O
ATOM   4717  N   SER B 161     155.374 153.222 151.755  1.00 84.52           N
ATOM   4718  CA  SER B 161     156.358 152.245 152.207  1.00 84.52           C
ATOM   4719  C   SER B 161     156.826 151.360 151.057  1.00 84.52           C
ATOM   4720  CB  SER B 161     155.779 151.377 153.325  1.00 84.52           C
ATOM   4721  O   SER B 161     158.020 151.067 150.937  1.00 84.52           O
ATOM   4722  OG  SER B 161     156.790 150.578 153.917  1.00 84.52           O
ATOM   4723  N   GLU B 162     155.770 150.842 150.270  1.00 88.04           N
ATOM   4724  CA  GLU B 162     156.117 150.022 149.112  1.00 88.04           C
ATOM   4725  C   GLU B 162     156.929 150.820 148.095  1.00 88.04           C
ATOM   4726  CB  GLU B 162     154.855 149.459 148.454  1.00 88.04           C
ATOM   4727  O   GLU B 162     157.907 150.315 147.541  1.00 88.04           O
ATOM   4728  CG  GLU B 162     154.733 147.945 148.554  1.00 88.04           C
ATOM   4729  CD  GLU B 162     153.595 147.379 147.719  1.00 88.04           C
ATOM   4730  OE1 GLU B 162     153.634 146.175 147.378  1.00 88.04           O
ATOM   4731  OE2 GLU B 162     152.659 148.146 147.404  1.00 88.04           O
ATOM   4732  N   GLN B 163     156.428 152.047 147.843  1.00 84.54           N
ATOM   4733  CA  GLN B 163     157.143 152.923 146.921  1.00 84.54           C
ATOM   4734  C   GLN B 163     158.521 153.288 147.466  1.00 84.54           C
ATOM   4735  CB  GLN B 163     156.334 154.194 146.648  1.00 84.54           C
ATOM   4736  O   GLN B 163     159.499 153.330 146.717  1.00 84.54           O
ATOM   4737  CG  GLN B 163     155.270 154.024 145.571  1.00 84.54           C
ATOM   4738  CD  GLN B 163     154.521 155.311 145.280  1.00 84.54           C
ATOM   4739  NE2 GLN B 163     154.059 155.461 144.044  1.00 84.54           N
ATOM   4740  OE1 GLN B 163     154.357 156.163 146.161  1.00 84.54           O
ATOM   4741  N   LEU B 164     158.805 153.466 148.675  1.00 83.84           N
ATOM   4742  CA  LEU B 164     160.086 153.777 149.300  1.00 83.84           C
ATOM   4743  C   LEU B 164     161.029 152.581 149.230  1.00 83.84           C
ATOM   4744  CB  LEU B 164     159.883 154.195 150.759  1.00 83.84           C
ATOM   4745  O   LEU B 164     162.233 152.746 149.016  1.00 83.84           O
ATOM   4746  CG  LEU B 164     159.750 155.698 151.020  1.00 83.84           C
ATOM   4747  CD1 LEU B 164     158.907 155.945 152.268  1.00 83.84           C
ATOM   4748  CD2 LEU B 164     161.125 156.340 151.162  1.00 83.84           C
ATOM   4749  N   LYS B 165     160.384 151.489 149.622  1.00 86.91           N
ATOM   4750  CA  LYS B 165     161.172 150.265 149.503  1.00 86.91           C
ATOM   4751  C   LYS B 165     161.668 150.066 148.074  1.00 86.91           C
ATOM   4752  CB  LYS B 165     160.351 149.053 149.947  1.00 86.91           C
ATOM   4753  O   LYS B 165     162.816 149.672 147.859  1.00 86.91           O
ATOM   4754  CG  LYS B 165     160.892 148.359 151.189  1.00 86.91           C
ATOM   4755  CD  LYS B 165     160.008 147.190 151.605  1.00 86.91           C
ATOM   4756  CE  LYS B 165     160.563 146.480 152.832  1.00 86.91           C
ATOM   4757  NZ  LYS B 165     159.627 145.428 153.332  1.00 86.91           N
ATOM   4758  N   ALA B 166     160.823 150.316 147.145  1.00 86.36           N
ATOM   4759  CA  ALA B 166     161.201 150.224 145.738  1.00 86.36           C
ATOM   4760  C   ALA B 166     162.258 151.267 145.384  1.00 86.36           C
ATOM   4761  CB  ALA B 166     159.974 150.388 144.845  1.00 86.36           C
ATOM   4762  O   ALA B 166     163.224 150.966 144.679  1.00 86.36           O
ATOM   4763  N   LEU B 167     162.260 152.477 145.833  1.00 85.72           N
ATOM   4764  CA  LEU B 167     163.241 153.541 145.648  1.00 85.72           C
ATOM   4765  C   LEU B 167     164.551 153.202 146.353  1.00 85.72           C
ATOM   4766  CB  LEU B 167     162.694 154.871 146.175  1.00 85.72           C
ATOM   4767  O   LEU B 167     165.631 153.495 145.838  1.00 85.72           O
ATOM   4768  CG  LEU B 167     162.247 155.885 145.121  1.00 85.72           C
ATOM   4769  CD1 LEU B 167     161.006 156.633 145.598  1.00 85.72           C
ATOM   4770  CD2 LEU B 167     163.375 156.859 144.802  1.00 85.72           C
ATOM   4771  N   GLY B 168     164.362 152.698 147.472  1.00 81.47           N
ATOM   4772  CA  GLY B 168     165.552 152.246 148.174  1.00 81.47           C
ATOM   4773  C   GLY B 168     166.317 151.173 147.421  1.00 81.47           C
ATOM   4774  O   GLY B 168     167.550 151.198 147.375  1.00 81.47           O
ATOM   4775  N   GLU B 169     165.593 150.176 146.881  1.00 88.44           N
ATOM   4776  CA  GLU B 169     166.230 149.107 146.119  1.00 88.44           C
ATOM   4777  C   GLU B 169     166.859 149.644 144.836  1.00 88.44           C
ATOM   4778  CB  GLU B 169     165.217 148.007 145.787  1.00 88.44           C
ATOM   4779  O   GLU B 169     167.957 149.229 144.456  1.00 88.44           O
ATOM   4780  CG  GLU B 169     165.231 146.844 146.769  1.00 88.44           C
ATOM   4781  CD  GLU B 169     164.646 145.565 146.193  1.00 88.44           C
ATOM   4782  OE1 GLU B 169     165.077 144.461 146.600  1.00 88.44           O
ATOM   4783  OE2 GLU B 169     163.747 145.666 145.327  1.00 88.44           O
ATOM   4784  N   LYS B 170     166.150 150.518 144.188  1.00 83.77           N
ATOM   4785  CA  LYS B 170     166.676 151.136 142.975  1.00 83.77           C
ATOM   4786  C   LYS B 170     167.808 152.106 143.300  1.00 83.77           C
ATOM   4787  CB  LYS B 170     165.564 151.862 142.217  1.00 83.77           C
ATOM   4788  O   LYS B 170     168.748 152.255 142.517  1.00 83.77           O
ATOM   4789  CG  LYS B 170     164.667 150.942 141.402  1.00 83.77           C
ATOM   4790  CD  LYS B 170     163.621 151.728 140.622  1.00 83.77           C
ATOM   4791  CE  LYS B 170     162.671 150.804 139.871  1.00 83.77           C
ATOM   4792  NZ  LYS B 170     161.638 151.570 139.113  1.00 83.77           N
ATOM   4793  N   ALA B 171     167.887 152.706 144.443  1.00 84.28           N
ATOM   4794  CA  ALA B 171     168.882 153.684 144.877  1.00 84.28           C
ATOM   4795  C   ALA B 171     170.132 152.993 145.413  1.00 84.28           C
ATOM   4796  CB  ALA B 171     168.293 154.608 145.939  1.00 84.28           C
ATOM   4797  O   ALA B 171     171.214 153.586 145.443  1.00 84.28           O
ATOM   4798  N   LYS B 172     169.927 151.791 145.849  1.00 84.33           N
ATOM   4799  CA  LYS B 172     171.049 151.068 146.442  1.00 84.33           C
ATOM   4800  C   LYS B 172     172.246 151.041 145.496  1.00 84.33           C
ATOM   4801  CB  LYS B 172     170.635 149.641 146.806  1.00 84.33           C
ATOM   4802  O   LYS B 172     173.363 151.384 145.889  1.00 84.33           O
ATOM   4803  CG  LYS B 172     170.590 149.371 148.302  1.00 84.33           C
ATOM   4804  CD  LYS B 172     170.200 147.930 148.599  1.00 84.33           C
ATOM   4805  CE  LYS B 172     170.059 147.683 150.096  1.00 84.33           C
ATOM   4806  NZ  LYS B 172     169.653 146.277 150.389  1.00 84.33           N
ATOM   4807  N   PRO B 173     172.100 150.538 144.091  1.00 89.39           N
ATOM   4808  CA  PRO B 173     173.258 150.532 143.196  1.00 89.39           C
ATOM   4809  C   PRO B 173     173.780 151.935 142.895  1.00 89.39           C
ATOM   4810  CB  PRO B 173     172.720 149.868 141.925  1.00 89.39           C
ATOM   4811  O   PRO B 173     174.991 152.137 142.783  1.00 89.39           O
ATOM   4812  CG  PRO B 173     171.233 149.907 142.077  1.00 89.39           C
ATOM   4813  CD  PRO B 173     170.905 150.131 143.524  1.00 89.39           C
ATOM   4814  N   VAL B 174     172.845 152.836 142.842  1.00 84.71           N
ATOM   4815  CA  VAL B 174     173.202 154.224 142.571  1.00 84.71           C
ATOM   4816  C   VAL B 174     173.940 154.813 143.771  1.00 84.71           C
ATOM   4817  CB  VAL B 174     171.957 155.076 142.240  1.00 84.71           C
ATOM   4818  O   VAL B 174     174.958 155.490 143.611  1.00 84.71           O
ATOM   4819  CG1 VAL B 174     172.341 156.542 142.042  1.00 84.71           C
ATOM   4820  CG2 VAL B 174     171.254 154.533 140.997  1.00 84.71           C
ATOM   4821  N   LEU B 175     173.494 154.547 144.928  1.00 81.38           N
ATOM   4822  CA  LEU B 175     174.162 155.034 146.129  1.00 81.38           C
ATOM   4823  C   LEU B 175     175.538 154.392 146.284  1.00 81.38           C
ATOM   4824  CB  LEU B 175     173.310 154.747 147.369  1.00 81.38           C
ATOM   4825  O   LEU B 175     176.493 155.056 146.691  1.00 81.38           O
ATOM   4826  CG  LEU B 175     172.573 155.942 147.975  1.00 81.38           C
ATOM   4827  CD1 LEU B 175     171.184 155.524 148.444  1.00 81.38           C
ATOM   4828  CD2 LEU B 175     173.373 156.538 149.128  1.00 81.38           C
ATOM   4829  N   GLU B 176     175.496 153.010 146.110  1.00 88.54           N
ATOM   4830  CA  GLU B 176     176.782 152.323 146.155  1.00 88.54           C
ATOM   4831  C   GLU B 176     177.764 152.921 145.151  1.00 88.54           C
ATOM   4832  CB  GLU B 176     176.602 150.826 145.887  1.00 88.54           C
ATOM   4833  O   GLU B 176     178.948 153.087 145.454  1.00 88.54           O
ATOM   4834  CG  GLU B 176     177.365 149.931 146.853  1.00 88.54           C
ATOM   4835  CD  GLU B 176     176.643 148.627 147.159  1.00 88.54           C
ATOM   4836  OE1 GLU B 176     177.209 147.778 147.884  1.00 88.54           O
ATOM   4837  OE2 GLU B 176     175.504 148.456 146.670  1.00 88.54           O
ATOM   4838  N   ASP B 177     177.243 153.132 143.960  1.00 89.10           N
ATOM   4839  CA  ASP B 177     178.062 153.765 142.930  1.00 89.10           C
ATOM   4840  C   ASP B 177     178.486 155.171 143.353  1.00 89.10           C
ATOM   4841  CB  ASP B 177     177.303 153.822 141.603  1.00 89.10           C
ATOM   4842  O   ASP B 177     179.632 155.568 143.137  1.00 89.10           O
ATOM   4843  CG  ASP B 177     178.120 153.304 140.431  1.00 89.10           C
ATOM   4844  OD1 ASP B 177     177.841 152.191 139.939  1.00 89.10           O
ATOM   4845  OD2 ASP B 177     179.053 154.015 140.000  1.00 89.10           O
ATOM   4846  N   LEU B 178     177.737 155.933 143.894  1.00 84.21           N
ATOM   4847  CA  LEU B 178     178.048 157.254 144.429  1.00 84.21           C
ATOM   4848  C   LEU B 178     179.061 157.157 145.564  1.00 84.21           C
ATOM   4849  CB  LEU B 178     176.774 157.944 144.926  1.00 84.21           C
ATOM   4850  O   LEU B 178     179.990 157.965 145.643  1.00 84.21           O
ATOM   4851  CG  LEU B 178     176.409 159.264 144.243  1.00 84.21           C
ATOM   4852  CD1 LEU B 178     174.927 159.283 143.887  1.00 84.21           C
ATOM   4853  CD2 LEU B 178     176.763 160.446 145.140  1.00 84.21           C
ATOM   4854  N   ARG B 179     178.777 156.399 146.496  1.00 83.99           N
ATOM   4855  CA  ARG B 179     179.728 156.175 147.580  1.00 83.99           C
ATOM   4856  C   ARG B 179     181.107 155.823 147.034  1.00 83.99           C
ATOM   4857  CB  ARG B 179     179.233 155.064 148.508  1.00 83.99           C
ATOM   4858  O   ARG B 179     182.119 156.356 147.496  1.00 83.99           O
ATOM   4859  CG  ARG B 179     179.911 155.050 149.869  1.00 83.99           C
ATOM   4860  CD  ARG B 179     179.355 153.953 150.764  1.00 83.99           C
ATOM   4861  NE  ARG B 179     180.286 153.608 151.837  1.00 83.99           N
ATOM   4862  NH1 ARG B 179     178.699 152.584 153.167  1.00 83.99           N
ATOM   4863  NH2 ARG B 179     180.880 152.704 153.863  1.00 83.99           N
ATOM   4864  CZ  ARG B 179     179.953 152.967 152.952  1.00 83.99           C
ATOM   4865  N   GLN B 180     181.056 154.736 146.115  1.00 89.27           N
ATOM   4866  CA  GLN B 180     182.310 154.308 145.505  1.00 89.27           C
ATOM   4867  C   GLN B 180     182.945 155.437 144.698  1.00 89.27           C
ATOM   4868  CB  GLN B 180     182.085 153.086 144.612  1.00 89.27           C
ATOM   4869  O   GLN B 180     184.168 155.572 144.664  1.00 89.27           O
ATOM   4870  CG  GLN B 180     182.336 151.758 145.312  1.00 89.27           C
ATOM   4871  CD  GLN B 180     182.266 150.573 144.364  1.00 89.27           C
ATOM   4872  NE2 GLN B 180     182.478 149.375 144.899  1.00 89.27           N
ATOM   4873  OE1 GLN B 180     182.022 150.734 143.166  1.00 89.27           O
ATOM   4874  N   GLY B 181     182.217 156.354 144.086  1.00 81.37           N
ATOM   4875  CA  GLY B 181     182.680 157.482 143.293  1.00 81.37           C
ATOM   4876  C   GLY B 181     183.032 158.696 144.131  1.00 81.37           C
ATOM   4877  O   GLY B 181     183.991 159.409 143.829  1.00 81.37           O
ATOM   4878  N   LEU B 182     182.424 158.989 145.256  1.00 82.40           N
ATOM   4879  CA  LEU B 182     182.611 160.163 146.103  1.00 82.40           C
ATOM   4880  C   LEU B 182     183.789 159.969 147.049  1.00 82.40           C
[truncated: 590,268 more chars]
